# Supplementary material for: Molecular function limits divergent protein evolution on planetary timescales
Source: eLife. 2019 Sep 18;8:e39705. doi: 10.7554/eLife.39705 (PMC6750897; doi:10.7554/eLife.39705)
Supplement: Figure 1—figure supplement 1—source data 1. [file elife-39705-fig1-figsupp1-data1.txt]

EC number	Species 1	Species 2	Protein 1	Protein 2	Divergence time (Byr)	Identity	E-value
1.1.1.205	Agrobacterium tumefaciens	Arabidopsis thaliana	tr|B9J9U4|B9J9U4_AGRRK	sp|P47996|IMDH1_ARATH	4.00	28.81	1e-60
1.1.1.205	Agrobacterium tumefaciens	Arabidopsis thaliana	tr|B9J9U4|B9J9U4_AGRRK	sp|Q9SA34|IMDH2_ARATH	4.00	27.55	8e-57
1.1.1.205	Agrobacterium tumefaciens	Bacillus subtilis	tr|B9J9U4|B9J9U4_AGRRK	sp|P21879|IMDH_BACSU	3.10	55.76	0.0
1.1.1.205	Agrobacterium tumefaciens	Caenorhabditis elegans	tr|B9J9U4|B9J9U4_AGRRK	sp|Q9GZH3|IMDH_CAEEL	4.00	32.25	1e-80
1.1.1.205	Agrobacterium tumefaciens	Danio rerio	tr|B9J9U4|B9J9U4_AGRRK	sp|B0UXP9|IMDH2_DANRE	4.00	36.53	3e-100
1.1.1.205	Agrobacterium tumefaciens	Danio rerio	tr|B9J9U4|B9J9U4_AGRRK	sp|Q5RGV1|IMDH3_DANRE	4.00	35.16	2e-96
1.1.1.205	Agrobacterium tumefaciens	Danio rerio	tr|B9J9U4|B9J9U4_AGRRK	sp|Q6GMG5|IMDH1_DANRE	4.00	38.13	9e-98
1.1.1.205	Agrobacterium tumefaciens	Drosophila melanogaster	tr|B9J9U4|B9J9U4_AGRRK	sp|Q07152|IMDH_DROME	4.00	33.81	1e-96
1.1.1.205	Agrobacterium tumefaciens	Escherichia coli	tr|B9J9U4|B9J9U4_AGRRK	sp|P0ADG7|IMDH_ECOLI	2.50	56.06	3e-172
1.1.1.205	Agrobacterium tumefaciens	Haemophilus influenzae	tr|B9J9U4|B9J9U4_AGRRK	sp|P44334|IMDH_HAEIN	2.50	55.44	0.0
1.1.1.205	Agrobacterium tumefaciens	Haloferax volcanii	tr|B9J9U4|B9J9U4_AGRRK	tr|D4GX92|D4GX92_HALVD	4.00	46.00	2e-136
1.1.1.205	Agrobacterium tumefaciens	Homo sapiens	tr|B9J9U4|B9J9U4_AGRRK	sp|P12268|IMDH2_HUMAN	4.00	35.16	5e-98
1.1.1.205	Agrobacterium tumefaciens	Homo sapiens	tr|B9J9U4|B9J9U4_AGRRK	sp|P20839|IMDH1_HUMAN	4.00	35.99	6e-95
1.1.1.205	Agrobacterium tumefaciens	Mycobacterium tuberculosis	tr|B9J9U4|B9J9U4_AGRRK	sp|P9WKI7|IMDH_MYCTU	3.10	56.21	4e-173
1.1.1.205	Agrobacterium tumefaciens	Oryza sativa	tr|B9J9U4|B9J9U4_AGRRK	tr|Q9AY75|Q9AY75_ORYSJ	4.00	30.60	9e-60
1.1.1.205	Agrobacterium tumefaciens	Pseudomonas aeruginosa	tr|B9J9U4|B9J9U4_AGRRK	tr|Q9HXM5|Q9HXM5_PSEAE	2.50	56.17	1e-170
1.1.1.205	Agrobacterium tumefaciens	Pyrococcus horikoshii	tr|B9J9U4|B9J9U4_AGRRK	sp|O58045|IMDH_PYRHO	4.00	50.31	3e-158
1.1.1.205	Agrobacterium tumefaciens	Rattus norvegicus	tr|B9J9U4|B9J9U4_AGRRK	sp|D3ZLZ7|IMDH1_RAT	4.00	35.58	3e-93
1.1.1.205	Agrobacterium tumefaciens	Rattus norvegicus	tr|B9J9U4|B9J9U4_AGRRK	sp|E9PU28|IMDH2_RAT	4.00	35.16	1e-96
1.1.1.205	Agrobacterium tumefaciens	Saccharomyces cerevisiae	tr|B9J9U4|B9J9U4_AGRRK	sp|P38697|IMDH2_YEAST	4.00	35.79	1e-95
1.1.1.205	Agrobacterium tumefaciens	Saccharomyces cerevisiae	tr|B9J9U4|B9J9U4_AGRRK	sp|P39567|IMDH1_YEAST	4.00	34.57	9e-69
1.1.1.205	Agrobacterium tumefaciens	Saccharomyces cerevisiae	tr|B9J9U4|B9J9U4_AGRRK	sp|P50094|IMDH4_YEAST	4.00	35.58	1e-95
1.1.1.205	Agrobacterium tumefaciens	Saccharomyces cerevisiae	tr|B9J9U4|B9J9U4_AGRRK	sp|P50095|IMDH3_YEAST	4.00	37.01	3e-94
1.1.1.205	Agrobacterium tumefaciens	Salmonella typhi	tr|B9J9U4|B9J9U4_AGRRK	tr|Q8ZN59|Q8ZN59_SALTY	2.50	55.65	3e-177
1.1.1.205	Agrobacterium tumefaciens	Thermotoga maritima	tr|B9J9U4|B9J9U4_AGRRK	tr|Q9X168|Q9X168_THEMA	4.00	55.93	0.0
1.1.1.205	Agrobacterium tumefaciens	Xenopus laevis	tr|B9J9U4|B9J9U4_AGRRK	sp|F6S675|IMDH1_XENTR	4.00	34.90	8e-93
1.1.1.205	Agrobacterium tumefaciens	Xenopus laevis	tr|B9J9U4|B9J9U4_AGRRK	sp|F7CYY5|IMDH2_XENTR	4.00	35.77	2e-99
1.1.1.205	Agrobacterium tumefaciens	Yersinia pestis	tr|B9J9U4|B9J9U4_AGRRK	sp|Q0WD32|IMDH_YERPE	2.50	55.76	0.0
1.1.1.205	Arabidopsis thaliana	Bacillus subtilis	sp|P47996|IMDH1_ARATH	sp|P21879|IMDH_BACSU	4.00	32.10	4e-74
1.1.1.205	Arabidopsis thaliana	Caenorhabditis elegans	sp|P47996|IMDH1_ARATH	sp|Q9GZH3|IMDH_CAEEL	1.50	38.80	6e-104
1.1.1.205	Arabidopsis thaliana	Danio rerio	sp|P47996|IMDH1_ARATH	sp|B0UXP9|IMDH2_DANRE	1.50	45.69	2e-141
1.1.1.205	Arabidopsis thaliana	Danio rerio	sp|P47996|IMDH1_ARATH	sp|Q5RGV1|IMDH3_DANRE	1.50	47.79	3e-148
1.1.1.205	Arabidopsis thaliana	Danio rerio	sp|P47996|IMDH1_ARATH	sp|Q6GMG5|IMDH1_DANRE	1.50	47.79	4e-147
1.1.1.205	Arabidopsis thaliana	Drosophila melanogaster	sp|P47996|IMDH1_ARATH	sp|Q07152|IMDH_DROME	1.50	49.29	6e-148
1.1.1.205	Arabidopsis thaliana	Escherichia coli	sp|P47996|IMDH1_ARATH	sp|P0ADG7|IMDH_ECOLI	4.00	32.43	3e-58
1.1.1.205	Arabidopsis thaliana	Haemophilus influenzae	sp|P47996|IMDH1_ARATH	sp|P44334|IMDH_HAEIN	4.00	31.12	4e-59
1.1.1.205	Arabidopsis thaliana	Haloferax volcanii	sp|P47996|IMDH1_ARATH	tr|D4GX92|D4GX92_HALVD	3.80	29.21	9e-51
1.1.1.205	Arabidopsis thaliana	Homo sapiens	sp|P47996|IMDH1_ARATH	sp|P12268|IMDH2_HUMAN	1.50	47.70	7e-148
1.1.1.205	Arabidopsis thaliana	Homo sapiens	sp|P47996|IMDH1_ARATH	sp|P20839|IMDH1_HUMAN	1.50	47.39	9e-148
1.1.1.205	Arabidopsis thaliana	Mycobacterium tuberculosis	sp|P47996|IMDH1_ARATH	sp|P9WKI7|IMDH_MYCTU	4.00	31.78	2e-59
1.1.1.205	Arabidopsis thaliana	Oryza sativa	sp|P47996|IMDH1_ARATH	tr|Q9AY75|Q9AY75_ORYSJ	0.20	64.44	0.0
1.1.1.205	Arabidopsis thaliana	Pseudomonas aeruginosa	sp|P47996|IMDH1_ARATH	tr|Q9HXM5|Q9HXM5_PSEAE	4.00	35.00	1e-68
1.1.1.205	Arabidopsis thaliana	Pyrococcus horikoshii	sp|P47996|IMDH1_ARATH	sp|O58045|IMDH_PYRHO	3.80	31.33	4e-64
1.1.1.205	Arabidopsis thaliana	Rattus norvegicus	sp|P47996|IMDH1_ARATH	sp|D3ZLZ7|IMDH1_RAT	1.50	47.09	5e-147
1.1.1.205	Arabidopsis thaliana	Rattus norvegicus	sp|P47996|IMDH1_ARATH	sp|E9PU28|IMDH2_RAT	1.50	47.70	5e-148
1.1.1.205	Arabidopsis thaliana	Saccharomyces cerevisiae	sp|P47996|IMDH1_ARATH	sp|P38697|IMDH2_YEAST	1.50	44.56	2e-132
1.1.1.205	Arabidopsis thaliana	Saccharomyces cerevisiae	sp|P47996|IMDH1_ARATH	sp|P39567|IMDH1_YEAST	1.50	37.86	4e-76
1.1.1.205	Arabidopsis thaliana	Saccharomyces cerevisiae	sp|P47996|IMDH1_ARATH	sp|P50094|IMDH4_YEAST	1.50	45.03	2e-133
1.1.1.205	Arabidopsis thaliana	Saccharomyces cerevisiae	sp|P47996|IMDH1_ARATH	sp|P50095|IMDH3_YEAST	1.50	45.75	2e-131
1.1.1.205	Arabidopsis thaliana	Salmonella typhi	sp|P47996|IMDH1_ARATH	tr|Q8ZN59|Q8ZN59_SALTY	4.00	32.85	3e-61
1.1.1.205	Arabidopsis thaliana	Thermotoga maritima	sp|P47996|IMDH1_ARATH	tr|Q9X168|Q9X168_THEMA	4.00	32.29	2e-76
1.1.1.205	Arabidopsis thaliana	Xenopus laevis	sp|P47996|IMDH1_ARATH	sp|F6S675|IMDH1_XENTR	1.50	48.99	3e-147
1.1.1.205	Arabidopsis thaliana	Xenopus laevis	sp|P47996|IMDH1_ARATH	sp|F7CYY5|IMDH2_XENTR	1.50	47.79	2e-147
1.1.1.205	Arabidopsis thaliana	Yersinia pestis	sp|P47996|IMDH1_ARATH	sp|Q0WD32|IMDH_YERPE	4.00	31.19	9e-60
1.1.1.205	Arabidopsis thaliana	Bacillus subtilis	sp|Q9SA34|IMDH2_ARATH	sp|P21879|IMDH_BACSU	4.00	33.40	5e-79
1.1.1.205	Arabidopsis thaliana	Caenorhabditis elegans	sp|Q9SA34|IMDH2_ARATH	sp|Q9GZH3|IMDH_CAEEL	1.50	39.48	1e-104
1.1.1.205	Arabidopsis thaliana	Danio rerio	sp|Q9SA34|IMDH2_ARATH	sp|B0UXP9|IMDH2_DANRE	1.50	47.39	4e-151
1.1.1.205	Arabidopsis thaliana	Danio rerio	sp|Q9SA34|IMDH2_ARATH	sp|Q5RGV1|IMDH3_DANRE	1.50	48.59	1e-155
1.1.1.205	Arabidopsis thaliana	Danio rerio	sp|Q9SA34|IMDH2_ARATH	sp|Q6GMG5|IMDH1_DANRE	1.50	48.59	1e-153
1.1.1.205	Arabidopsis thaliana	Drosophila melanogaster	sp|Q9SA34|IMDH2_ARATH	sp|Q07152|IMDH_DROME	1.50	50.10	1e-156
1.1.1.205	Arabidopsis thaliana	Escherichia coli	sp|Q9SA34|IMDH2_ARATH	sp|P0ADG7|IMDH_ECOLI	4.00	31.48	7e-59
1.1.1.205	Arabidopsis thaliana	Haemophilus influenzae	sp|Q9SA34|IMDH2_ARATH	sp|P44334|IMDH_HAEIN	4.00	30.66	3e-62
1.1.1.205	Arabidopsis thaliana	Haloferax volcanii	sp|Q9SA34|IMDH2_ARATH	tr|D4GX92|D4GX92_HALVD	3.80	29.82	3e-53
1.1.1.205	Arabidopsis thaliana	Homo sapiens	sp|Q9SA34|IMDH2_ARATH	sp|P12268|IMDH2_HUMAN	1.50	49.00	4e-156
1.1.1.205	Arabidopsis thaliana	Homo sapiens	sp|Q9SA34|IMDH2_ARATH	sp|P20839|IMDH1_HUMAN	1.50	47.79	5e-154
1.1.1.205	Arabidopsis thaliana	Mycobacterium tuberculosis	sp|Q9SA34|IMDH2_ARATH	sp|P9WKI7|IMDH_MYCTU	4.00	31.58	3e-58
1.1.1.205	Arabidopsis thaliana	Oryza sativa	sp|Q9SA34|IMDH2_ARATH	tr|Q9AY75|Q9AY75_ORYSJ	0.20	65.86	0.0
1.1.1.205	Arabidopsis thaliana	Pseudomonas aeruginosa	sp|Q9SA34|IMDH2_ARATH	tr|Q9HXM5|Q9HXM5_PSEAE	4.00	34.45	2e-66
1.1.1.205	Arabidopsis thaliana	Pyrococcus horikoshii	sp|Q9SA34|IMDH2_ARATH	sp|O58045|IMDH_PYRHO	3.80	30.08	2e-62
1.1.1.205	Arabidopsis thaliana	Rattus norvegicus	sp|Q9SA34|IMDH2_ARATH	sp|D3ZLZ7|IMDH1_RAT	1.50	48.19	2e-155
1.1.1.205	Arabidopsis thaliana	Rattus norvegicus	sp|Q9SA34|IMDH2_ARATH	sp|E9PU28|IMDH2_RAT	1.50	48.59	4e-155
1.1.1.205	Arabidopsis thaliana	Saccharomyces cerevisiae	sp|Q9SA34|IMDH2_ARATH	sp|P38697|IMDH2_YEAST	1.50	45.55	1e-139
1.1.1.205	Arabidopsis thaliana	Saccharomyces cerevisiae	sp|Q9SA34|IMDH2_ARATH	sp|P39567|IMDH1_YEAST	1.50	37.96	2e-81
1.1.1.205	Arabidopsis thaliana	Saccharomyces cerevisiae	sp|Q9SA34|IMDH2_ARATH	sp|P50094|IMDH4_YEAST	1.50	46.76	3e-143
1.1.1.205	Arabidopsis thaliana	Saccharomyces cerevisiae	sp|Q9SA34|IMDH2_ARATH	sp|P50095|IMDH3_YEAST	1.50	45.95	2e-136
1.1.1.205	Arabidopsis thaliana	Salmonella typhi	sp|Q9SA34|IMDH2_ARATH	tr|Q8ZN59|Q8ZN59_SALTY	4.00	31.28	3e-60
1.1.1.205	Arabidopsis thaliana	Thermotoga maritima	sp|Q9SA34|IMDH2_ARATH	tr|Q9X168|Q9X168_THEMA	4.00	34.59	2e-83
1.1.1.205	Arabidopsis thaliana	Xenopus laevis	sp|Q9SA34|IMDH2_ARATH	sp|F6S675|IMDH1_XENTR	1.50	48.99	2e-153
1.1.1.205	Arabidopsis thaliana	Xenopus laevis	sp|Q9SA34|IMDH2_ARATH	sp|F7CYY5|IMDH2_XENTR	1.50	48.59	9e-154
1.1.1.205	Arabidopsis thaliana	Yersinia pestis	sp|Q9SA34|IMDH2_ARATH	sp|Q0WD32|IMDH_YERPE	4.00	31.60	2e-60
1.1.1.205	Bacillus subtilis	Caenorhabditis elegans	sp|P21879|IMDH_BACSU	sp|Q9GZH3|IMDH_CAEEL	4.00	38.84	5e-96
1.1.1.205	Bacillus subtilis	Danio rerio	sp|P21879|IMDH_BACSU	sp|B0UXP9|IMDH2_DANRE	4.00	43.39	2e-121
1.1.1.205	Bacillus subtilis	Danio rerio	sp|P21879|IMDH_BACSU	sp|Q5RGV1|IMDH3_DANRE	4.00	43.18	8e-120
1.1.1.205	Bacillus subtilis	Danio rerio	sp|P21879|IMDH_BACSU	sp|Q6GMG5|IMDH1_DANRE	4.00	43.65	6e-120
1.1.1.205	Bacillus subtilis	Drosophila melanogaster	sp|P21879|IMDH_BACSU	sp|Q07152|IMDH_DROME	4.00	41.82	6e-111
1.1.1.205	Bacillus subtilis	Escherichia coli	sp|P21879|IMDH_BACSU	sp|P0ADG7|IMDH_ECOLI	3.10	55.99	2e-167
1.1.1.205	Bacillus subtilis	Haemophilus influenzae	sp|P21879|IMDH_BACSU	sp|P44334|IMDH_HAEIN	3.10	55.26	3e-180
1.1.1.205	Bacillus subtilis	Haloferax volcanii	sp|P21879|IMDH_BACSU	tr|D4GX92|D4GX92_HALVD	4.00	46.99	8e-141
1.1.1.205	Bacillus subtilis	Homo sapiens	sp|P21879|IMDH_BACSU	sp|P12268|IMDH2_HUMAN	4.00	41.32	9e-115
1.1.1.205	Bacillus subtilis	Homo sapiens	sp|P21879|IMDH_BACSU	sp|P20839|IMDH1_HUMAN	4.00	43.39	1e-118
1.1.1.205	Bacillus subtilis	Mycobacterium tuberculosis	sp|P21879|IMDH_BACSU	sp|P9WKI7|IMDH_MYCTU	3.10	54.64	6e-176
1.1.1.205	Bacillus subtilis	Oryza sativa	sp|P21879|IMDH_BACSU	tr|Q9AY75|Q9AY75_ORYSJ	4.00	31.26	7e-67
1.1.1.205	Bacillus subtilis	Pseudomonas aeruginosa	sp|P21879|IMDH_BACSU	tr|Q9HXM5|Q9HXM5_PSEAE	3.10	56.11	8e-172
1.1.1.205	Bacillus subtilis	Pyrococcus horikoshii	sp|P21879|IMDH_BACSU	sp|O58045|IMDH_PYRHO	4.00	51.15	5e-161
1.1.1.205	Bacillus subtilis	Rattus norvegicus	sp|P21879|IMDH_BACSU	sp|D3ZLZ7|IMDH1_RAT	4.00	43.39	3e-119
1.1.1.205	Bacillus subtilis	Rattus norvegicus	sp|P21879|IMDH_BACSU	sp|E9PU28|IMDH2_RAT	4.00	41.53	2e-114
1.1.1.205	Bacillus subtilis	Saccharomyces cerevisiae	sp|P21879|IMDH_BACSU	sp|P38697|IMDH2_YEAST	4.00	39.54	2e-109
1.1.1.205	Bacillus subtilis	Saccharomyces cerevisiae	sp|P21879|IMDH_BACSU	sp|P39567|IMDH1_YEAST	4.00	38.77	4e-78
1.1.1.205	Bacillus subtilis	Saccharomyces cerevisiae	sp|P21879|IMDH_BACSU	sp|P50094|IMDH4_YEAST	4.00	40.50	6e-108
1.1.1.205	Bacillus subtilis	Saccharomyces cerevisiae	sp|P21879|IMDH_BACSU	sp|P50095|IMDH3_YEAST	4.00	41.20	2e-108
1.1.1.205	Bacillus subtilis	Salmonella typhi	sp|P21879|IMDH_BACSU	tr|Q8ZN59|Q8ZN59_SALTY	3.10	56.20	1e-174
1.1.1.205	Bacillus subtilis	Thermotoga maritima	sp|P21879|IMDH_BACSU	tr|Q9X168|Q9X168_THEMA	4.00	60.83	0.0
1.1.1.205	Bacillus subtilis	Xenopus laevis	sp|P21879|IMDH_BACSU	sp|F6S675|IMDH1_XENTR	4.00	43.15	8e-119
1.1.1.205	Bacillus subtilis	Xenopus laevis	sp|P21879|IMDH_BACSU	sp|F7CYY5|IMDH2_XENTR	4.00	41.94	5e-116
1.1.1.205	Bacillus subtilis	Yersinia pestis	sp|P21879|IMDH_BACSU	sp|Q0WD32|IMDH_YERPE	3.10	55.99	0.0
1.1.1.205	Caenorhabditis elegans	Danio rerio	sp|Q9GZH3|IMDH_CAEEL	sp|B0UXP9|IMDH2_DANRE	0.80	53.70	0.0
1.1.1.205	Caenorhabditis elegans	Danio rerio	sp|Q9GZH3|IMDH_CAEEL	sp|Q5RGV1|IMDH3_DANRE	0.80	56.81	0.0
1.1.1.205	Caenorhabditis elegans	Danio rerio	sp|Q9GZH3|IMDH_CAEEL	sp|Q6GMG5|IMDH1_DANRE	0.80	55.84	0.0
1.1.1.205	Caenorhabditis elegans	Drosophila melanogaster	sp|Q9GZH3|IMDH_CAEEL	sp|Q07152|IMDH_DROME	0.70	55.45	0.0
1.1.1.205	Caenorhabditis elegans	Escherichia coli	sp|Q9GZH3|IMDH_CAEEL	sp|P0ADG7|IMDH_ECOLI	4.00	35.39	3e-69
1.1.1.205	Caenorhabditis elegans	Haemophilus influenzae	sp|Q9GZH3|IMDH_CAEEL	sp|P44334|IMDH_HAEIN	4.00	34.70	2e-75
1.1.1.205	Caenorhabditis elegans	Haloferax volcanii	sp|Q9GZH3|IMDH_CAEEL	tr|D4GX92|D4GX92_HALVD	3.80	33.27	1e-60
1.1.1.205	Caenorhabditis elegans	Homo sapiens	sp|Q9GZH3|IMDH_CAEEL	sp|P12268|IMDH2_HUMAN	0.80	54.28	0.0
1.1.1.205	Caenorhabditis elegans	Homo sapiens	sp|Q9GZH3|IMDH_CAEEL	sp|P20839|IMDH1_HUMAN	0.80	57.59	0.0
1.1.1.205	Caenorhabditis elegans	Mycobacterium tuberculosis	sp|Q9GZH3|IMDH_CAEEL	sp|P9WKI7|IMDH_MYCTU	4.00	33.60	2e-73
1.1.1.205	Caenorhabditis elegans	Oryza sativa	sp|Q9GZH3|IMDH_CAEEL	tr|Q9AY75|Q9AY75_ORYSJ	1.50	40.76	1e-103
1.1.1.205	Caenorhabditis elegans	Pseudomonas aeruginosa	sp|Q9GZH3|IMDH_CAEEL	tr|Q9HXM5|Q9HXM5_PSEAE	4.00	38.92	2e-76
1.1.1.205	Caenorhabditis elegans	Pyrococcus horikoshii	sp|Q9GZH3|IMDH_CAEEL	sp|O58045|IMDH_PYRHO	3.80	32.58	2e-69
1.1.1.205	Caenorhabditis elegans	Rattus norvegicus	sp|Q9GZH3|IMDH_CAEEL	sp|D3ZLZ7|IMDH1_RAT	0.80	56.81	0.0
1.1.1.205	Caenorhabditis elegans	Rattus norvegicus	sp|Q9GZH3|IMDH_CAEEL	sp|E9PU28|IMDH2_RAT	0.80	54.28	0.0
1.1.1.205	Caenorhabditis elegans	Saccharomyces cerevisiae	sp|Q9GZH3|IMDH_CAEEL	sp|P38697|IMDH2_YEAST	1.30	51.95	2e-171
1.1.1.205	Caenorhabditis elegans	Saccharomyces cerevisiae	sp|Q9GZH3|IMDH_CAEEL	sp|P39567|IMDH1_YEAST	1.30	45.59	8e-102
1.1.1.205	Caenorhabditis elegans	Saccharomyces cerevisiae	sp|Q9GZH3|IMDH_CAEEL	sp|P50094|IMDH4_YEAST	1.30	53.52	5e-179
1.1.1.205	Caenorhabditis elegans	Saccharomyces cerevisiae	sp|Q9GZH3|IMDH_CAEEL	sp|P50095|IMDH3_YEAST	1.30	53.32	3e-170
1.1.1.205	Caenorhabditis elegans	Salmonella typhi	sp|Q9GZH3|IMDH_CAEEL	tr|Q8ZN59|Q8ZN59_SALTY	4.00	35.39	9e-74
1.1.1.205	Caenorhabditis elegans	Thermotoga maritima	sp|Q9GZH3|IMDH_CAEEL	tr|Q9X168|Q9X168_THEMA	4.00	35.42	3e-91
1.1.1.205	Caenorhabditis elegans	Xenopus laevis	sp|Q9GZH3|IMDH_CAEEL	sp|F6S675|IMDH1_XENTR	0.80	56.05	0.0
1.1.1.205	Caenorhabditis elegans	Xenopus laevis	sp|Q9GZH3|IMDH_CAEEL	sp|F7CYY5|IMDH2_XENTR	0.80	54.76	0.0
1.1.1.205	Caenorhabditis elegans	Yersinia pestis	sp|Q9GZH3|IMDH_CAEEL	sp|Q0WD32|IMDH_YERPE	4.00	34.36	1e-77
1.1.1.205	Danio rerio	Drosophila melanogaster	sp|B0UXP9|IMDH2_DANRE	sp|Q07152|IMDH_DROME	0.80	68.10	0.0
1.1.1.205	Danio rerio	Escherichia coli	sp|B0UXP9|IMDH2_DANRE	sp|P0ADG7|IMDH_ECOLI	4.00	39.38	1e-90
1.1.1.205	Danio rerio	Haemophilus influenzae	sp|B0UXP9|IMDH2_DANRE	sp|P44334|IMDH_HAEIN	4.00	39.00	7e-101
1.1.1.205	Danio rerio	Haloferax volcanii	sp|B0UXP9|IMDH2_DANRE	tr|D4GX92|D4GX92_HALVD	3.80	33.60	1e-73
1.1.1.205	Danio rerio	Homo sapiens	sp|B0UXP9|IMDH2_DANRE	sp|P12268|IMDH2_HUMAN	0.40	91.44	0.0
1.1.1.205	Danio rerio	Homo sapiens	sp|B0UXP9|IMDH2_DANRE	sp|P20839|IMDH1_HUMAN	0.40	81.91	0.0
1.1.1.205	Danio rerio	Mycobacterium tuberculosis	sp|B0UXP9|IMDH2_DANRE	sp|P9WKI7|IMDH_MYCTU	4.00	41.90	7e-103
1.1.1.205	Danio rerio	Oryza sativa	sp|B0UXP9|IMDH2_DANRE	tr|Q9AY75|Q9AY75_ORYSJ	1.50	46.79	6e-139
1.1.1.205	Danio rerio	Pseudomonas aeruginosa	sp|B0UXP9|IMDH2_DANRE	tr|Q9HXM5|Q9HXM5_PSEAE	4.00	40.87	2e-97
1.1.1.205	Danio rerio	Pyrococcus horikoshii	sp|B0UXP9|IMDH2_DANRE	sp|O58045|IMDH_PYRHO	3.80	34.02	1e-82
1.1.1.205	Danio rerio	Rattus norvegicus	sp|B0UXP9|IMDH2_DANRE	sp|D3ZLZ7|IMDH1_RAT	0.40	81.52	0.0
1.1.1.205	Danio rerio	Rattus norvegicus	sp|B0UXP9|IMDH2_DANRE	sp|E9PU28|IMDH2_RAT	0.40	91.44	0.0
1.1.1.205	Danio rerio	Saccharomyces cerevisiae	sp|B0UXP9|IMDH2_DANRE	sp|P38697|IMDH2_YEAST	1.30	61.96	0.0
1.1.1.205	Danio rerio	Saccharomyces cerevisiae	sp|B0UXP9|IMDH2_DANRE	sp|P39567|IMDH1_YEAST	1.30	55.95	8e-144
1.1.1.205	Danio rerio	Saccharomyces cerevisiae	sp|B0UXP9|IMDH2_DANRE	sp|P50094|IMDH4_YEAST	1.30	62.55	0.0
1.1.1.205	Danio rerio	Saccharomyces cerevisiae	sp|B0UXP9|IMDH2_DANRE	sp|P50095|IMDH3_YEAST	1.30	62.75	0.0
1.1.1.205	Danio rerio	Salmonella typhi	sp|B0UXP9|IMDH2_DANRE	tr|Q8ZN59|Q8ZN59_SALTY	4.00	38.56	2e-92
1.1.1.205	Danio rerio	Thermotoga maritima	sp|B0UXP9|IMDH2_DANRE	tr|Q9X168|Q9X168_THEMA	4.00	40.21	2e-116
1.1.1.205	Danio rerio	Xenopus laevis	sp|B0UXP9|IMDH2_DANRE	sp|F6S675|IMDH1_XENTR	0.40	83.40	0.0
1.1.1.205	Danio rerio	Xenopus laevis	sp|B0UXP9|IMDH2_DANRE	sp|F7CYY5|IMDH2_XENTR	0.40	89.30	0.0
1.1.1.205	Danio rerio	Yersinia pestis	sp|B0UXP9|IMDH2_DANRE	sp|Q0WD32|IMDH_YERPE	4.00	38.97	8e-101
1.1.1.205	Danio rerio	Drosophila melanogaster	sp|Q5RGV1|IMDH3_DANRE	sp|Q07152|IMDH_DROME	0.80	68.69	0.0
1.1.1.205	Danio rerio	Escherichia coli	sp|Q5RGV1|IMDH3_DANRE	sp|P0ADG7|IMDH_ECOLI	4.00	38.35	1e-85
1.1.1.205	Danio rerio	Haemophilus influenzae	sp|Q5RGV1|IMDH3_DANRE	sp|P44334|IMDH_HAEIN	4.00	37.97	1e-96
1.1.1.205	Danio rerio	Haloferax volcanii	sp|Q5RGV1|IMDH3_DANRE	tr|D4GX92|D4GX92_HALVD	3.80	32.99	2e-73
1.1.1.205	Danio rerio	Homo sapiens	sp|Q5RGV1|IMDH3_DANRE	sp|P12268|IMDH2_HUMAN	0.40	85.02	0.0
1.1.1.205	Danio rerio	Homo sapiens	sp|Q5RGV1|IMDH3_DANRE	sp|P20839|IMDH1_HUMAN	0.40	90.66	0.0
1.1.1.205	Danio rerio	Mycobacterium tuberculosis	sp|Q5RGV1|IMDH3_DANRE	sp|P9WKI7|IMDH_MYCTU	4.00	40.59	2e-101
1.1.1.205	Danio rerio	Oryza sativa	sp|Q5RGV1|IMDH3_DANRE	tr|Q9AY75|Q9AY75_ORYSJ	1.50	47.39	4e-142
1.1.1.205	Danio rerio	Pseudomonas aeruginosa	sp|Q5RGV1|IMDH3_DANRE	tr|Q9HXM5|Q9HXM5_PSEAE	4.00	40.04	2e-94
1.1.1.205	Danio rerio	Pyrococcus horikoshii	sp|Q5RGV1|IMDH3_DANRE	sp|O58045|IMDH_PYRHO	3.80	35.43	1e-83
1.1.1.205	Danio rerio	Rattus norvegicus	sp|Q5RGV1|IMDH3_DANRE	sp|D3ZLZ7|IMDH1_RAT	0.40	90.27	0.0
1.1.1.205	Danio rerio	Rattus norvegicus	sp|Q5RGV1|IMDH3_DANRE	sp|E9PU28|IMDH2_RAT	0.40	85.21	0.0
1.1.1.205	Danio rerio	Saccharomyces cerevisiae	sp|Q5RGV1|IMDH3_DANRE	sp|P38697|IMDH2_YEAST	1.30	60.39	0.0
1.1.1.205	Danio rerio	Saccharomyces cerevisiae	sp|Q5RGV1|IMDH3_DANRE	sp|P39567|IMDH1_YEAST	1.30	55.44	1e-145
1.1.1.205	Danio rerio	Saccharomyces cerevisiae	sp|Q5RGV1|IMDH3_DANRE	sp|P50094|IMDH4_YEAST	1.30	62.35	0.0
1.1.1.205	Danio rerio	Saccharomyces cerevisiae	sp|Q5RGV1|IMDH3_DANRE	sp|P50095|IMDH3_YEAST	1.30	61.76	0.0
1.1.1.205	Danio rerio	Salmonella typhi	sp|Q5RGV1|IMDH3_DANRE	tr|Q8ZN59|Q8ZN59_SALTY	4.00	37.73	1e-88
1.1.1.205	Danio rerio	Thermotoga maritima	sp|Q5RGV1|IMDH3_DANRE	tr|Q9X168|Q9X168_THEMA	4.00	40.04	3e-115
1.1.1.205	Danio rerio	Xenopus laevis	sp|Q5RGV1|IMDH3_DANRE	sp|F6S675|IMDH1_XENTR	0.40	93.16	0.0
1.1.1.205	Danio rerio	Xenopus laevis	sp|Q5RGV1|IMDH3_DANRE	sp|F7CYY5|IMDH2_XENTR	0.40	85.02	0.0
1.1.1.205	Danio rerio	Yersinia pestis	sp|Q5RGV1|IMDH3_DANRE	sp|Q0WD32|IMDH_YERPE	4.00	37.17	2e-93
1.1.1.205	Danio rerio	Drosophila melanogaster	sp|Q6GMG5|IMDH1_DANRE	sp|Q07152|IMDH_DROME	0.80	68.49	0.0
1.1.1.205	Danio rerio	Escherichia coli	sp|Q6GMG5|IMDH1_DANRE	sp|P0ADG7|IMDH_ECOLI	4.00	39.71	1e-87
1.1.1.205	Danio rerio	Haemophilus influenzae	sp|Q6GMG5|IMDH1_DANRE	sp|P44334|IMDH_HAEIN	4.00	39.09	6e-98
1.1.1.205	Danio rerio	Haloferax volcanii	sp|Q6GMG5|IMDH1_DANRE	tr|D4GX92|D4GX92_HALVD	3.80	32.66	2e-71
1.1.1.205	Danio rerio	Homo sapiens	sp|Q6GMG5|IMDH1_DANRE	sp|P12268|IMDH2_HUMAN	0.40	85.02	0.0
1.1.1.205	Danio rerio	Homo sapiens	sp|Q6GMG5|IMDH1_DANRE	sp|P20839|IMDH1_HUMAN	0.40	90.47	0.0
1.1.1.205	Danio rerio	Mycobacterium tuberculosis	sp|Q6GMG5|IMDH1_DANRE	sp|P9WKI7|IMDH_MYCTU	4.00	41.11	8e-101
1.1.1.205	Danio rerio	Oryza sativa	sp|Q6GMG5|IMDH1_DANRE	tr|Q9AY75|Q9AY75_ORYSJ	1.50	47.79	3e-140
1.1.1.205	Danio rerio	Pseudomonas aeruginosa	sp|Q6GMG5|IMDH1_DANRE	tr|Q9HXM5|Q9HXM5_PSEAE	4.00	40.95	1e-94
1.1.1.205	Danio rerio	Pyrococcus horikoshii	sp|Q6GMG5|IMDH1_DANRE	sp|O58045|IMDH_PYRHO	3.80	36.23	3e-81
1.1.1.205	Danio rerio	Rattus norvegicus	sp|Q6GMG5|IMDH1_DANRE	sp|D3ZLZ7|IMDH1_RAT	0.40	90.08	0.0
1.1.1.205	Danio rerio	Rattus norvegicus	sp|Q6GMG5|IMDH1_DANRE	sp|E9PU28|IMDH2_RAT	0.40	85.60	0.0
1.1.1.205	Danio rerio	Saccharomyces cerevisiae	sp|Q6GMG5|IMDH1_DANRE	sp|P38697|IMDH2_YEAST	1.30	60.27	0.0
1.1.1.205	Danio rerio	Saccharomyces cerevisiae	sp|Q6GMG5|IMDH1_DANRE	sp|P39567|IMDH1_YEAST	1.30	55.44	6e-143
1.1.1.205	Danio rerio	Saccharomyces cerevisiae	sp|Q6GMG5|IMDH1_DANRE	sp|P50094|IMDH4_YEAST	1.30	61.84	0.0
1.1.1.205	Danio rerio	Saccharomyces cerevisiae	sp|Q6GMG5|IMDH1_DANRE	sp|P50095|IMDH3_YEAST	1.30	61.64	0.0
1.1.1.205	Danio rerio	Salmonella typhi	sp|Q6GMG5|IMDH1_DANRE	tr|Q8ZN59|Q8ZN59_SALTY	4.00	39.09	8e-91
1.1.1.205	Danio rerio	Thermotoga maritima	sp|Q6GMG5|IMDH1_DANRE	tr|Q9X168|Q9X168_THEMA	4.00	41.49	7e-117
1.1.1.205	Danio rerio	Xenopus laevis	sp|Q6GMG5|IMDH1_DANRE	sp|F6S675|IMDH1_XENTR	0.40	93.55	0.0
1.1.1.205	Danio rerio	Xenopus laevis	sp|Q6GMG5|IMDH1_DANRE	sp|F7CYY5|IMDH2_XENTR	0.40	84.82	0.0
1.1.1.205	Danio rerio	Yersinia pestis	sp|Q6GMG5|IMDH1_DANRE	sp|Q0WD32|IMDH_YERPE	4.00	39.63	2e-98
1.1.1.205	Drosophila melanogaster	Escherichia coli	sp|Q07152|IMDH_DROME	sp|P0ADG7|IMDH_ECOLI	4.00	39.71	3e-88
1.1.1.205	Drosophila melanogaster	Haemophilus influenzae	sp|Q07152|IMDH_DROME	sp|P44334|IMDH_HAEIN	4.00	38.05	2e-91
1.1.1.205	Drosophila melanogaster	Haloferax volcanii	sp|Q07152|IMDH_DROME	tr|D4GX92|D4GX92_HALVD	3.80	33.27	1e-74
1.1.1.205	Drosophila melanogaster	Homo sapiens	sp|Q07152|IMDH_DROME	sp|P12268|IMDH2_HUMAN	0.80	68.10	0.0
1.1.1.205	Drosophila melanogaster	Homo sapiens	sp|Q07152|IMDH_DROME	sp|P20839|IMDH1_HUMAN	0.80	68.88	0.0
1.1.1.205	Drosophila melanogaster	Mycobacterium tuberculosis	sp|Q07152|IMDH_DROME	sp|P9WKI7|IMDH_MYCTU	4.00	37.02	3e-99
1.1.1.205	Drosophila melanogaster	Oryza sativa	sp|Q07152|IMDH_DROME	tr|Q9AY75|Q9AY75_ORYSJ	1.50	47.28	1e-137
1.1.1.205	Drosophila melanogaster	Pseudomonas aeruginosa	sp|Q07152|IMDH_DROME	tr|Q9HXM5|Q9HXM5_PSEAE	4.00	40.25	2e-95
1.1.1.205	Drosophila melanogaster	Pyrococcus horikoshii	sp|Q07152|IMDH_DROME	sp|O58045|IMDH_PYRHO	3.80	37.92	1e-90
1.1.1.205	Drosophila melanogaster	Rattus norvegicus	sp|Q07152|IMDH_DROME	sp|D3ZLZ7|IMDH1_RAT	0.80	68.88	0.0
1.1.1.205	Drosophila melanogaster	Rattus norvegicus	sp|Q07152|IMDH_DROME	sp|E9PU28|IMDH2_RAT	0.80	68.30	0.0
1.1.1.205	Drosophila melanogaster	Saccharomyces cerevisiae	sp|Q07152|IMDH_DROME	sp|P38697|IMDH2_YEAST	1.30	59.34	0.0
1.1.1.205	Drosophila melanogaster	Saccharomyces cerevisiae	sp|Q07152|IMDH_DROME	sp|P39567|IMDH1_YEAST	1.30	56.25	9e-144
1.1.1.205	Drosophila melanogaster	Saccharomyces cerevisiae	sp|Q07152|IMDH_DROME	sp|P50094|IMDH4_YEAST	1.30	59.62	0.0
1.1.1.205	Drosophila melanogaster	Saccharomyces cerevisiae	sp|Q07152|IMDH_DROME	sp|P50095|IMDH3_YEAST	1.30	59.73	0.0
1.1.1.205	Drosophila melanogaster	Salmonella typhi	sp|Q07152|IMDH_DROME	tr|Q8ZN59|Q8ZN59_SALTY	4.00	39.29	1e-90
1.1.1.205	Drosophila melanogaster	Thermotoga maritima	sp|Q07152|IMDH_DROME	tr|Q9X168|Q9X168_THEMA	4.00	41.05	8e-109
1.1.1.205	Drosophila melanogaster	Xenopus laevis	sp|Q07152|IMDH_DROME	sp|F6S675|IMDH1_XENTR	0.80	69.35	0.0
1.1.1.205	Drosophila melanogaster	Xenopus laevis	sp|Q07152|IMDH_DROME	sp|F7CYY5|IMDH2_XENTR	0.80	67.71	0.0
1.1.1.205	Drosophila melanogaster	Yersinia pestis	sp|Q07152|IMDH_DROME	sp|Q0WD32|IMDH_YERPE	4.00	39.58	3e-97
1.1.1.205	Escherichia coli	Haemophilus influenzae	sp|P0ADG7|IMDH_ECOLI	sp|P44334|IMDH_HAEIN	0.70	82.34	0.0
1.1.1.205	Escherichia coli	Haloferax volcanii	sp|P0ADG7|IMDH_ECOLI	tr|D4GX92|D4GX92_HALVD	4.00	44.93	4e-132
1.1.1.205	Escherichia coli	Homo sapiens	sp|P0ADG7|IMDH_ECOLI	sp|P12268|IMDH2_HUMAN	4.00	39.79	4e-105
1.1.1.205	Escherichia coli	Homo sapiens	sp|P0ADG7|IMDH_ECOLI	sp|P20839|IMDH1_HUMAN	4.00	38.97	5e-104
1.1.1.205	Escherichia coli	Mycobacterium tuberculosis	sp|P0ADG7|IMDH_ECOLI	sp|P9WKI7|IMDH_MYCTU	3.10	55.05	3e-167
1.1.1.205	Escherichia coli	Oryza sativa	sp|P0ADG7|IMDH_ECOLI	tr|Q9AY75|Q9AY75_ORYSJ	4.00	33.82	3e-67
1.1.1.205	Escherichia coli	Pseudomonas aeruginosa	sp|P0ADG7|IMDH_ECOLI	tr|Q9HXM5|Q9HXM5_PSEAE	1.40	66.46	0.0
1.1.1.205	Escherichia coli	Pyrococcus horikoshii	sp|P0ADG7|IMDH_ECOLI	sp|O58045|IMDH_PYRHO	4.00	49.58	3e-141
1.1.1.205	Escherichia coli	Rattus norvegicus	sp|P0ADG7|IMDH_ECOLI	sp|D3ZLZ7|IMDH1_RAT	4.00	38.56	9e-103
1.1.1.205	Escherichia coli	Rattus norvegicus	sp|P0ADG7|IMDH_ECOLI	sp|E9PU28|IMDH2_RAT	4.00	39.79	1e-104
1.1.1.205	Escherichia coli	Saccharomyces cerevisiae	sp|P0ADG7|IMDH_ECOLI	sp|P38697|IMDH2_YEAST	4.00	38.43	3e-102
1.1.1.205	Escherichia coli	Saccharomyces cerevisiae	sp|P0ADG7|IMDH_ECOLI	sp|P39567|IMDH1_YEAST	4.00	38.01	7e-73
1.1.1.205	Escherichia coli	Saccharomyces cerevisiae	sp|P0ADG7|IMDH_ECOLI	sp|P50094|IMDH4_YEAST	4.00	38.64	1e-100
1.1.1.205	Escherichia coli	Saccharomyces cerevisiae	sp|P0ADG7|IMDH_ECOLI	sp|P50095|IMDH3_YEAST	4.00	39.26	8e-99
1.1.1.205	Escherichia coli	Salmonella typhi	sp|P0ADG7|IMDH_ECOLI	tr|Q8ZN59|Q8ZN59_SALTY	0.10	98.16	0.0
1.1.1.205	Escherichia coli	Thermotoga maritima	sp|P0ADG7|IMDH_ECOLI	tr|Q9X168|Q9X168_THEMA	4.00	56.02	0.0
1.1.1.205	Escherichia coli	Xenopus laevis	sp|P0ADG7|IMDH_ECOLI	sp|F6S675|IMDH1_XENTR	4.00	38.72	1e-97
1.1.1.205	Escherichia coli	Xenopus laevis	sp|P0ADG7|IMDH_ECOLI	sp|F7CYY5|IMDH2_XENTR	4.00	40.00	5e-102
1.1.1.205	Escherichia coli	Yersinia pestis	sp|P0ADG7|IMDH_ECOLI	sp|Q0WD32|IMDH_YERPE	0.40	91.99	0.0
1.1.1.205	Haemophilus influenzae	Haloferax volcanii	sp|P44334|IMDH_HAEIN	tr|D4GX92|D4GX92_HALVD	4.00	45.45	2e-138
1.1.1.205	Haemophilus influenzae	Homo sapiens	sp|P44334|IMDH_HAEIN	sp|P12268|IMDH2_HUMAN	4.00	38.07	6e-105
1.1.1.205	Haemophilus influenzae	Homo sapiens	sp|P44334|IMDH_HAEIN	sp|P20839|IMDH1_HUMAN	4.00	38.59	5e-104
1.1.1.205	Haemophilus influenzae	Mycobacterium tuberculosis	sp|P44334|IMDH_HAEIN	sp|P9WKI7|IMDH_MYCTU	3.10	55.35	6e-170
1.1.1.205	Haemophilus influenzae	Oryza sativa	sp|P44334|IMDH_HAEIN	tr|Q9AY75|Q9AY75_ORYSJ	4.00	30.08	7e-59
1.1.1.205	Haemophilus influenzae	Pseudomonas aeruginosa	sp|P44334|IMDH_HAEIN	tr|Q9HXM5|Q9HXM5_PSEAE	1.40	64.20	0.0
1.1.1.205	Haemophilus influenzae	Pyrococcus horikoshii	sp|P44334|IMDH_HAEIN	sp|O58045|IMDH_PYRHO	4.00	48.12	2e-142
1.1.1.205	Haemophilus influenzae	Rattus norvegicus	sp|P44334|IMDH_HAEIN	sp|D3ZLZ7|IMDH1_RAT	4.00	38.59	5e-103
1.1.1.205	Haemophilus influenzae	Rattus norvegicus	sp|P44334|IMDH_HAEIN	sp|E9PU28|IMDH2_RAT	4.00	39.00	9e-106
1.1.1.205	Haemophilus influenzae	Saccharomyces cerevisiae	sp|P44334|IMDH_HAEIN	sp|P38697|IMDH2_YEAST	4.00	39.58	2e-103
1.1.1.205	Haemophilus influenzae	Saccharomyces cerevisiae	sp|P44334|IMDH_HAEIN	sp|P39567|IMDH1_YEAST	4.00	37.90	7e-75
1.1.1.205	Haemophilus influenzae	Saccharomyces cerevisiae	sp|P44334|IMDH_HAEIN	sp|P50094|IMDH4_YEAST	4.00	39.29	5e-104
1.1.1.205	Haemophilus influenzae	Saccharomyces cerevisiae	sp|P44334|IMDH_HAEIN	sp|P50095|IMDH3_YEAST	4.00	39.71	4e-99
1.1.1.205	Haemophilus influenzae	Salmonella typhi	sp|P44334|IMDH_HAEIN	tr|Q8ZN59|Q8ZN59_SALTY	0.70	81.52	0.0
1.1.1.205	Haemophilus influenzae	Thermotoga maritima	sp|P44334|IMDH_HAEIN	tr|Q9X168|Q9X168_THEMA	4.00	57.17	0.0
1.1.1.205	Haemophilus influenzae	Xenopus laevis	sp|P44334|IMDH_HAEIN	sp|F6S675|IMDH1_XENTR	4.00	38.64	1e-101
1.1.1.205	Haemophilus influenzae	Xenopus laevis	sp|P44334|IMDH_HAEIN	sp|F7CYY5|IMDH2_XENTR	4.00	38.07	1e-101
1.1.1.205	Haemophilus influenzae	Yersinia pestis	sp|P44334|IMDH_HAEIN	sp|Q0WD32|IMDH_YERPE	0.70	82.14	0.0
1.1.1.205	Haloferax volcanii	Homo sapiens	tr|D4GX92|D4GX92_HALVD	sp|P12268|IMDH2_HUMAN	3.80	33.40	2e-77
1.1.1.205	Haloferax volcanii	Homo sapiens	tr|D4GX92|D4GX92_HALVD	sp|P20839|IMDH1_HUMAN	3.80	33.20	5e-78
1.1.1.205	Haloferax volcanii	Mycobacterium tuberculosis	tr|D4GX92|D4GX92_HALVD	sp|P9WKI7|IMDH_MYCTU	4.00	51.02	1e-146
1.1.1.205	Haloferax volcanii	Oryza sativa	tr|D4GX92|D4GX92_HALVD	tr|Q9AY75|Q9AY75_ORYSJ	3.80	30.41	1e-52
1.1.1.205	Haloferax volcanii	Pseudomonas aeruginosa	tr|D4GX92|D4GX92_HALVD	tr|Q9HXM5|Q9HXM5_PSEAE	4.00	46.15	4e-129
1.1.1.205	Haloferax volcanii	Pyrococcus horikoshii	tr|D4GX92|D4GX92_HALVD	sp|O58045|IMDH_PYRHO	3.70	54.45	0.0
1.1.1.205	Haloferax volcanii	Rattus norvegicus	tr|D4GX92|D4GX92_HALVD	sp|D3ZLZ7|IMDH1_RAT	3.80	33.40	5e-78
1.1.1.205	Haloferax volcanii	Rattus norvegicus	tr|D4GX92|D4GX92_HALVD	sp|E9PU28|IMDH2_RAT	3.80	33.60	3e-77
1.1.1.205	Haloferax volcanii	Saccharomyces cerevisiae	tr|D4GX92|D4GX92_HALVD	sp|P38697|IMDH2_YEAST	3.80	32.86	2e-78
1.1.1.205	Haloferax volcanii	Saccharomyces cerevisiae	tr|D4GX92|D4GX92_HALVD	sp|P39567|IMDH1_YEAST	3.80	28.87	2e-47
1.1.1.205	Haloferax volcanii	Saccharomyces cerevisiae	tr|D4GX92|D4GX92_HALVD	sp|P50094|IMDH4_YEAST	3.80	32.65	1e-81
1.1.1.205	Haloferax volcanii	Saccharomyces cerevisiae	tr|D4GX92|D4GX92_HALVD	sp|P50095|IMDH3_YEAST	3.80	33.06	3e-79
1.1.1.205	Haloferax volcanii	Salmonella typhi	tr|D4GX92|D4GX92_HALVD	tr|Q8ZN59|Q8ZN59_SALTY	4.00	44.51	3e-127
1.1.1.205	Haloferax volcanii	Thermotoga maritima	tr|D4GX92|D4GX92_HALVD	tr|Q9X168|Q9X168_THEMA	4.00	49.37	3e-160
1.1.1.205	Haloferax volcanii	Xenopus laevis	tr|D4GX92|D4GX92_HALVD	sp|F6S675|IMDH1_XENTR	3.80	33.54	9e-76
1.1.1.205	Haloferax volcanii	Xenopus laevis	tr|D4GX92|D4GX92_HALVD	sp|F7CYY5|IMDH2_XENTR	3.80	32.99	3e-75
1.1.1.205	Haloferax volcanii	Yersinia pestis	tr|D4GX92|D4GX92_HALVD	sp|Q0WD32|IMDH_YERPE	4.00	44.61	4e-131
1.1.1.205	Homo sapiens	Mycobacterium tuberculosis	sp|P12268|IMDH2_HUMAN	sp|P9WKI7|IMDH_MYCTU	4.00	40.32	3e-99
1.1.1.205	Homo sapiens	Oryza sativa	sp|P12268|IMDH2_HUMAN	tr|Q9AY75|Q9AY75_ORYSJ	1.50	48.39	3e-142
1.1.1.205	Homo sapiens	Pseudomonas aeruginosa	sp|P12268|IMDH2_HUMAN	tr|Q9HXM5|Q9HXM5_PSEAE	4.00	40.87	1e-97
1.1.1.205	Homo sapiens	Pyrococcus horikoshii	sp|P12268|IMDH2_HUMAN	sp|O58045|IMDH_PYRHO	3.80	33.61	7e-80
1.1.1.205	Homo sapiens	Rattus norvegicus	sp|P12268|IMDH2_HUMAN	sp|D3ZLZ7|IMDH1_RAT	0.10	83.85	0.0
1.1.1.205	Homo sapiens	Rattus norvegicus	sp|P12268|IMDH2_HUMAN	sp|E9PU28|IMDH2_RAT	0.10	98.64	0.0
1.1.1.205	Homo sapiens	Saccharomyces cerevisiae	sp|P12268|IMDH2_HUMAN	sp|P38697|IMDH2_YEAST	1.30	61.57	0.0
1.1.1.205	Homo sapiens	Saccharomyces cerevisiae	sp|P12268|IMDH2_HUMAN	sp|P39567|IMDH1_YEAST	1.30	55.44	4e-144
1.1.1.205	Homo sapiens	Saccharomyces cerevisiae	sp|P12268|IMDH2_HUMAN	sp|P50094|IMDH4_YEAST	1.30	62.55	0.0
1.1.1.205	Homo sapiens	Saccharomyces cerevisiae	sp|P12268|IMDH2_HUMAN	sp|P50095|IMDH3_YEAST	1.30	62.35	0.0
1.1.1.205	Homo sapiens	Salmonella typhi	sp|P12268|IMDH2_HUMAN	tr|Q8ZN59|Q8ZN59_SALTY	4.00	38.97	6e-92
1.1.1.205	Homo sapiens	Thermotoga maritima	sp|P12268|IMDH2_HUMAN	tr|Q9X168|Q9X168_THEMA	4.00	40.33	2e-117
1.1.1.205	Homo sapiens	Xenopus laevis	sp|P12268|IMDH2_HUMAN	sp|F6S675|IMDH1_XENTR	0.40	84.77	0.0
1.1.1.205	Homo sapiens	Xenopus laevis	sp|P12268|IMDH2_HUMAN	sp|F7CYY5|IMDH2_XENTR	0.40	93.19	0.0
1.1.1.205	Homo sapiens	Yersinia pestis	sp|P12268|IMDH2_HUMAN	sp|Q0WD32|IMDH_YERPE	4.00	38.40	1e-99
1.1.1.205	Homo sapiens	Mycobacterium tuberculosis	sp|P20839|IMDH1_HUMAN	sp|P9WKI7|IMDH_MYCTU	4.00	40.40	7e-100
1.1.1.205	Homo sapiens	Oryza sativa	sp|P20839|IMDH1_HUMAN	tr|Q9AY75|Q9AY75_ORYSJ	1.50	47.59	3e-143
1.1.1.205	Homo sapiens	Pseudomonas aeruginosa	sp|P20839|IMDH1_HUMAN	tr|Q9HXM5|Q9HXM5_PSEAE	4.00	42.12	5e-99
1.1.1.205	Homo sapiens	Pyrococcus horikoshii	sp|P20839|IMDH1_HUMAN	sp|O58045|IMDH_PYRHO	3.80	35.64	3e-84
1.1.1.205	Homo sapiens	Rattus norvegicus	sp|P20839|IMDH1_HUMAN	sp|D3ZLZ7|IMDH1_RAT	0.10	98.25	0.0
1.1.1.205	Homo sapiens	Rattus norvegicus	sp|P20839|IMDH1_HUMAN	sp|E9PU28|IMDH2_RAT	0.10	84.24	0.0
1.1.1.205	Homo sapiens	Saccharomyces cerevisiae	sp|P20839|IMDH1_HUMAN	sp|P38697|IMDH2_YEAST	1.30	60.78	0.0
1.1.1.205	Homo sapiens	Saccharomyces cerevisiae	sp|P20839|IMDH1_HUMAN	sp|P39567|IMDH1_YEAST	1.30	55.19	2e-145
1.1.1.205	Homo sapiens	Saccharomyces cerevisiae	sp|P20839|IMDH1_HUMAN	sp|P50094|IMDH4_YEAST	1.30	62.94	0.0
1.1.1.205	Homo sapiens	Saccharomyces cerevisiae	sp|P20839|IMDH1_HUMAN	sp|P50095|IMDH3_YEAST	1.30	61.76	0.0
1.1.1.205	Homo sapiens	Salmonella typhi	sp|P20839|IMDH1_HUMAN	tr|Q8ZN59|Q8ZN59_SALTY	4.00	38.35	1e-92
1.1.1.205	Homo sapiens	Thermotoga maritima	sp|P20839|IMDH1_HUMAN	tr|Q9X168|Q9X168_THEMA	4.00	41.51	9e-118
1.1.1.205	Homo sapiens	Xenopus laevis	sp|P20839|IMDH1_HUMAN	sp|F6S675|IMDH1_XENTR	0.40	92.58	0.0
1.1.1.205	Homo sapiens	Xenopus laevis	sp|P20839|IMDH1_HUMAN	sp|F7CYY5|IMDH2_XENTR	0.40	83.46	0.0
1.1.1.205	Homo sapiens	Yersinia pestis	sp|P20839|IMDH1_HUMAN	sp|Q0WD32|IMDH_YERPE	4.00	37.37	2e-98
1.1.1.205	Mycobacterium tuberculosis	Oryza sativa	sp|P9WKI7|IMDH_MYCTU	tr|Q9AY75|Q9AY75_ORYSJ	4.00	31.25	1e-52
1.1.1.205	Mycobacterium tuberculosis	Pseudomonas aeruginosa	sp|P9WKI7|IMDH_MYCTU	tr|Q9HXM5|Q9HXM5_PSEAE	3.10	54.83	1e-158
1.1.1.205	Mycobacterium tuberculosis	Pyrococcus horikoshii	sp|P9WKI7|IMDH_MYCTU	sp|O58045|IMDH_PYRHO	4.00	50.93	7e-152
1.1.1.205	Mycobacterium tuberculosis	Rattus norvegicus	sp|P9WKI7|IMDH_MYCTU	sp|D3ZLZ7|IMDH1_RAT	4.00	40.20	3e-105
1.1.1.205	Mycobacterium tuberculosis	Rattus norvegicus	sp|P9WKI7|IMDH_MYCTU	sp|E9PU28|IMDH2_RAT	4.00	40.51	1e-106
1.1.1.205	Mycobacterium tuberculosis	Saccharomyces cerevisiae	sp|P9WKI7|IMDH_MYCTU	sp|P38697|IMDH2_YEAST	4.00	36.05	4e-103
1.1.1.205	Mycobacterium tuberculosis	Saccharomyces cerevisiae	sp|P9WKI7|IMDH_MYCTU	sp|P39567|IMDH1_YEAST	4.00	34.84	5e-71
1.1.1.205	Mycobacterium tuberculosis	Saccharomyces cerevisiae	sp|P9WKI7|IMDH_MYCTU	sp|P50094|IMDH4_YEAST	4.00	37.14	9e-107
1.1.1.205	Mycobacterium tuberculosis	Saccharomyces cerevisiae	sp|P9WKI7|IMDH_MYCTU	sp|P50095|IMDH3_YEAST	4.00	36.63	9e-103
1.1.1.205	Mycobacterium tuberculosis	Salmonella typhi	sp|P9WKI7|IMDH_MYCTU	tr|Q8ZN59|Q8ZN59_SALTY	3.10	55.26	4e-161
1.1.1.205	Mycobacterium tuberculosis	Thermotoga maritima	sp|P9WKI7|IMDH_MYCTU	tr|Q9X168|Q9X168_THEMA	4.00	54.91	0.0
1.1.1.205	Mycobacterium tuberculosis	Xenopus laevis	sp|P9WKI7|IMDH_MYCTU	sp|F6S675|IMDH1_XENTR	4.00	40.56	6e-105
1.1.1.205	Mycobacterium tuberculosis	Xenopus laevis	sp|P9WKI7|IMDH_MYCTU	sp|F7CYY5|IMDH2_XENTR	4.00	40.59	2e-105
1.1.1.205	Mycobacterium tuberculosis	Yersinia pestis	sp|P9WKI7|IMDH_MYCTU	sp|Q0WD32|IMDH_YERPE	3.10	55.26	2e-165
1.1.1.205	Oryza sativa	Pseudomonas aeruginosa	tr|Q9AY75|Q9AY75_ORYSJ	tr|Q9HXM5|Q9HXM5_PSEAE	4.00	33.06	8e-62
1.1.1.205	Oryza sativa	Pyrococcus horikoshii	tr|Q9AY75|Q9AY75_ORYSJ	sp|O58045|IMDH_PYRHO	3.80	32.37	8e-66
1.1.1.205	Oryza sativa	Rattus norvegicus	tr|Q9AY75|Q9AY75_ORYSJ	sp|D3ZLZ7|IMDH1_RAT	1.50	47.59	4e-150
1.1.1.205	Oryza sativa	Rattus norvegicus	tr|Q9AY75|Q9AY75_ORYSJ	sp|E9PU28|IMDH2_RAT	1.50	48.19	9e-148
1.1.1.205	Oryza sativa	Saccharomyces cerevisiae	tr|Q9AY75|Q9AY75_ORYSJ	sp|P38697|IMDH2_YEAST	1.50	42.48	6e-128
1.1.1.205	Oryza sativa	Saccharomyces cerevisiae	tr|Q9AY75|Q9AY75_ORYSJ	sp|P39567|IMDH1_YEAST	1.50	35.75	9e-71
1.1.1.205	Oryza sativa	Saccharomyces cerevisiae	tr|Q9AY75|Q9AY75_ORYSJ	sp|P50094|IMDH4_YEAST	1.50	43.69	2e-134
1.1.1.205	Oryza sativa	Saccharomyces cerevisiae	tr|Q9AY75|Q9AY75_ORYSJ	sp|P50095|IMDH3_YEAST	1.50	42.69	2e-129
1.1.1.205	Oryza sativa	Salmonella typhi	tr|Q9AY75|Q9AY75_ORYSJ	tr|Q8ZN59|Q8ZN59_SALTY	4.00	33.40	1e-63
1.1.1.205	Oryza sativa	Thermotoga maritima	tr|Q9AY75|Q9AY75_ORYSJ	tr|Q9X168|Q9X168_THEMA	4.00	32.91	3e-77
1.1.1.205	Oryza sativa	Xenopus laevis	tr|Q9AY75|Q9AY75_ORYSJ	sp|F6S675|IMDH1_XENTR	1.50	46.99	2e-147
1.1.1.205	Oryza sativa	Xenopus laevis	tr|Q9AY75|Q9AY75_ORYSJ	sp|F7CYY5|IMDH2_XENTR	1.50	48.80	8e-148
1.1.1.205	Oryza sativa	Yersinia pestis	tr|Q9AY75|Q9AY75_ORYSJ	sp|Q0WD32|IMDH_YERPE	4.00	31.79	1e-60
1.1.1.205	Pseudomonas aeruginosa	Pyrococcus horikoshii	tr|Q9HXM5|Q9HXM5_PSEAE	sp|O58045|IMDH_PYRHO	4.00	50.42	8e-151
1.1.1.205	Pseudomonas aeruginosa	Rattus norvegicus	tr|Q9HXM5|Q9HXM5_PSEAE	sp|D3ZLZ7|IMDH1_RAT	4.00	41.29	2e-111
1.1.1.205	Pseudomonas aeruginosa	Rattus norvegicus	tr|Q9HXM5|Q9HXM5_PSEAE	sp|E9PU28|IMDH2_RAT	4.00	40.87	2e-112
1.1.1.205	Pseudomonas aeruginosa	Saccharomyces cerevisiae	tr|Q9HXM5|Q9HXM5_PSEAE	sp|P38697|IMDH2_YEAST	4.00	39.92	1e-107
1.1.1.205	Pseudomonas aeruginosa	Saccharomyces cerevisiae	tr|Q9HXM5|Q9HXM5_PSEAE	sp|P39567|IMDH1_YEAST	4.00	40.27	6e-81
1.1.1.205	Pseudomonas aeruginosa	Saccharomyces cerevisiae	tr|Q9HXM5|Q9HXM5_PSEAE	sp|P50094|IMDH4_YEAST	4.00	40.54	2e-110
1.1.1.205	Pseudomonas aeruginosa	Saccharomyces cerevisiae	tr|Q9HXM5|Q9HXM5_PSEAE	sp|P50095|IMDH3_YEAST	4.00	40.33	8e-107
1.1.1.205	Pseudomonas aeruginosa	Salmonella typhi	tr|Q9HXM5|Q9HXM5_PSEAE	tr|Q8ZN59|Q8ZN59_SALTY	1.40	66.26	0.0
1.1.1.205	Pseudomonas aeruginosa	Thermotoga maritima	tr|Q9HXM5|Q9HXM5_PSEAE	tr|Q9X168|Q9X168_THEMA	4.00	58.12	0.0
1.1.1.205	Pseudomonas aeruginosa	Xenopus laevis	tr|Q9HXM5|Q9HXM5_PSEAE	sp|F6S675|IMDH1_XENTR	4.00	40.42	3e-107
1.1.1.205	Pseudomonas aeruginosa	Xenopus laevis	tr|Q9HXM5|Q9HXM5_PSEAE	sp|F7CYY5|IMDH2_XENTR	4.00	40.87	3e-110
1.1.1.205	Pseudomonas aeruginosa	Yersinia pestis	tr|Q9HXM5|Q9HXM5_PSEAE	sp|Q0WD32|IMDH_YERPE	1.40	64.81	0.0
1.1.1.205	Pyrococcus horikoshii	Rattus norvegicus	sp|O58045|IMDH_PYRHO	sp|D3ZLZ7|IMDH1_RAT	3.80	35.22	4e-82
1.1.1.205	Pyrococcus horikoshii	Rattus norvegicus	sp|O58045|IMDH_PYRHO	sp|E9PU28|IMDH2_RAT	3.80	33.40	5e-80
1.1.1.205	Pyrococcus horikoshii	Saccharomyces cerevisiae	sp|O58045|IMDH_PYRHO	sp|P38697|IMDH2_YEAST	3.80	34.16	1e-85
1.1.1.205	Pyrococcus horikoshii	Saccharomyces cerevisiae	sp|O58045|IMDH_PYRHO	sp|P39567|IMDH1_YEAST	3.80	34.69	3e-59
1.1.1.205	Pyrococcus horikoshii	Saccharomyces cerevisiae	sp|O58045|IMDH_PYRHO	sp|P50094|IMDH4_YEAST	3.80	32.99	4e-79
1.1.1.205	Pyrococcus horikoshii	Saccharomyces cerevisiae	sp|O58045|IMDH_PYRHO	sp|P50095|IMDH3_YEAST	3.80	33.33	5e-81
1.1.1.205	Pyrococcus horikoshii	Salmonella typhi	sp|O58045|IMDH_PYRHO	tr|Q8ZN59|Q8ZN59_SALTY	4.00	49.16	7e-132
1.1.1.205	Pyrococcus horikoshii	Thermotoga maritima	sp|O58045|IMDH_PYRHO	tr|Q9X168|Q9X168_THEMA	4.00	55.72	6e-175
1.1.1.205	Pyrococcus horikoshii	Xenopus laevis	sp|O58045|IMDH_PYRHO	sp|F6S675|IMDH1_XENTR	3.80	35.58	5e-80
1.1.1.205	Pyrococcus horikoshii	Xenopus laevis	sp|O58045|IMDH_PYRHO	sp|F7CYY5|IMDH2_XENTR	3.80	33.75	2e-78
1.1.1.205	Pyrococcus horikoshii	Yersinia pestis	sp|O58045|IMDH_PYRHO	sp|Q0WD32|IMDH_YERPE	4.00	48.01	5e-134
1.1.1.205	Rattus norvegicus	Saccharomyces cerevisiae	sp|D3ZLZ7|IMDH1_RAT	sp|P38697|IMDH2_YEAST	1.30	60.39	0.0
1.1.1.205	Rattus norvegicus	Saccharomyces cerevisiae	sp|D3ZLZ7|IMDH1_RAT	sp|P39567|IMDH1_YEAST	1.30	55.44	7e-146
1.1.1.205	Rattus norvegicus	Saccharomyces cerevisiae	sp|D3ZLZ7|IMDH1_RAT	sp|P50094|IMDH4_YEAST	1.30	62.55	0.0
1.1.1.205	Rattus norvegicus	Saccharomyces cerevisiae	sp|D3ZLZ7|IMDH1_RAT	sp|P50095|IMDH3_YEAST	1.30	61.18	0.0
1.1.1.205	Rattus norvegicus	Salmonella typhi	sp|D3ZLZ7|IMDH1_RAT	tr|Q8ZN59|Q8ZN59_SALTY	4.00	37.94	6e-91
1.1.1.205	Rattus norvegicus	Thermotoga maritima	sp|D3ZLZ7|IMDH1_RAT	tr|Q9X168|Q9X168_THEMA	4.00	40.88	5e-116
1.1.1.205	Rattus norvegicus	Xenopus laevis	sp|D3ZLZ7|IMDH1_RAT	sp|F6S675|IMDH1_XENTR	0.40	92.38	0.0
1.1.1.205	Rattus norvegicus	Xenopus laevis	sp|D3ZLZ7|IMDH1_RAT	sp|F7CYY5|IMDH2_XENTR	0.40	83.07	0.0
1.1.1.205	Rattus norvegicus	Yersinia pestis	sp|D3ZLZ7|IMDH1_RAT	sp|Q0WD32|IMDH_YERPE	4.00	37.37	2e-98
1.1.1.205	Rattus norvegicus	Saccharomyces cerevisiae	sp|E9PU28|IMDH2_RAT	sp|P38697|IMDH2_YEAST	1.30	61.37	0.0
1.1.1.205	Rattus norvegicus	Saccharomyces cerevisiae	sp|E9PU28|IMDH2_RAT	sp|P39567|IMDH1_YEAST	1.30	55.19	3e-143
1.1.1.205	Rattus norvegicus	Saccharomyces cerevisiae	sp|E9PU28|IMDH2_RAT	sp|P50094|IMDH4_YEAST	1.30	62.55	0.0
1.1.1.205	Rattus norvegicus	Saccharomyces cerevisiae	sp|E9PU28|IMDH2_RAT	sp|P50095|IMDH3_YEAST	1.30	62.35	0.0
1.1.1.205	Rattus norvegicus	Salmonella typhi	sp|E9PU28|IMDH2_RAT	tr|Q8ZN59|Q8ZN59_SALTY	4.00	38.97	1e-91
1.1.1.205	Rattus norvegicus	Thermotoga maritima	sp|E9PU28|IMDH2_RAT	tr|Q9X168|Q9X168_THEMA	4.00	41.09	2e-116
1.1.1.205	Rattus norvegicus	Xenopus laevis	sp|E9PU28|IMDH2_RAT	sp|F6S675|IMDH1_XENTR	0.40	85.16	0.0
1.1.1.205	Rattus norvegicus	Xenopus laevis	sp|E9PU28|IMDH2_RAT	sp|F7CYY5|IMDH2_XENTR	0.40	93.39	0.0
1.1.1.205	Rattus norvegicus	Yersinia pestis	sp|E9PU28|IMDH2_RAT	sp|Q0WD32|IMDH_YERPE	4.00	38.81	8e-101
1.1.1.205	Saccharomyces cerevisiae	Salmonella typhi	sp|P38697|IMDH2_YEAST	tr|Q8ZN59|Q8ZN59_SALTY	4.00	38.22	5e-93
1.1.1.205	Saccharomyces cerevisiae	Thermotoga maritima	sp|P38697|IMDH2_YEAST	tr|Q9X168|Q9X168_THEMA	4.00	38.12	7e-108
1.1.1.205	Saccharomyces cerevisiae	Xenopus laevis	sp|P38697|IMDH2_YEAST	sp|F6S675|IMDH1_XENTR	1.30	60.83	0.0
1.1.1.205	Saccharomyces cerevisiae	Xenopus laevis	sp|P38697|IMDH2_YEAST	sp|F7CYY5|IMDH2_XENTR	1.30	61.37	0.0
1.1.1.205	Saccharomyces cerevisiae	Yersinia pestis	sp|P38697|IMDH2_YEAST	sp|Q0WD32|IMDH_YERPE	4.00	38.33	3e-95
1.1.1.205	Saccharomyces cerevisiae	Salmonella typhi	sp|P39567|IMDH1_YEAST	tr|Q8ZN59|Q8ZN59_SALTY	4.00	37.74	9e-69
1.1.1.205	Saccharomyces cerevisiae	Thermotoga maritima	sp|P39567|IMDH1_YEAST	tr|Q9X168|Q9X168_THEMA	4.00	38.15	7e-77
1.1.1.205	Saccharomyces cerevisiae	Xenopus laevis	sp|P39567|IMDH1_YEAST	sp|F6S675|IMDH1_XENTR	1.30	55.98	8e-142
1.1.1.205	Saccharomyces cerevisiae	Xenopus laevis	sp|P39567|IMDH1_YEAST	sp|F7CYY5|IMDH2_XENTR	1.30	55.47	2e-142
1.1.1.205	Saccharomyces cerevisiae	Yersinia pestis	sp|P39567|IMDH1_YEAST	sp|Q0WD32|IMDH_YERPE	4.00	36.66	1e-65
1.1.1.205	Saccharomyces cerevisiae	Salmonella typhi	sp|P50094|IMDH4_YEAST	tr|Q8ZN59|Q8ZN59_SALTY	4.00	38.64	8e-93
1.1.1.205	Saccharomyces cerevisiae	Thermotoga maritima	sp|P50094|IMDH4_YEAST	tr|Q9X168|Q9X168_THEMA	4.00	38.78	1e-105
1.1.1.205	Saccharomyces cerevisiae	Xenopus laevis	sp|P50094|IMDH4_YEAST	sp|F6S675|IMDH1_XENTR	1.30	62.99	0.0
1.1.1.205	Saccharomyces cerevisiae	Xenopus laevis	sp|P50094|IMDH4_YEAST	sp|F7CYY5|IMDH2_XENTR	1.30	63.53	0.0
1.1.1.205	Saccharomyces cerevisiae	Yersinia pestis	sp|P50094|IMDH4_YEAST	sp|Q0WD32|IMDH_YERPE	4.00	37.71	8e-93
1.1.1.205	Saccharomyces cerevisiae	Salmonella typhi	sp|P50095|IMDH3_YEAST	tr|Q8ZN59|Q8ZN59_SALTY	4.00	39.26	2e-93
1.1.1.205	Saccharomyces cerevisiae	Thermotoga maritima	sp|P50095|IMDH3_YEAST	tr|Q9X168|Q9X168_THEMA	4.00	37.71	2e-107
1.1.1.205	Saccharomyces cerevisiae	Xenopus laevis	sp|P50095|IMDH3_YEAST	sp|F6S675|IMDH1_XENTR	1.30	62.40	0.0
1.1.1.205	Saccharomyces cerevisiae	Xenopus laevis	sp|P50095|IMDH3_YEAST	sp|F7CYY5|IMDH2_XENTR	1.30	63.33	0.0
1.1.1.205	Saccharomyces cerevisiae	Yersinia pestis	sp|P50095|IMDH3_YEAST	sp|Q0WD32|IMDH_YERPE	4.00	38.96	8e-94
1.1.1.205	Salmonella typhi	Thermotoga maritima	tr|Q8ZN59|Q8ZN59_SALTY	tr|Q9X168|Q9X168_THEMA	4.00	55.60	0.0
1.1.1.205	Salmonella typhi	Xenopus laevis	tr|Q8ZN59|Q8ZN59_SALTY	sp|F6S675|IMDH1_XENTR	4.00	38.10	2e-95
1.1.1.205	Salmonella typhi	Xenopus laevis	tr|Q8ZN59|Q8ZN59_SALTY	sp|F7CYY5|IMDH2_XENTR	4.00	39.38	4e-100
1.1.1.205	Salmonella typhi	Yersinia pestis	tr|Q8ZN59|Q8ZN59_SALTY	sp|Q0WD32|IMDH_YERPE	0.40	91.38	0.0
1.1.1.205	Thermotoga maritima	Xenopus laevis	tr|Q9X168|Q9X168_THEMA	sp|F6S675|IMDH1_XENTR	4.00	39.87	3e-114
1.1.1.205	Thermotoga maritima	Xenopus laevis	tr|Q9X168|Q9X168_THEMA	sp|F7CYY5|IMDH2_XENTR	4.00	39.50	3e-113
1.1.1.205	Thermotoga maritima	Yersinia pestis	tr|Q9X168|Q9X168_THEMA	sp|Q0WD32|IMDH_YERPE	4.00	55.30	4e-180
1.1.1.205	Xenopus laevis	Yersinia pestis	sp|F6S675|IMDH1_XENTR	sp|Q0WD32|IMDH_YERPE	4.00	38.35	1e-92
1.1.1.205	Xenopus laevis	Yersinia pestis	sp|F7CYY5|IMDH2_XENTR	sp|Q0WD32|IMDH_YERPE	4.00	37.58	1e-94
1.1.1.37	Agrobacterium tumefaciens	Arabidopsis thaliana	sp|B9JCF5|MDH_AGRRK	sp|Q9LKA3|MDHM2_ARATH	4.00	28.99	1e-22
1.1.1.37	Agrobacterium tumefaciens	Arabidopsis thaliana	sp|B9JCF5|MDH_AGRRK	sp|Q9ZP06|MDHM1_ARATH	4.00	29.74	3e-25
1.1.1.37	Agrobacterium tumefaciens	Bacillus subtilis	sp|B9JCF5|MDH_AGRRK	sp|P49814|MDH_BACSU	3.10	51.95	6e-114
1.1.1.37	Agrobacterium tumefaciens	Danio rerio	sp|B9JCF5|MDH_AGRRK	tr|Q7T334|Q7T334_DANRE	4.00	23.70	3e-16
1.1.1.37	Agrobacterium tumefaciens	Drosophila melanogaster	sp|B9JCF5|MDH_AGRRK	tr|Q9VEB1|Q9VEB1_DROME	4.00	26.56	7e-17
1.1.1.37	Agrobacterium tumefaciens	Escherichia coli	sp|B9JCF5|MDH_AGRRK	sp|P61889|MDH_ECOLI	2.50	26.16	3e-20
1.1.1.37	Agrobacterium tumefaciens	Gallus gallus	sp|B9JCF5|MDH_AGRRK	tr|E1BVT3|E1BVT3_CHICK	4.00	25.00	2e-17
1.1.1.37	Agrobacterium tumefaciens	Haemophilus influenzae	sp|B9JCF5|MDH_AGRRK	sp|P44427|MDH_HAEIN	2.50	28.05	3e-20
1.1.1.37	Agrobacterium tumefaciens	Haloferax volcanii	sp|B9JCF5|MDH_AGRRK	sp|Q9P9L2|MDH_HALVD	4.00	29.47	3e-40
1.1.1.37	Agrobacterium tumefaciens	Homo sapiens	sp|B9JCF5|MDH_AGRRK	sp|P40926|MDHM_HUMAN	4.00	25.00	1e-15
1.1.1.37	Agrobacterium tumefaciens	Oryza sativa	sp|B9JCF5|MDH_AGRRK	sp|Q42972|MDHG_ORYSJ	4.00	27.45	2e-20
1.1.1.37	Agrobacterium tumefaciens	Oryza sativa	sp|B9JCF5|MDH_AGRRK	tr|Q7XZW5|Q7XZW5_ORYSJ	4.00	24.51	4e-17
1.1.1.37	Agrobacterium tumefaciens	Oryza sativa	sp|B9JCF5|MDH_AGRRK	tr|Q6F361|Q6F361_ORYSJ	4.00	31.60	4e-26
1.1.1.37	Agrobacterium tumefaciens	Oryza sativa	sp|B9JCF5|MDH_AGRRK	tr|Q94JA2|Q94JA2_ORYSJ	4.00	31.37	4e-26
1.1.1.37	Agrobacterium tumefaciens	Rattus norvegicus	sp|B9JCF5|MDH_AGRRK	sp|P04636|MDHM_RAT	4.00	24.68	9e-16
1.1.1.37	Agrobacterium tumefaciens	Salmonella typhi	sp|B9JCF5|MDH_AGRRK	sp|P25077|MDH_SALTY	2.50	26.82	6e-21
1.1.1.37	Agrobacterium tumefaciens	Xenopus laevis	sp|B9JCF5|MDH_AGRRK	tr|Q5MAT0|Q5MAT0_XENTR	4.00	24.03	1e-18
1.1.1.37	Agrobacterium tumefaciens	Yersinia pestis	sp|B9JCF5|MDH_AGRRK	sp|P61892|MDH_YERPE	2.50	25.91	2e-21
1.1.1.37	Arabidopsis thaliana	Bacillus subtilis	sp|Q9LKA3|MDHM2_ARATH	sp|P49814|MDH_BACSU	4.00	26.30	9e-24
1.1.1.37	Arabidopsis thaliana	Danio rerio	sp|Q9LKA3|MDHM2_ARATH	tr|Q7T334|Q7T334_DANRE	1.50	58.21	4e-130
1.1.1.37	Arabidopsis thaliana	Drosophila melanogaster	sp|Q9LKA3|MDHM2_ARATH	tr|Q9VEB1|Q9VEB1_DROME	1.50	60.71	3e-139
1.1.1.37	Arabidopsis thaliana	Escherichia coli	sp|Q9LKA3|MDHM2_ARATH	sp|P61889|MDH_ECOLI	4.00	55.48	2e-104
1.1.1.37	Arabidopsis thaliana	Gallus gallus	sp|Q9LKA3|MDHM2_ARATH	tr|E1BVT3|E1BVT3_CHICK	1.50	56.12	3e-130
1.1.1.37	Arabidopsis thaliana	Haemophilus influenzae	sp|Q9LKA3|MDHM2_ARATH	sp|P44427|MDH_HAEIN	4.00	58.90	3e-105
1.1.1.37	Arabidopsis thaliana	Haloferax volcanii	sp|Q9LKA3|MDHM2_ARATH	sp|Q9P9L2|MDH_HALVD	3.80	25.75	9e-16
1.1.1.37	Arabidopsis thaliana	Homo sapiens	sp|Q9LKA3|MDHM2_ARATH	sp|P40926|MDHM_HUMAN	1.50	55.95	3e-128
1.1.1.37	Arabidopsis thaliana	Oryza sativa	sp|Q9LKA3|MDHM2_ARATH	sp|Q42972|MDHG_ORYSJ	0.20	64.52	3e-151
1.1.1.37	Arabidopsis thaliana	Oryza sativa	sp|Q9LKA3|MDHM2_ARATH	tr|Q7XZW5|Q7XZW5_ORYSJ	0.20	63.93	8e-149
1.1.1.37	Arabidopsis thaliana	Oryza sativa	sp|Q9LKA3|MDHM2_ARATH	tr|Q6F361|Q6F361_ORYSJ	0.20	81.60	0.0
1.1.1.37	Arabidopsis thaliana	Oryza sativa	sp|Q9LKA3|MDHM2_ARATH	tr|Q94JA2|Q94JA2_ORYSJ	0.20	84.32	0.0
1.1.1.37	Arabidopsis thaliana	Rattus norvegicus	sp|Q9LKA3|MDHM2_ARATH	sp|P04636|MDHM_RAT	1.50	55.95	2e-128
1.1.1.37	Arabidopsis thaliana	Salmonella typhi	sp|Q9LKA3|MDHM2_ARATH	sp|P25077|MDH_SALTY	4.00	56.13	2e-103
1.1.1.37	Arabidopsis thaliana	Xenopus laevis	sp|Q9LKA3|MDHM2_ARATH	tr|Q5MAT0|Q5MAT0_XENTR	1.50	56.85	8e-133
1.1.1.37	Arabidopsis thaliana	Yersinia pestis	sp|Q9LKA3|MDHM2_ARATH	sp|P61892|MDH_YERPE	4.00	55.81	1e-105
1.1.1.37	Arabidopsis thaliana	Bacillus subtilis	sp|Q9ZP06|MDHM1_ARATH	sp|P49814|MDH_BACSU	4.00	27.36	3e-25
1.1.1.37	Arabidopsis thaliana	Danio rerio	sp|Q9ZP06|MDHM1_ARATH	tr|Q7T334|Q7T334_DANRE	1.50	58.21	1e-128
1.1.1.37	Arabidopsis thaliana	Drosophila melanogaster	sp|Q9ZP06|MDHM1_ARATH	tr|Q9VEB1|Q9VEB1_DROME	1.50	60.12	3e-140
1.1.1.37	Arabidopsis thaliana	Escherichia coli	sp|Q9ZP06|MDHM1_ARATH	sp|P61889|MDH_ECOLI	4.00	57.10	1e-106
1.1.1.37	Arabidopsis thaliana	Gallus gallus	sp|Q9ZP06|MDHM1_ARATH	tr|E1BVT3|E1BVT3_CHICK	1.50	56.72	7e-128
1.1.1.37	Arabidopsis thaliana	Haemophilus influenzae	sp|Q9ZP06|MDHM1_ARATH	sp|P44427|MDH_HAEIN	4.00	59.55	9e-106
1.1.1.37	Arabidopsis thaliana	Haloferax volcanii	sp|Q9ZP06|MDHM1_ARATH	sp|Q9P9L2|MDH_HALVD	3.80	30.72	7e-17
1.1.1.37	Arabidopsis thaliana	Homo sapiens	sp|Q9ZP06|MDHM1_ARATH	sp|P40926|MDHM_HUMAN	1.50	57.44	9e-131
1.1.1.37	Arabidopsis thaliana	Oryza sativa	sp|Q9ZP06|MDHM1_ARATH	sp|Q42972|MDHG_ORYSJ	0.20	64.22	5e-153
1.1.1.37	Arabidopsis thaliana	Oryza sativa	sp|Q9ZP06|MDHM1_ARATH	tr|Q7XZW5|Q7XZW5_ORYSJ	0.20	62.76	2e-149
1.1.1.37	Arabidopsis thaliana	Oryza sativa	sp|Q9ZP06|MDHM1_ARATH	tr|Q6F361|Q6F361_ORYSJ	0.20	82.49	0.0
1.1.1.37	Arabidopsis thaliana	Oryza sativa	sp|Q9ZP06|MDHM1_ARATH	tr|Q94JA2|Q94JA2_ORYSJ	0.20	82.84	0.0
1.1.1.37	Arabidopsis thaliana	Rattus norvegicus	sp|Q9ZP06|MDHM1_ARATH	sp|P04636|MDHM_RAT	1.50	57.74	2e-130
1.1.1.37	Arabidopsis thaliana	Salmonella typhi	sp|Q9ZP06|MDHM1_ARATH	sp|P25077|MDH_SALTY	4.00	57.10	4e-106
1.1.1.37	Arabidopsis thaliana	Xenopus laevis	sp|Q9ZP06|MDHM1_ARATH	tr|Q5MAT0|Q5MAT0_XENTR	1.50	56.85	6e-129
1.1.1.37	Arabidopsis thaliana	Yersinia pestis	sp|Q9ZP06|MDHM1_ARATH	sp|P61892|MDH_YERPE	4.00	57.10	5e-108
1.1.1.37	Bacillus subtilis	Danio rerio	sp|P49814|MDH_BACSU	tr|Q7T334|Q7T334_DANRE	4.00	27.15	6e-22
1.1.1.37	Bacillus subtilis	Drosophila melanogaster	sp|P49814|MDH_BACSU	tr|Q9VEB1|Q9VEB1_DROME	4.00	26.16	2e-25
1.1.1.37	Bacillus subtilis	Escherichia coli	sp|P49814|MDH_BACSU	sp|P61889|MDH_ECOLI	3.10	25.67	2e-22
1.1.1.37	Bacillus subtilis	Gallus gallus	sp|P49814|MDH_BACSU	tr|E1BVT3|E1BVT3_CHICK	4.00	26.32	3e-26
1.1.1.37	Bacillus subtilis	Haemophilus influenzae	sp|P49814|MDH_BACSU	sp|P44427|MDH_HAEIN	3.10	26.76	3e-22
1.1.1.37	Bacillus subtilis	Haloferax volcanii	sp|P49814|MDH_BACSU	sp|Q9P9L2|MDH_HALVD	4.00	35.10	4e-51
1.1.1.37	Bacillus subtilis	Homo sapiens	sp|P49814|MDH_BACSU	sp|P40926|MDHM_HUMAN	4.00	26.49	2e-24
1.1.1.37	Bacillus subtilis	Oryza sativa	sp|P49814|MDH_BACSU	sp|Q42972|MDHG_ORYSJ	4.00	28.01	8e-26
1.1.1.37	Bacillus subtilis	Oryza sativa	sp|P49814|MDH_BACSU	tr|Q7XZW5|Q7XZW5_ORYSJ	4.00	27.04	5e-26
1.1.1.37	Bacillus subtilis	Oryza sativa	sp|P49814|MDH_BACSU	tr|Q6F361|Q6F361_ORYSJ	4.00	27.45	1e-25
1.1.1.37	Bacillus subtilis	Oryza sativa	sp|P49814|MDH_BACSU	tr|Q94JA2|Q94JA2_ORYSJ	4.00	28.66	2e-27
1.1.1.37	Bacillus subtilis	Rattus norvegicus	sp|P49814|MDH_BACSU	sp|P04636|MDHM_RAT	4.00	26.49	3e-24
1.1.1.37	Bacillus subtilis	Salmonella typhi	sp|P49814|MDH_BACSU	sp|P25077|MDH_SALTY	3.10	25.67	2e-22
1.1.1.37	Bacillus subtilis	Xenopus laevis	sp|P49814|MDH_BACSU	tr|Q5MAT0|Q5MAT0_XENTR	4.00	28.48	3e-28
1.1.1.37	Bacillus subtilis	Yersinia pestis	sp|P49814|MDH_BACSU	sp|P61892|MDH_YERPE	3.10	25.33	8e-24
1.1.1.37	Danio rerio	Drosophila melanogaster	tr|Q7T334|Q7T334_DANRE	tr|Q9VEB1|Q9VEB1_DROME	0.80	60.00	2e-147
1.1.1.37	Danio rerio	Escherichia coli	tr|Q7T334|Q7T334_DANRE	sp|P61889|MDH_ECOLI	4.00	59.35	2e-118
1.1.1.37	Danio rerio	Gallus gallus	tr|Q7T334|Q7T334_DANRE	tr|E1BVT3|E1BVT3_CHICK	0.40	84.87	0.0
1.1.1.37	Danio rerio	Haemophilus influenzae	tr|Q7T334|Q7T334_DANRE	sp|P44427|MDH_HAEIN	4.00	54.69	1e-99
1.1.1.37	Danio rerio	Haloferax volcanii	tr|Q7T334|Q7T334_DANRE	sp|Q9P9L2|MDH_HALVD	3.80	24.58	3e-12
1.1.1.37	Danio rerio	Homo sapiens	tr|Q7T334|Q7T334_DANRE	sp|P40926|MDHM_HUMAN	0.40	84.87	0.0
1.1.1.37	Danio rerio	Oryza sativa	tr|Q7T334|Q7T334_DANRE	sp|Q42972|MDHG_ORYSJ	1.50	57.91	6e-128
1.1.1.37	Danio rerio	Oryza sativa	tr|Q7T334|Q7T334_DANRE	tr|Q7XZW5|Q7XZW5_ORYSJ	1.50	58.21	3e-126
1.1.1.37	Danio rerio	Oryza sativa	tr|Q7T334|Q7T334_DANRE	tr|Q6F361|Q6F361_ORYSJ	1.50	57.44	5e-125
1.1.1.37	Danio rerio	Oryza sativa	tr|Q7T334|Q7T334_DANRE	tr|Q94JA2|Q94JA2_ORYSJ	1.50	58.81	5e-129
1.1.1.37	Danio rerio	Rattus norvegicus	tr|Q7T334|Q7T334_DANRE	sp|P04636|MDHM_RAT	0.40	85.16	0.0
1.1.1.37	Danio rerio	Salmonella typhi	tr|Q7T334|Q7T334_DANRE	sp|P25077|MDH_SALTY	4.00	59.35	2e-118
1.1.1.37	Danio rerio	Xenopus laevis	tr|Q7T334|Q7T334_DANRE	tr|Q5MAT0|Q5MAT0_XENTR	0.40	84.57	0.0
1.1.1.37	Danio rerio	Yersinia pestis	tr|Q7T334|Q7T334_DANRE	sp|P61892|MDH_YERPE	4.00	57.10	3e-115
1.1.1.37	Drosophila melanogaster	Escherichia coli	tr|Q9VEB1|Q9VEB1_DROME	sp|P61889|MDH_ECOLI	4.00	58.06	4e-112
1.1.1.37	Drosophila melanogaster	Gallus gallus	tr|Q9VEB1|Q9VEB1_DROME	tr|E1BVT3|E1BVT3_CHICK	0.80	60.00	7e-146
1.1.1.37	Drosophila melanogaster	Haemophilus influenzae	tr|Q9VEB1|Q9VEB1_DROME	sp|P44427|MDH_HAEIN	4.00	59.22	1e-105
1.1.1.37	Drosophila melanogaster	Haloferax volcanii	tr|Q9VEB1|Q9VEB1_DROME	sp|Q9P9L2|MDH_HALVD	3.80	26.09	4e-19
1.1.1.37	Drosophila melanogaster	Homo sapiens	tr|Q9VEB1|Q9VEB1_DROME	sp|P40926|MDHM_HUMAN	0.80	59.23	1e-145
1.1.1.37	Drosophila melanogaster	Oryza sativa	tr|Q9VEB1|Q9VEB1_DROME	sp|Q42972|MDHG_ORYSJ	1.50	56.25	1e-132
1.1.1.37	Drosophila melanogaster	Oryza sativa	tr|Q9VEB1|Q9VEB1_DROME	tr|Q7XZW5|Q7XZW5_ORYSJ	1.50	57.14	4e-132
1.1.1.37	Drosophila melanogaster	Oryza sativa	tr|Q9VEB1|Q9VEB1_DROME	tr|Q6F361|Q6F361_ORYSJ	1.50	58.81	2e-133
1.1.1.37	Drosophila melanogaster	Oryza sativa	tr|Q9VEB1|Q9VEB1_DROME	tr|Q94JA2|Q94JA2_ORYSJ	1.50	60.12	1e-136
1.1.1.37	Drosophila melanogaster	Rattus norvegicus	tr|Q9VEB1|Q9VEB1_DROME	sp|P04636|MDHM_RAT	0.80	59.82	3e-146
1.1.1.37	Drosophila melanogaster	Salmonella typhi	tr|Q9VEB1|Q9VEB1_DROME	sp|P25077|MDH_SALTY	4.00	60.00	9e-114
1.1.1.37	Drosophila melanogaster	Xenopus laevis	tr|Q9VEB1|Q9VEB1_DROME	tr|Q5MAT0|Q5MAT0_XENTR	0.80	58.63	6e-145
1.1.1.37	Drosophila melanogaster	Yersinia pestis	tr|Q9VEB1|Q9VEB1_DROME	sp|P61892|MDH_YERPE	4.00	57.10	6e-111
1.1.1.37	Escherichia coli	Gallus gallus	sp|P61889|MDH_ECOLI	tr|E1BVT3|E1BVT3_CHICK	4.00	58.39	4e-116
1.1.1.37	Escherichia coli	Haemophilus influenzae	sp|P61889|MDH_ECOLI	sp|P44427|MDH_HAEIN	0.70	79.10	7e-164
1.1.1.37	Escherichia coli	Haloferax volcanii	sp|P61889|MDH_ECOLI	sp|Q9P9L2|MDH_HALVD	4.00	25.26	1e-07
1.1.1.37	Escherichia coli	Homo sapiens	sp|P61889|MDH_ECOLI	sp|P40926|MDHM_HUMAN	4.00	58.71	8e-116
1.1.1.37	Escherichia coli	Oryza sativa	sp|P61889|MDH_ECOLI	sp|Q42972|MDHG_ORYSJ	4.00	56.45	4e-110
1.1.1.37	Escherichia coli	Oryza sativa	sp|P61889|MDH_ECOLI	tr|Q7XZW5|Q7XZW5_ORYSJ	4.00	57.74	2e-109
1.1.1.37	Escherichia coli	Oryza sativa	sp|P61889|MDH_ECOLI	tr|Q6F361|Q6F361_ORYSJ	4.00	56.13	1e-103
1.1.1.37	Escherichia coli	Oryza sativa	sp|P61889|MDH_ECOLI	tr|Q94JA2|Q94JA2_ORYSJ	4.00	55.81	6e-105
1.1.1.37	Escherichia coli	Rattus norvegicus	sp|P61889|MDH_ECOLI	sp|P04636|MDHM_RAT	4.00	58.71	7e-116
1.1.1.37	Escherichia coli	Salmonella typhi	sp|P61889|MDH_ECOLI	sp|P25077|MDH_SALTY	0.10	94.87	0.0
1.1.1.37	Escherichia coli	Xenopus laevis	sp|P61889|MDH_ECOLI	tr|Q5MAT0|Q5MAT0_XENTR	4.00	57.10	8e-115
1.1.1.37	Escherichia coli	Yersinia pestis	sp|P61889|MDH_ECOLI	sp|P61892|MDH_YERPE	0.40	89.74	0.0
1.1.1.37	Gallus gallus	Haemophilus influenzae	tr|E1BVT3|E1BVT3_CHICK	sp|P44427|MDH_HAEIN	4.00	55.99	2e-100
1.1.1.37	Gallus gallus	Haloferax volcanii	tr|E1BVT3|E1BVT3_CHICK	sp|Q9P9L2|MDH_HALVD	3.80	23.49	2e-14
1.1.1.37	Gallus gallus	Homo sapiens	tr|E1BVT3|E1BVT3_CHICK	sp|P40926|MDHM_HUMAN	0.30	89.02	0.0
1.1.1.37	Gallus gallus	Oryza sativa	tr|E1BVT3|E1BVT3_CHICK	sp|Q42972|MDHG_ORYSJ	1.50	58.21	2e-127
1.1.1.37	Gallus gallus	Oryza sativa	tr|E1BVT3|E1BVT3_CHICK	tr|Q7XZW5|Q7XZW5_ORYSJ	1.50	57.91	1e-126
1.1.1.37	Gallus gallus	Oryza sativa	tr|E1BVT3|E1BVT3_CHICK	tr|Q6F361|Q6F361_ORYSJ	1.50	57.44	1e-125
1.1.1.37	Gallus gallus	Oryza sativa	tr|E1BVT3|E1BVT3_CHICK	tr|Q94JA2|Q94JA2_ORYSJ	1.50	58.21	2e-128
1.1.1.37	Gallus gallus	Rattus norvegicus	tr|E1BVT3|E1BVT3_CHICK	sp|P04636|MDHM_RAT	0.30	91.69	0.0
1.1.1.37	Gallus gallus	Salmonella typhi	tr|E1BVT3|E1BVT3_CHICK	sp|P25077|MDH_SALTY	4.00	58.71	1e-116
1.1.1.37	Gallus gallus	Xenopus laevis	tr|E1BVT3|E1BVT3_CHICK	tr|Q5MAT0|Q5MAT0_XENTR	0.40	88.72	0.0
1.1.1.37	Gallus gallus	Yersinia pestis	tr|E1BVT3|E1BVT3_CHICK	sp|P61892|MDH_YERPE	4.00	56.13	9e-113
1.1.1.37	Haemophilus influenzae	Haloferax volcanii	sp|P44427|MDH_HAEIN	sp|Q9P9L2|MDH_HALVD	4.00	25.17	9e-11
1.1.1.37	Haemophilus influenzae	Homo sapiens	sp|P44427|MDH_HAEIN	sp|P40926|MDHM_HUMAN	4.00	55.99	3e-106
1.1.1.37	Haemophilus influenzae	Oryza sativa	sp|P44427|MDH_HAEIN	sp|Q42972|MDHG_ORYSJ	4.00	57.28	8e-107
1.1.1.37	Haemophilus influenzae	Oryza sativa	sp|P44427|MDH_HAEIN	tr|Q7XZW5|Q7XZW5_ORYSJ	4.00	57.61	2e-106
1.1.1.37	Haemophilus influenzae	Oryza sativa	sp|P44427|MDH_HAEIN	tr|Q6F361|Q6F361_ORYSJ	4.00	59.55	1e-110
1.1.1.37	Haemophilus influenzae	Oryza sativa	sp|P44427|MDH_HAEIN	tr|Q94JA2|Q94JA2_ORYSJ	4.00	59.22	2e-111
1.1.1.37	Haemophilus influenzae	Rattus norvegicus	sp|P44427|MDH_HAEIN	sp|P04636|MDHM_RAT	4.00	55.99	3e-106
1.1.1.37	Haemophilus influenzae	Salmonella typhi	sp|P44427|MDH_HAEIN	sp|P25077|MDH_SALTY	0.70	78.46	2e-170
1.1.1.37	Haemophilus influenzae	Xenopus laevis	sp|P44427|MDH_HAEIN	tr|Q5MAT0|Q5MAT0_XENTR	4.00	54.05	4e-103
1.1.1.37	Haemophilus influenzae	Yersinia pestis	sp|P44427|MDH_HAEIN	sp|P61892|MDH_YERPE	0.70	78.78	2e-173
1.1.1.37	Haloferax volcanii	Homo sapiens	sp|Q9P9L2|MDH_HALVD	sp|P40926|MDHM_HUMAN	3.80	23.49	6e-17
1.1.1.37	Haloferax volcanii	Oryza sativa	sp|Q9P9L2|MDH_HALVD	sp|Q42972|MDHG_ORYSJ	3.80	21.74	1e-14
1.1.1.37	Haloferax volcanii	Oryza sativa	sp|Q9P9L2|MDH_HALVD	tr|Q7XZW5|Q7XZW5_ORYSJ	3.80	24.83	4e-16
1.1.1.37	Haloferax volcanii	Oryza sativa	sp|Q9P9L2|MDH_HALVD	tr|Q6F361|Q6F361_ORYSJ	3.80	27.27	5e-21
1.1.1.37	Haloferax volcanii	Oryza sativa	sp|Q9P9L2|MDH_HALVD	tr|Q94JA2|Q94JA2_ORYSJ	3.80	28.28	2e-21
1.1.1.37	Haloferax volcanii	Rattus norvegicus	sp|Q9P9L2|MDH_HALVD	sp|P04636|MDHM_RAT	3.80	22.82	2e-16
1.1.1.37	Haloferax volcanii	Salmonella typhi	sp|Q9P9L2|MDH_HALVD	sp|P25077|MDH_SALTY	4.00	25.17	1e-11
1.1.1.37	Haloferax volcanii	Xenopus laevis	sp|Q9P9L2|MDH_HALVD	tr|Q5MAT0|Q5MAT0_XENTR	3.80	24.58	2e-15
1.1.1.37	Haloferax volcanii	Yersinia pestis	sp|Q9P9L2|MDH_HALVD	sp|P61892|MDH_YERPE	4.00	22.64	8e-11
1.1.1.37	Homo sapiens	Oryza sativa	sp|P40926|MDHM_HUMAN	sp|Q42972|MDHG_ORYSJ	1.50	58.04	9e-128
1.1.1.37	Homo sapiens	Oryza sativa	sp|P40926|MDHM_HUMAN	tr|Q7XZW5|Q7XZW5_ORYSJ	1.50	57.14	8e-126
1.1.1.37	Homo sapiens	Oryza sativa	sp|P40926|MDHM_HUMAN	tr|Q6F361|Q6F361_ORYSJ	1.50	57.57	4e-126
1.1.1.37	Homo sapiens	Oryza sativa	sp|P40926|MDHM_HUMAN	tr|Q94JA2|Q94JA2_ORYSJ	1.50	58.63	8e-129
1.1.1.37	Homo sapiens	Rattus norvegicus	sp|P40926|MDHM_HUMAN	sp|P04636|MDHM_RAT	0.10	94.38	0.0
1.1.1.37	Homo sapiens	Salmonella typhi	sp|P40926|MDHM_HUMAN	sp|P25077|MDH_SALTY	4.00	58.71	5e-116
1.1.1.37	Homo sapiens	Xenopus laevis	sp|P40926|MDHM_HUMAN	tr|Q5MAT0|Q5MAT0_XENTR	0.40	84.02	0.0
1.1.1.37	Homo sapiens	Yersinia pestis	sp|P40926|MDHM_HUMAN	sp|P61892|MDH_YERPE	4.00	56.45	6e-112
1.1.1.37	Oryza sativa	Rattus norvegicus	sp|Q42972|MDHG_ORYSJ	sp|P04636|MDHM_RAT	1.50	55.95	5e-126
1.1.1.37	Oryza sativa	Salmonella typhi	sp|Q42972|MDHG_ORYSJ	sp|P25077|MDH_SALTY	4.00	57.10	3e-110
1.1.1.37	Oryza sativa	Xenopus laevis	sp|Q42972|MDHG_ORYSJ	tr|Q5MAT0|Q5MAT0_XENTR	1.50	58.04	1e-128
1.1.1.37	Oryza sativa	Yersinia pestis	sp|Q42972|MDHG_ORYSJ	sp|P61892|MDH_YERPE	4.00	56.13	3e-112
1.1.1.37	Oryza sativa	Rattus norvegicus	tr|Q7XZW5|Q7XZW5_ORYSJ	sp|P04636|MDHM_RAT	1.50	57.14	4e-125
1.1.1.37	Oryza sativa	Salmonella typhi	tr|Q7XZW5|Q7XZW5_ORYSJ	sp|P25077|MDH_SALTY	4.00	57.42	2e-109
1.1.1.37	Oryza sativa	Xenopus laevis	tr|Q7XZW5|Q7XZW5_ORYSJ	tr|Q5MAT0|Q5MAT0_XENTR	1.50	58.04	2e-125
1.1.1.37	Oryza sativa	Yersinia pestis	tr|Q7XZW5|Q7XZW5_ORYSJ	sp|P61892|MDH_YERPE	4.00	56.77	1e-110
1.1.1.37	Oryza sativa	Rattus norvegicus	tr|Q6F361|Q6F361_ORYSJ	sp|P04636|MDHM_RAT	1.50	56.97	4e-125
1.1.1.37	Oryza sativa	Salmonella typhi	tr|Q6F361|Q6F361_ORYSJ	sp|P25077|MDH_SALTY	4.00	56.77	1e-103
1.1.1.37	Oryza sativa	Xenopus laevis	tr|Q6F361|Q6F361_ORYSJ	tr|Q5MAT0|Q5MAT0_XENTR	1.50	57.57	4e-127
1.1.1.37	Oryza sativa	Yersinia pestis	tr|Q6F361|Q6F361_ORYSJ	sp|P61892|MDH_YERPE	4.00	55.81	5e-106
1.1.1.37	Oryza sativa	Rattus norvegicus	tr|Q94JA2|Q94JA2_ORYSJ	sp|P04636|MDHM_RAT	1.50	57.74	2e-126
1.1.1.37	Oryza sativa	Salmonella typhi	tr|Q94JA2|Q94JA2_ORYSJ	sp|P25077|MDH_SALTY	4.00	56.45	6e-105
1.1.1.37	Oryza sativa	Xenopus laevis	tr|Q94JA2|Q94JA2_ORYSJ	tr|Q5MAT0|Q5MAT0_XENTR	1.50	58.33	6e-129
1.1.1.37	Oryza sativa	Yersinia pestis	tr|Q94JA2|Q94JA2_ORYSJ	sp|P61892|MDH_YERPE	4.00	56.77	2e-108
1.1.1.37	Rattus norvegicus	Salmonella typhi	sp|P04636|MDHM_RAT	sp|P25077|MDH_SALTY	4.00	58.71	7e-116
1.1.1.37	Rattus norvegicus	Xenopus laevis	sp|P04636|MDHM_RAT	tr|Q5MAT0|Q5MAT0_XENTR	0.40	84.32	0.0
1.1.1.37	Rattus norvegicus	Yersinia pestis	sp|P04636|MDHM_RAT	sp|P61892|MDH_YERPE	4.00	56.77	7e-113
1.1.1.37	Salmonella typhi	Xenopus laevis	sp|P25077|MDH_SALTY	tr|Q5MAT0|Q5MAT0_XENTR	4.00	57.74	2e-115
1.1.1.37	Salmonella typhi	Yersinia pestis	sp|P25077|MDH_SALTY	sp|P61892|MDH_YERPE	0.40	87.82	0.0
1.1.1.37	Xenopus laevis	Yersinia pestis	tr|Q5MAT0|Q5MAT0_XENTR	sp|P61892|MDH_YERPE	4.00	54.52	3e-110
1.1.1.44	Agrobacterium tumefaciens	Arabidopsis thaliana	tr|B9JFV8|B9JFV8_AGRRK	sp|Q9FFR3|6PGD2_ARATH	4.00	43.93	1e-137
1.1.1.44	Agrobacterium tumefaciens	Arabidopsis thaliana	tr|B9JFV8|B9JFV8_AGRRK	sp|Q9SH69|6PGD1_ARATH	4.00	43.72	5e-138
1.1.1.44	Agrobacterium tumefaciens	Arabidopsis thaliana	tr|B9JFV8|B9JFV8_AGRRK	sp|Q9FWA3|6GPD3_ARATH	4.00	44.23	6e-140
1.1.1.44	Agrobacterium tumefaciens	Bacillus subtilis	tr|B9JFV8|B9JFV8_AGRRK	sp|P80859|6PGD_BACSU	3.10	47.76	5e-157
1.1.1.44	Agrobacterium tumefaciens	Caenorhabditis elegans	tr|B9JFV8|B9JFV8_AGRRK	sp|Q17761|6PGD_CAEEL	4.00	45.24	4e-139
1.1.1.44	Agrobacterium tumefaciens	Danio rerio	tr|B9JFV8|B9JFV8_AGRRK	tr|F1Q883|F1Q883_DANRE	4.00	43.33	2e-135
1.1.1.44	Agrobacterium tumefaciens	Drosophila melanogaster	tr|B9JFV8|B9JFV8_AGRRK	sp|P41572|6PGD_DROME	4.00	45.97	1e-133
1.1.1.44	Agrobacterium tumefaciens	Escherichia coli	tr|B9JFV8|B9JFV8_AGRRK	sp|P00350|6PGD_ECOLI	2.50	47.75	1e-154
1.1.1.44	Agrobacterium tumefaciens	Gallus gallus	tr|B9JFV8|B9JFV8_AGRRK	tr|Q5ZIZ0|Q5ZIZ0_CHICK	4.00	45.67	6e-133
1.1.1.44	Agrobacterium tumefaciens	Homo sapiens	tr|B9JFV8|B9JFV8_AGRRK	sp|P52209|6PGD_HUMAN	4.00	45.55	3e-131
1.1.1.44	Agrobacterium tumefaciens	Mycobacterium tuberculosis	tr|B9JFV8|B9JFV8_AGRRK	tr|Q79FJ2|Q79FJ2_MYCTU	3.10	45.62	3e-139
1.1.1.44	Agrobacterium tumefaciens	Oryza sativa	tr|B9JFV8|B9JFV8_AGRRK	sp|Q2R480|6PGD2_ORYSJ	4.00	42.33	7e-128
1.1.1.44	Agrobacterium tumefaciens	Oryza sativa	tr|B9JFV8|B9JFV8_AGRRK	sp|Q9LI00|6PGD1_ORYSJ	4.00	44.09	8e-139
1.1.1.44	Agrobacterium tumefaciens	Rattus norvegicus	tr|B9JFV8|B9JFV8_AGRRK	sp|P85968|6PGD_RAT	4.00	44.82	3e-130
1.1.1.44	Agrobacterium tumefaciens	Saccharomyces cerevisiae	tr|B9JFV8|B9JFV8_AGRRK	sp|P38720|6PGD1_YEAST	4.00	46.61	6e-137
1.1.1.44	Agrobacterium tumefaciens	Saccharomyces cerevisiae	tr|B9JFV8|B9JFV8_AGRRK	sp|P53319|6PGD2_YEAST	4.00	47.16	2e-144
1.1.1.44	Agrobacterium tumefaciens	Salmonella typhi	tr|B9JFV8|B9JFV8_AGRRK	sp|P14062|6PGD_SALTY	2.50	47.97	5e-153
1.1.1.44	Agrobacterium tumefaciens	Xenopus laevis	tr|B9JFV8|B9JFV8_AGRRK	tr|F7DRC3|F7DRC3_XENTR	4.00	42.22	2e-122
1.1.1.44	Agrobacterium tumefaciens	Yersinia pestis	tr|B9JFV8|B9JFV8_AGRRK	tr|Q0WGN1|Q0WGN1_YERPE	2.50	48.50	6e-158
1.1.1.44	Arabidopsis thaliana	Bacillus subtilis	sp|Q9FFR3|6PGD2_ARATH	sp|P80859|6PGD_BACSU	4.00	53.30	1e-177
1.1.1.44	Arabidopsis thaliana	Caenorhabditis elegans	sp|Q9FFR3|6PGD2_ARATH	sp|Q17761|6PGD_CAEEL	1.50	47.17	7e-153
1.1.1.44	Arabidopsis thaliana	Danio rerio	sp|Q9FFR3|6PGD2_ARATH	tr|F1Q883|F1Q883_DANRE	1.50	51.15	2e-160
1.1.1.44	Arabidopsis thaliana	Drosophila melanogaster	sp|Q9FFR3|6PGD2_ARATH	sp|P41572|6PGD_DROME	1.50	49.16	1e-144
1.1.1.44	Arabidopsis thaliana	Escherichia coli	sp|Q9FFR3|6PGD2_ARATH	sp|P00350|6PGD_ECOLI	4.00	53.10	2e-164
1.1.1.44	Arabidopsis thaliana	Gallus gallus	sp|Q9FFR3|6PGD2_ARATH	tr|Q5ZIZ0|Q5ZIZ0_CHICK	1.50	50.95	4e-154
1.1.1.44	Arabidopsis thaliana	Homo sapiens	sp|Q9FFR3|6PGD2_ARATH	sp|P52209|6PGD_HUMAN	1.50	50.11	5e-149
1.1.1.44	Arabidopsis thaliana	Mycobacterium tuberculosis	sp|Q9FFR3|6PGD2_ARATH	tr|Q79FJ2|Q79FJ2_MYCTU	4.00	49.37	2e-157
1.1.1.44	Arabidopsis thaliana	Oryza sativa	sp|Q9FFR3|6PGD2_ARATH	sp|Q2R480|6PGD2_ORYSJ	0.20	76.13	0.0
1.1.1.44	Arabidopsis thaliana	Oryza sativa	sp|Q9FFR3|6PGD2_ARATH	sp|Q9LI00|6PGD1_ORYSJ	0.20	76.99	0.0
1.1.1.44	Arabidopsis thaliana	Rattus norvegicus	sp|Q9FFR3|6PGD2_ARATH	sp|P85968|6PGD_RAT	1.50	50.11	9e-150
1.1.1.44	Arabidopsis thaliana	Saccharomyces cerevisiae	sp|Q9FFR3|6PGD2_ARATH	sp|P38720|6PGD1_YEAST	1.50	49.05	3e-149
1.1.1.44	Arabidopsis thaliana	Saccharomyces cerevisiae	sp|Q9FFR3|6PGD2_ARATH	sp|P53319|6PGD2_YEAST	1.50	48.54	1e-156
1.1.1.44	Arabidopsis thaliana	Salmonella typhi	sp|Q9FFR3|6PGD2_ARATH	sp|P14062|6PGD_SALTY	4.00	53.75	1e-164
1.1.1.44	Arabidopsis thaliana	Xenopus laevis	sp|Q9FFR3|6PGD2_ARATH	tr|F7DRC3|F7DRC3_XENTR	1.50	46.19	7e-140
1.1.1.44	Arabidopsis thaliana	Yersinia pestis	sp|Q9FFR3|6PGD2_ARATH	tr|Q0WGN1|Q0WGN1_YERPE	4.00	52.14	8e-166
1.1.1.44	Arabidopsis thaliana	Bacillus subtilis	sp|Q9SH69|6PGD1_ARATH	sp|P80859|6PGD_BACSU	4.00	52.88	2e-176
1.1.1.44	Arabidopsis thaliana	Caenorhabditis elegans	sp|Q9SH69|6PGD1_ARATH	sp|Q17761|6PGD_CAEEL	1.50	47.59	1e-152
1.1.1.44	Arabidopsis thaliana	Danio rerio	sp|Q9SH69|6PGD1_ARATH	tr|F1Q883|F1Q883_DANRE	1.50	50.00	1e-158
1.1.1.44	Arabidopsis thaliana	Drosophila melanogaster	sp|Q9SH69|6PGD1_ARATH	sp|P41572|6PGD_DROME	1.50	48.95	2e-145
1.1.1.44	Arabidopsis thaliana	Escherichia coli	sp|Q9SH69|6PGD1_ARATH	sp|P00350|6PGD_ECOLI	4.00	52.25	1e-165
1.1.1.44	Arabidopsis thaliana	Gallus gallus	sp|Q9SH69|6PGD1_ARATH	tr|Q5ZIZ0|Q5ZIZ0_CHICK	1.50	50.95	4e-153
1.1.1.44	Arabidopsis thaliana	Homo sapiens	sp|Q9SH69|6PGD1_ARATH	sp|P52209|6PGD_HUMAN	1.50	49.68	6e-147
1.1.1.44	Arabidopsis thaliana	Mycobacterium tuberculosis	sp|Q9SH69|6PGD1_ARATH	tr|Q79FJ2|Q79FJ2_MYCTU	4.00	47.91	4e-155
1.1.1.44	Arabidopsis thaliana	Oryza sativa	sp|Q9SH69|6PGD1_ARATH	sp|Q2R480|6PGD2_ORYSJ	0.20	75.72	0.0
1.1.1.44	Arabidopsis thaliana	Oryza sativa	sp|Q9SH69|6PGD1_ARATH	sp|Q9LI00|6PGD1_ORYSJ	0.20	76.78	0.0
1.1.1.44	Arabidopsis thaliana	Rattus norvegicus	sp|Q9SH69|6PGD1_ARATH	sp|P85968|6PGD_RAT	1.50	49.89	3e-149
1.1.1.44	Arabidopsis thaliana	Saccharomyces cerevisiae	sp|Q9SH69|6PGD1_ARATH	sp|P38720|6PGD1_YEAST	1.50	48.84	5e-147
1.1.1.44	Arabidopsis thaliana	Saccharomyces cerevisiae	sp|Q9SH69|6PGD1_ARATH	sp|P53319|6PGD2_YEAST	1.50	47.91	6e-155
1.1.1.44	Arabidopsis thaliana	Salmonella typhi	sp|Q9SH69|6PGD1_ARATH	sp|P14062|6PGD_SALTY	4.00	53.10	4e-166
1.1.1.44	Arabidopsis thaliana	Xenopus laevis	sp|Q9SH69|6PGD1_ARATH	tr|F7DRC3|F7DRC3_XENTR	1.50	45.34	6e-137
1.1.1.44	Arabidopsis thaliana	Yersinia pestis	sp|Q9SH69|6PGD1_ARATH	tr|Q0WGN1|Q0WGN1_YERPE	4.00	51.71	5e-166
1.1.1.44	Arabidopsis thaliana	Bacillus subtilis	sp|Q9FWA3|6GPD3_ARATH	sp|P80859|6PGD_BACSU	4.00	55.65	0.0
1.1.1.44	Arabidopsis thaliana	Caenorhabditis elegans	sp|Q9FWA3|6GPD3_ARATH	sp|Q17761|6PGD_CAEEL	1.50	48.01	2e-154
1.1.1.44	Arabidopsis thaliana	Danio rerio	sp|Q9FWA3|6GPD3_ARATH	tr|F1Q883|F1Q883_DANRE	1.50	49.90	8e-158
1.1.1.44	Arabidopsis thaliana	Drosophila melanogaster	sp|Q9FWA3|6GPD3_ARATH	sp|P41572|6PGD_DROME	1.50	49.68	3e-143
1.1.1.44	Arabidopsis thaliana	Escherichia coli	sp|Q9FWA3|6GPD3_ARATH	sp|P00350|6PGD_ECOLI	4.00	51.71	2e-167
1.1.1.44	Arabidopsis thaliana	Gallus gallus	sp|Q9FWA3|6GPD3_ARATH	tr|Q5ZIZ0|Q5ZIZ0_CHICK	1.50	50.94	4e-154
1.1.1.44	Arabidopsis thaliana	Homo sapiens	sp|Q9FWA3|6GPD3_ARATH	sp|P52209|6PGD_HUMAN	1.50	49.69	3e-149
1.1.1.44	Arabidopsis thaliana	Mycobacterium tuberculosis	sp|Q9FWA3|6GPD3_ARATH	tr|Q79FJ2|Q79FJ2_MYCTU	4.00	46.65	2e-149
1.1.1.44	Arabidopsis thaliana	Oryza sativa	sp|Q9FWA3|6GPD3_ARATH	sp|Q2R480|6PGD2_ORYSJ	0.20	71.75	0.0
1.1.1.44	Arabidopsis thaliana	Oryza sativa	sp|Q9FWA3|6GPD3_ARATH	sp|Q9LI00|6PGD1_ORYSJ	0.20	85.42	0.0
1.1.1.44	Arabidopsis thaliana	Rattus norvegicus	sp|Q9FWA3|6GPD3_ARATH	sp|P85968|6PGD_RAT	1.50	48.64	2e-148
1.1.1.44	Arabidopsis thaliana	Saccharomyces cerevisiae	sp|Q9FWA3|6GPD3_ARATH	sp|P38720|6PGD1_YEAST	1.50	48.11	5e-146
1.1.1.44	Arabidopsis thaliana	Saccharomyces cerevisiae	sp|Q9FWA3|6GPD3_ARATH	sp|P53319|6PGD2_YEAST	1.50	48.64	3e-154
1.1.1.44	Arabidopsis thaliana	Salmonella typhi	sp|Q9FWA3|6GPD3_ARATH	sp|P14062|6PGD_SALTY	4.00	52.78	2e-169
1.1.1.44	Arabidopsis thaliana	Xenopus laevis	sp|Q9FWA3|6GPD3_ARATH	tr|F7DRC3|F7DRC3_XENTR	1.50	44.61	2e-132
1.1.1.44	Arabidopsis thaliana	Yersinia pestis	sp|Q9FWA3|6GPD3_ARATH	tr|Q0WGN1|Q0WGN1_YERPE	4.00	52.88	8e-173
1.1.1.44	Bacillus subtilis	Caenorhabditis elegans	sp|P80859|6PGD_BACSU	sp|Q17761|6PGD_CAEEL	4.00	52.99	0.0
1.1.1.44	Bacillus subtilis	Danio rerio	sp|P80859|6PGD_BACSU	tr|F1Q883|F1Q883_DANRE	4.00	55.77	0.0
1.1.1.44	Bacillus subtilis	Drosophila melanogaster	sp|P80859|6PGD_BACSU	sp|P41572|6PGD_DROME	4.00	55.79	3e-178
1.1.1.44	Bacillus subtilis	Escherichia coli	sp|P80859|6PGD_BACSU	sp|P00350|6PGD_ECOLI	3.10	70.24	0.0
1.1.1.44	Bacillus subtilis	Gallus gallus	sp|P80859|6PGD_BACSU	tr|Q5ZIZ0|Q5ZIZ0_CHICK	4.00	58.12	0.0
1.1.1.44	Bacillus subtilis	Homo sapiens	sp|P80859|6PGD_BACSU	sp|P52209|6PGD_HUMAN	4.00	55.77	2e-180
1.1.1.44	Bacillus subtilis	Mycobacterium tuberculosis	sp|P80859|6PGD_BACSU	tr|Q79FJ2|Q79FJ2_MYCTU	3.10	56.20	0.0
1.1.1.44	Bacillus subtilis	Oryza sativa	sp|P80859|6PGD_BACSU	sp|Q2R480|6PGD2_ORYSJ	4.00	52.24	2e-175
1.1.1.44	Bacillus subtilis	Oryza sativa	sp|P80859|6PGD_BACSU	sp|Q9LI00|6PGD1_ORYSJ	4.00	55.22	0.0
1.1.1.44	Bacillus subtilis	Rattus norvegicus	sp|P80859|6PGD_BACSU	sp|P85968|6PGD_RAT	4.00	55.77	6e-180
1.1.1.44	Bacillus subtilis	Saccharomyces cerevisiae	sp|P80859|6PGD_BACSU	sp|P38720|6PGD1_YEAST	4.00	54.60	1e-175
1.1.1.44	Bacillus subtilis	Saccharomyces cerevisiae	sp|P80859|6PGD_BACSU	sp|P53319|6PGD2_YEAST	4.00	53.85	0.0
1.1.1.44	Bacillus subtilis	Salmonella typhi	sp|P80859|6PGD_BACSU	sp|P14062|6PGD_SALTY	3.10	70.45	0.0
1.1.1.44	Bacillus subtilis	Xenopus laevis	sp|P80859|6PGD_BACSU	tr|F7DRC3|F7DRC3_XENTR	4.00	51.51	3e-163
1.1.1.44	Bacillus subtilis	Yersinia pestis	sp|P80859|6PGD_BACSU	tr|Q0WGN1|Q0WGN1_YERPE	3.10	72.01	0.0
1.1.1.44	Caenorhabditis elegans	Danio rerio	sp|Q17761|6PGD_CAEEL	tr|F1Q883|F1Q883_DANRE	0.80	69.92	0.0
1.1.1.44	Caenorhabditis elegans	Drosophila melanogaster	sp|Q17761|6PGD_CAEEL	sp|P41572|6PGD_DROME	0.70	65.83	0.0
1.1.1.44	Caenorhabditis elegans	Escherichia coli	sp|Q17761|6PGD_CAEEL	sp|P00350|6PGD_ECOLI	4.00	50.96	3e-170
1.1.1.44	Caenorhabditis elegans	Gallus gallus	sp|Q17761|6PGD_CAEEL	tr|Q5ZIZ0|Q5ZIZ0_CHICK	0.80	70.54	0.0
1.1.1.44	Caenorhabditis elegans	Homo sapiens	sp|Q17761|6PGD_CAEEL	sp|P52209|6PGD_HUMAN	0.80	69.92	0.0
1.1.1.44	Caenorhabditis elegans	Mycobacterium tuberculosis	sp|Q17761|6PGD_CAEEL	tr|Q79FJ2|Q79FJ2_MYCTU	4.00	46.95	1e-150
1.1.1.44	Caenorhabditis elegans	Oryza sativa	sp|Q17761|6PGD_CAEEL	sp|Q2R480|6PGD2_ORYSJ	1.50	47.61	1e-151
1.1.1.44	Caenorhabditis elegans	Oryza sativa	sp|Q17761|6PGD_CAEEL	sp|Q9LI00|6PGD1_ORYSJ	1.50	47.27	1e-151
1.1.1.44	Caenorhabditis elegans	Rattus norvegicus	sp|Q17761|6PGD_CAEEL	sp|P85968|6PGD_RAT	0.80	69.09	0.0
1.1.1.44	Caenorhabditis elegans	Saccharomyces cerevisiae	sp|Q17761|6PGD_CAEEL	sp|P38720|6PGD1_YEAST	1.30	64.32	0.0
1.1.1.44	Caenorhabditis elegans	Saccharomyces cerevisiae	sp|Q17761|6PGD_CAEEL	sp|P53319|6PGD2_YEAST	1.30	63.56	0.0
1.1.1.44	Caenorhabditis elegans	Salmonella typhi	sp|Q17761|6PGD_CAEEL	sp|P14062|6PGD_SALTY	4.00	50.75	3e-167
1.1.1.44	Caenorhabditis elegans	Xenopus laevis	sp|Q17761|6PGD_CAEEL	tr|F7DRC3|F7DRC3_XENTR	0.80	59.08	0.0
1.1.1.44	Caenorhabditis elegans	Yersinia pestis	sp|Q17761|6PGD_CAEEL	tr|Q0WGN1|Q0WGN1_YERPE	4.00	50.85	5e-170
1.1.1.44	Danio rerio	Drosophila melanogaster	tr|F1Q883|F1Q883_DANRE	sp|P41572|6PGD_DROME	0.80	71.31	0.0
1.1.1.44	Danio rerio	Escherichia coli	tr|F1Q883|F1Q883_DANRE	sp|P00350|6PGD_ECOLI	4.00	52.14	7e-176
1.1.1.44	Danio rerio	Gallus gallus	tr|F1Q883|F1Q883_DANRE	tr|Q5ZIZ0|Q5ZIZ0_CHICK	0.40	87.37	0.0
1.1.1.44	Danio rerio	Homo sapiens	tr|F1Q883|F1Q883_DANRE	sp|P52209|6PGD_HUMAN	0.40	87.78	0.0
1.1.1.44	Danio rerio	Mycobacterium tuberculosis	tr|F1Q883|F1Q883_DANRE	tr|Q79FJ2|Q79FJ2_MYCTU	4.00	50.41	3e-165
1.1.1.44	Danio rerio	Oryza sativa	tr|F1Q883|F1Q883_DANRE	sp|Q2R480|6PGD2_ORYSJ	1.50	47.28	6e-155
1.1.1.44	Danio rerio	Oryza sativa	tr|F1Q883|F1Q883_DANRE	sp|Q9LI00|6PGD1_ORYSJ	1.50	50.10	7e-163
1.1.1.44	Danio rerio	Rattus norvegicus	tr|F1Q883|F1Q883_DANRE	sp|P85968|6PGD_RAT	0.40	87.58	0.0
1.1.1.44	Danio rerio	Saccharomyces cerevisiae	tr|F1Q883|F1Q883_DANRE	sp|P38720|6PGD1_YEAST	1.30	65.70	0.0
1.1.1.44	Danio rerio	Saccharomyces cerevisiae	tr|F1Q883|F1Q883_DANRE	sp|P53319|6PGD2_YEAST	1.30	64.46	0.0
1.1.1.44	Danio rerio	Salmonella typhi	tr|F1Q883|F1Q883_DANRE	sp|P14062|6PGD_SALTY	4.00	51.71	3e-172
1.1.1.44	Danio rerio	Xenopus laevis	tr|F1Q883|F1Q883_DANRE	tr|F7DRC3|F7DRC3_XENTR	0.40	73.64	0.0
1.1.1.44	Danio rerio	Yersinia pestis	tr|F1Q883|F1Q883_DANRE	tr|Q0WGN1|Q0WGN1_YERPE	4.00	51.39	6e-175
1.1.1.44	Drosophila melanogaster	Escherichia coli	sp|P41572|6PGD_DROME	sp|P00350|6PGD_ECOLI	4.00	51.61	2e-167
1.1.1.44	Drosophila melanogaster	Gallus gallus	sp|P41572|6PGD_DROME	tr|Q5ZIZ0|Q5ZIZ0_CHICK	0.80	73.12	0.0
1.1.1.44	Drosophila melanogaster	Homo sapiens	sp|P41572|6PGD_DROME	sp|P52209|6PGD_HUMAN	0.80	72.29	0.0
1.1.1.44	Drosophila melanogaster	Mycobacterium tuberculosis	sp|P41572|6PGD_DROME	tr|Q79FJ2|Q79FJ2_MYCTU	4.00	48.10	4e-154
1.1.1.44	Drosophila melanogaster	Oryza sativa	sp|P41572|6PGD_DROME	sp|Q2R480|6PGD2_ORYSJ	1.50	50.21	1e-152
1.1.1.44	Drosophila melanogaster	Oryza sativa	sp|P41572|6PGD_DROME	sp|Q9LI00|6PGD1_ORYSJ	1.50	47.68	2e-148
1.1.1.44	Drosophila melanogaster	Rattus norvegicus	sp|P41572|6PGD_DROME	sp|P85968|6PGD_RAT	0.80	72.08	0.0
1.1.1.44	Drosophila melanogaster	Saccharomyces cerevisiae	sp|P41572|6PGD_DROME	sp|P38720|6PGD1_YEAST	1.30	68.06	0.0
1.1.1.44	Drosophila melanogaster	Saccharomyces cerevisiae	sp|P41572|6PGD_DROME	sp|P53319|6PGD2_YEAST	1.30	64.86	0.0
1.1.1.44	Drosophila melanogaster	Salmonella typhi	sp|P41572|6PGD_DROME	sp|P14062|6PGD_SALTY	4.00	52.37	5e-166
1.1.1.44	Drosophila melanogaster	Xenopus laevis	sp|P41572|6PGD_DROME	tr|F7DRC3|F7DRC3_XENTR	0.80	62.61	0.0
1.1.1.44	Drosophila melanogaster	Yersinia pestis	sp|P41572|6PGD_DROME	tr|Q0WGN1|Q0WGN1_YERPE	4.00	51.72	1e-169
1.1.1.44	Escherichia coli	Gallus gallus	sp|P00350|6PGD_ECOLI	tr|Q5ZIZ0|Q5ZIZ0_CHICK	4.00	54.27	5e-176
1.1.1.44	Escherichia coli	Homo sapiens	sp|P00350|6PGD_ECOLI	sp|P52209|6PGD_HUMAN	4.00	54.06	2e-171
1.1.1.44	Escherichia coli	Mycobacterium tuberculosis	sp|P00350|6PGD_ECOLI	tr|Q79FJ2|Q79FJ2_MYCTU	3.10	53.96	1e-177
1.1.1.44	Escherichia coli	Oryza sativa	sp|P00350|6PGD_ECOLI	sp|Q2R480|6PGD2_ORYSJ	4.00	52.36	2e-163
1.1.1.44	Escherichia coli	Oryza sativa	sp|P00350|6PGD_ECOLI	sp|Q9LI00|6PGD1_ORYSJ	4.00	52.35	3e-170
1.1.1.44	Escherichia coli	Rattus norvegicus	sp|P00350|6PGD_ECOLI	sp|P85968|6PGD_RAT	4.00	53.42	7e-171
1.1.1.44	Escherichia coli	Saccharomyces cerevisiae	sp|P00350|6PGD_ECOLI	sp|P38720|6PGD1_YEAST	4.00	49.79	2e-153
1.1.1.44	Escherichia coli	Saccharomyces cerevisiae	sp|P00350|6PGD_ECOLI	sp|P53319|6PGD2_YEAST	4.00	49.89	7e-161
1.1.1.44	Escherichia coli	Salmonella typhi	sp|P00350|6PGD_ECOLI	sp|P14062|6PGD_SALTY	0.10	96.58	0.0
1.1.1.44	Escherichia coli	Xenopus laevis	sp|P00350|6PGD_ECOLI	tr|F7DRC3|F7DRC3_XENTR	4.00	46.87	2e-144
1.1.1.44	Escherichia coli	Yersinia pestis	sp|P00350|6PGD_ECOLI	tr|Q0WGN1|Q0WGN1_YERPE	0.40	87.61	0.0
1.1.1.44	Gallus gallus	Homo sapiens	tr|Q5ZIZ0|Q5ZIZ0_CHICK	sp|P52209|6PGD_HUMAN	0.30	89.86	0.0
1.1.1.44	Gallus gallus	Mycobacterium tuberculosis	tr|Q5ZIZ0|Q5ZIZ0_CHICK	tr|Q79FJ2|Q79FJ2_MYCTU	4.00	51.58	4e-169
1.1.1.44	Gallus gallus	Oryza sativa	tr|Q5ZIZ0|Q5ZIZ0_CHICK	sp|Q2R480|6PGD2_ORYSJ	1.50	50.31	2e-155
1.1.1.44	Gallus gallus	Oryza sativa	tr|Q5ZIZ0|Q5ZIZ0_CHICK	sp|Q9LI00|6PGD1_ORYSJ	1.50	50.52	4e-164
1.1.1.44	Gallus gallus	Rattus norvegicus	tr|Q5ZIZ0|Q5ZIZ0_CHICK	sp|P85968|6PGD_RAT	0.30	89.23	0.0
1.1.1.44	Gallus gallus	Saccharomyces cerevisiae	tr|Q5ZIZ0|Q5ZIZ0_CHICK	sp|P38720|6PGD1_YEAST	1.30	68.19	0.0
1.1.1.44	Gallus gallus	Saccharomyces cerevisiae	tr|Q5ZIZ0|Q5ZIZ0_CHICK	sp|P53319|6PGD2_YEAST	1.30	66.39	0.0
1.1.1.44	Gallus gallus	Salmonella typhi	tr|Q5ZIZ0|Q5ZIZ0_CHICK	sp|P14062|6PGD_SALTY	4.00	53.63	0.0
1.1.1.44	Gallus gallus	Xenopus laevis	tr|Q5ZIZ0|Q5ZIZ0_CHICK	tr|F7DRC3|F7DRC3_XENTR	0.40	75.73	0.0
1.1.1.44	Gallus gallus	Yersinia pestis	tr|Q5ZIZ0|Q5ZIZ0_CHICK	tr|Q0WGN1|Q0WGN1_YERPE	4.00	54.58	0.0
1.1.1.44	Homo sapiens	Mycobacterium tuberculosis	sp|P52209|6PGD_HUMAN	tr|Q79FJ2|Q79FJ2_MYCTU	4.00	50.53	9e-165
1.1.1.44	Homo sapiens	Oryza sativa	sp|P52209|6PGD_HUMAN	sp|Q2R480|6PGD2_ORYSJ	1.50	49.48	7e-156
1.1.1.44	Homo sapiens	Oryza sativa	sp|P52209|6PGD_HUMAN	sp|Q9LI00|6PGD1_ORYSJ	1.50	48.85	1e-159
1.1.1.44	Homo sapiens	Rattus norvegicus	sp|P52209|6PGD_HUMAN	sp|P85968|6PGD_RAT	0.10	93.17	0.0
1.1.1.44	Homo sapiens	Saccharomyces cerevisiae	sp|P52209|6PGD_HUMAN	sp|P38720|6PGD1_YEAST	1.30	66.32	0.0
1.1.1.44	Homo sapiens	Saccharomyces cerevisiae	sp|P52209|6PGD_HUMAN	sp|P53319|6PGD2_YEAST	1.30	65.15	0.0
1.1.1.44	Homo sapiens	Salmonella typhi	sp|P52209|6PGD_HUMAN	sp|P14062|6PGD_SALTY	4.00	52.99	2e-175
1.1.1.44	Homo sapiens	Xenopus laevis	sp|P52209|6PGD_HUMAN	tr|F7DRC3|F7DRC3_XENTR	0.40	75.94	0.0
1.1.1.44	Homo sapiens	Yersinia pestis	sp|P52209|6PGD_HUMAN	tr|Q0WGN1|Q0WGN1_YERPE	4.00	53.94	0.0
1.1.1.44	Mycobacterium tuberculosis	Oryza sativa	tr|Q79FJ2|Q79FJ2_MYCTU	sp|Q2R480|6PGD2_ORYSJ	4.00	49.07	2e-149
1.1.1.44	Mycobacterium tuberculosis	Oryza sativa	tr|Q79FJ2|Q79FJ2_MYCTU	sp|Q9LI00|6PGD1_ORYSJ	4.00	48.32	1e-154
1.1.1.44	Mycobacterium tuberculosis	Rattus norvegicus	tr|Q79FJ2|Q79FJ2_MYCTU	sp|P85968|6PGD_RAT	4.00	49.68	1e-153
1.1.1.44	Mycobacterium tuberculosis	Saccharomyces cerevisiae	tr|Q79FJ2|Q79FJ2_MYCTU	sp|P38720|6PGD1_YEAST	4.00	48.95	2e-148
1.1.1.44	Mycobacterium tuberculosis	Saccharomyces cerevisiae	tr|Q79FJ2|Q79FJ2_MYCTU	sp|P53319|6PGD2_YEAST	4.00	47.17	2e-152
1.1.1.44	Mycobacterium tuberculosis	Salmonella typhi	tr|Q79FJ2|Q79FJ2_MYCTU	sp|P14062|6PGD_SALTY	3.10	53.53	2e-175
1.1.1.44	Mycobacterium tuberculosis	Xenopus laevis	tr|Q79FJ2|Q79FJ2_MYCTU	tr|F7DRC3|F7DRC3_XENTR	4.00	45.65	3e-144
1.1.1.44	Mycobacterium tuberculosis	Yersinia pestis	tr|Q79FJ2|Q79FJ2_MYCTU	tr|Q0WGN1|Q0WGN1_YERPE	3.10	53.53	9e-175
1.1.1.44	Oryza sativa	Rattus norvegicus	sp|Q2R480|6PGD2_ORYSJ	sp|P85968|6PGD_RAT	1.50	49.69	3e-148
1.1.1.44	Oryza sativa	Saccharomyces cerevisiae	sp|Q2R480|6PGD2_ORYSJ	sp|P38720|6PGD1_YEAST	1.50	49.90	3e-148
1.1.1.44	Oryza sativa	Saccharomyces cerevisiae	sp|Q2R480|6PGD2_ORYSJ	sp|P53319|6PGD2_YEAST	1.50	47.93	8e-150
1.1.1.44	Oryza sativa	Salmonella typhi	sp|Q2R480|6PGD2_ORYSJ	sp|P14062|6PGD_SALTY	4.00	52.15	1e-160
1.1.1.44	Oryza sativa	Xenopus laevis	sp|Q2R480|6PGD2_ORYSJ	tr|F7DRC3|F7DRC3_XENTR	1.50	44.75	1e-134
1.1.1.44	Oryza sativa	Yersinia pestis	sp|Q2R480|6PGD2_ORYSJ	tr|Q0WGN1|Q0WGN1_YERPE	4.00	51.50	6e-165
1.1.1.44	Oryza sativa	Rattus norvegicus	sp|Q9LI00|6PGD1_ORYSJ	sp|P85968|6PGD_RAT	1.50	48.64	8e-150
1.1.1.44	Oryza sativa	Saccharomyces cerevisiae	sp|Q9LI00|6PGD1_ORYSJ	sp|P38720|6PGD1_YEAST	1.50	47.37	3e-144
1.1.1.44	Oryza sativa	Saccharomyces cerevisiae	sp|Q9LI00|6PGD1_ORYSJ	sp|P53319|6PGD2_YEAST	1.50	48.53	6e-155
1.1.1.44	Oryza sativa	Salmonella typhi	sp|Q9LI00|6PGD1_ORYSJ	sp|P14062|6PGD_SALTY	4.00	51.71	3e-167
1.1.1.44	Oryza sativa	Xenopus laevis	sp|Q9LI00|6PGD1_ORYSJ	tr|F7DRC3|F7DRC3_XENTR	1.50	44.07	5e-132
1.1.1.44	Oryza sativa	Yersinia pestis	sp|Q9LI00|6PGD1_ORYSJ	tr|Q0WGN1|Q0WGN1_YERPE	4.00	52.67	5e-175
1.1.1.44	Rattus norvegicus	Saccharomyces cerevisiae	sp|P85968|6PGD_RAT	sp|P38720|6PGD1_YEAST	1.30	66.74	0.0
1.1.1.44	Rattus norvegicus	Saccharomyces cerevisiae	sp|P85968|6PGD_RAT	sp|P53319|6PGD2_YEAST	1.30	65.15	0.0
1.1.1.44	Rattus norvegicus	Salmonella typhi	sp|P85968|6PGD_RAT	sp|P14062|6PGD_SALTY	4.00	52.56	5e-176
1.1.1.44	Rattus norvegicus	Xenopus laevis	sp|P85968|6PGD_RAT	tr|F7DRC3|F7DRC3_XENTR	0.40	74.69	0.0
1.1.1.44	Rattus norvegicus	Yersinia pestis	sp|P85968|6PGD_RAT	tr|Q0WGN1|Q0WGN1_YERPE	4.00	52.88	0.0
1.1.1.44	Saccharomyces cerevisiae	Salmonella typhi	sp|P38720|6PGD1_YEAST	sp|P14062|6PGD_SALTY	4.00	49.57	1e-161
1.1.1.44	Saccharomyces cerevisiae	Xenopus laevis	sp|P38720|6PGD1_YEAST	tr|F7DRC3|F7DRC3_XENTR	1.30	58.16	0.0
1.1.1.44	Saccharomyces cerevisiae	Yersinia pestis	sp|P38720|6PGD1_YEAST	tr|Q0WGN1|Q0WGN1_YERPE	4.00	48.82	4e-163
1.1.1.44	Saccharomyces cerevisiae	Salmonella typhi	sp|P53319|6PGD2_YEAST	sp|P14062|6PGD_SALTY	4.00	49.04	5e-157
1.1.1.44	Saccharomyces cerevisiae	Xenopus laevis	sp|P53319|6PGD2_YEAST	tr|F7DRC3|F7DRC3_XENTR	1.30	56.99	0.0
1.1.1.44	Saccharomyces cerevisiae	Yersinia pestis	sp|P53319|6PGD2_YEAST	tr|Q0WGN1|Q0WGN1_YERPE	4.00	49.36	1e-161
1.1.1.44	Salmonella typhi	Xenopus laevis	sp|P14062|6PGD_SALTY	tr|F7DRC3|F7DRC3_XENTR	4.00	47.08	4e-143
1.1.1.44	Salmonella typhi	Yersinia pestis	sp|P14062|6PGD_SALTY	tr|Q0WGN1|Q0WGN1_YERPE	0.40	87.39	0.0
1.1.1.44	Xenopus laevis	Yersinia pestis	tr|F7DRC3|F7DRC3_XENTR	tr|Q0WGN1|Q0WGN1_YERPE	4.00	47.41	4e-145
1.1.1.49	Agrobacterium tumefaciens	Arabidopsis thaliana	tr|B9JBE5|B9JBE5_AGRRK	sp|Q43727|G6PD1_ARATH	4.00	33.94	2e-86
1.1.1.49	Agrobacterium tumefaciens	Arabidopsis thaliana	tr|B9JBE5|B9JBE5_AGRRK	sp|Q8L743|G6PD3_ARATH	4.00	32.86	6e-85
1.1.1.49	Agrobacterium tumefaciens	Arabidopsis thaliana	tr|B9JBE5|B9JBE5_AGRRK	sp|Q9FY99|G6PD2_ARATH	4.00	33.67	1e-86
1.1.1.49	Agrobacterium tumefaciens	Arabidopsis thaliana	tr|B9JBE5|B9JBE5_AGRRK	sp|Q9FJI5|G6PD6_ARATH	4.00	34.50	4e-89
1.1.1.49	Agrobacterium tumefaciens	Arabidopsis thaliana	tr|B9JBE5|B9JBE5_AGRRK	sp|Q9LK23|G6PD5_ARATH	4.00	34.02	5e-85
1.1.1.49	Agrobacterium tumefaciens	Bacillus subtilis	tr|B9JBE5|B9JBE5_AGRRK	sp|P54547|G6PD_BACSU	3.10	40.79	4e-124
1.1.1.49	Agrobacterium tumefaciens	Caenorhabditis elegans	tr|B9JBE5|B9JBE5_AGRRK	sp|Q27464|G6PD_CAEEL	4.00	34.08	2e-90
1.1.1.49	Agrobacterium tumefaciens	Danio rerio	tr|B9JBE5|B9JBE5_AGRRK	tr|F6NHI0|F6NHI0_DANRE	4.00	32.65	1e-80
1.1.1.49	Agrobacterium tumefaciens	Drosophila melanogaster	tr|B9JBE5|B9JBE5_AGRRK	sp|P12646|G6PD_DROME	4.00	32.19	4e-79
1.1.1.49	Agrobacterium tumefaciens	Escherichia coli	tr|B9JBE5|B9JBE5_AGRRK	sp|P0AC53|G6PD_ECOLI	2.50	39.63	1e-112
1.1.1.49	Agrobacterium tumefaciens	Homo sapiens	tr|B9JBE5|B9JBE5_AGRRK	sp|P11413|G6PD_HUMAN	4.00	34.36	1e-85
1.1.1.49	Agrobacterium tumefaciens	Mycobacterium tuberculosis	tr|B9JBE5|B9JBE5_AGRRK	sp|P9WN73|G6PD2_MYCTU	3.10	39.43	4e-117
1.1.1.49	Agrobacterium tumefaciens	Oryza sativa	tr|B9JBE5|B9JBE5_AGRRK	tr|Q6K5H5|Q6K5H5_ORYSJ	4.00	34.02	1e-84
1.1.1.49	Agrobacterium tumefaciens	Oryza sativa	tr|B9JBE5|B9JBE5_AGRRK	tr|Q7X7I6|Q7X7I6_ORYSJ	4.00	34.94	2e-86
1.1.1.49	Agrobacterium tumefaciens	Oryza sativa	tr|B9JBE5|B9JBE5_AGRRK	tr|Q75IZ9|Q75IZ9_ORYSJ	4.00	33.88	1e-86
1.1.1.49	Agrobacterium tumefaciens	Oryza sativa	tr|B9JBE5|B9JBE5_AGRRK	tr|Q7EYK9|Q7EYK9_ORYSJ	4.00	32.93	1e-82
1.1.1.49	Agrobacterium tumefaciens	Pseudomonas aeruginosa	tr|B9JBE5|B9JBE5_AGRRK	sp|O68282|G6PD_PSEAE	2.50	41.74	3e-113
1.1.1.49	Agrobacterium tumefaciens	Rattus norvegicus	tr|B9JBE5|B9JBE5_AGRRK	sp|P05370|G6PD_RAT	4.00	34.08	2e-88
1.1.1.49	Agrobacterium tumefaciens	Saccharomyces cerevisiae	tr|B9JBE5|B9JBE5_AGRRK	sp|P11412|G6PD_YEAST	4.00	33.54	6e-79
1.1.1.49	Agrobacterium tumefaciens	Salmonella typhi	tr|B9JBE5|B9JBE5_AGRRK	tr|Q8ZNW2|Q8ZNW2_SALTY	2.50	39.63	2e-112
1.1.1.49	Agrobacterium tumefaciens	Thermotoga maritima	tr|B9JBE5|B9JBE5_AGRRK	sp|Q9X0N9|G6PD_THEMA	4.00	42.44	1e-124
1.1.1.49	Agrobacterium tumefaciens	Xenopus laevis	tr|B9JBE5|B9JBE5_AGRRK	tr|F6XH10|F6XH10_XENTR	4.00	31.15	2e-72
1.1.1.49	Agrobacterium tumefaciens	Yersinia pestis	tr|B9JBE5|B9JBE5_AGRRK	tr|Q0WF90|Q0WF90_YERPE	2.50	39.88	5e-118
1.1.1.49	Arabidopsis thaliana	Bacillus subtilis	sp|Q43727|G6PD1_ARATH	sp|P54547|G6PD_BACSU	4.00	36.72	6e-107
1.1.1.49	Arabidopsis thaliana	Caenorhabditis elegans	sp|Q43727|G6PD1_ARATH	sp|Q27464|G6PD_CAEEL	1.50	46.56	1e-151
1.1.1.49	Arabidopsis thaliana	Danio rerio	sp|Q43727|G6PD1_ARATH	tr|F6NHI0|F6NHI0_DANRE	1.50	47.38	4e-151
1.1.1.49	Arabidopsis thaliana	Drosophila melanogaster	sp|Q43727|G6PD1_ARATH	sp|P12646|G6PD_DROME	1.50	45.21	9e-142
1.1.1.49	Arabidopsis thaliana	Escherichia coli	sp|Q43727|G6PD1_ARATH	sp|P0AC53|G6PD_ECOLI	4.00	35.74	1e-89
1.1.1.49	Arabidopsis thaliana	Homo sapiens	sp|Q43727|G6PD1_ARATH	sp|P11413|G6PD_HUMAN	1.50	45.17	6e-150
1.1.1.49	Arabidopsis thaliana	Mycobacterium tuberculosis	sp|Q43727|G6PD1_ARATH	sp|P9WN73|G6PD2_MYCTU	4.00	35.25	2e-106
1.1.1.49	Arabidopsis thaliana	Oryza sativa	sp|Q43727|G6PD1_ARATH	tr|Q6K5H5|Q6K5H5_ORYSJ	0.20	52.10	9e-162
1.1.1.49	Arabidopsis thaliana	Oryza sativa	sp|Q43727|G6PD1_ARATH	tr|Q7X7I6|Q7X7I6_ORYSJ	0.20	50.81	5e-158
1.1.1.49	Arabidopsis thaliana	Oryza sativa	sp|Q43727|G6PD1_ARATH	tr|Q75IZ9|Q75IZ9_ORYSJ	0.20	74.96	0.0
1.1.1.49	Arabidopsis thaliana	Oryza sativa	sp|Q43727|G6PD1_ARATH	tr|Q7EYK9|Q7EYK9_ORYSJ	0.20	73.44	0.0
1.1.1.49	Arabidopsis thaliana	Pseudomonas aeruginosa	sp|Q43727|G6PD1_ARATH	sp|O68282|G6PD_PSEAE	4.00	37.97	3e-96
1.1.1.49	Arabidopsis thaliana	Rattus norvegicus	sp|Q43727|G6PD1_ARATH	sp|P05370|G6PD_RAT	1.50	45.76	7e-155
1.1.1.49	Arabidopsis thaliana	Saccharomyces cerevisiae	sp|Q43727|G6PD1_ARATH	sp|P11412|G6PD_YEAST	1.50	50.41	5e-151
1.1.1.49	Arabidopsis thaliana	Salmonella typhi	sp|Q43727|G6PD1_ARATH	tr|Q8ZNW2|Q8ZNW2_SALTY	4.00	35.74	1e-89
1.1.1.49	Arabidopsis thaliana	Thermotoga maritima	sp|Q43727|G6PD1_ARATH	sp|Q9X0N9|G6PD_THEMA	4.00	41.31	8e-117
1.1.1.49	Arabidopsis thaliana	Xenopus laevis	sp|Q43727|G6PD1_ARATH	tr|F6XH10|F6XH10_XENTR	1.50	44.64	2e-139
1.1.1.49	Arabidopsis thaliana	Yersinia pestis	sp|Q43727|G6PD1_ARATH	tr|Q0WF90|Q0WF90_YERPE	4.00	34.29	3e-89
1.1.1.49	Arabidopsis thaliana	Bacillus subtilis	sp|Q8L743|G6PD3_ARATH	sp|P54547|G6PD_BACSU	4.00	38.80	2e-114
1.1.1.49	Arabidopsis thaliana	Caenorhabditis elegans	sp|Q8L743|G6PD3_ARATH	sp|Q27464|G6PD_CAEEL	1.50	46.17	4e-150
1.1.1.49	Arabidopsis thaliana	Danio rerio	sp|Q8L743|G6PD3_ARATH	tr|F6NHI0|F6NHI0_DANRE	1.50	47.87	5e-155
1.1.1.49	Arabidopsis thaliana	Drosophila melanogaster	sp|Q8L743|G6PD3_ARATH	sp|P12646|G6PD_DROME	1.50	45.12	1e-144
1.1.1.49	Arabidopsis thaliana	Escherichia coli	sp|Q8L743|G6PD3_ARATH	sp|P0AC53|G6PD_ECOLI	4.00	35.33	2e-87
1.1.1.49	Arabidopsis thaliana	Homo sapiens	sp|Q8L743|G6PD3_ARATH	sp|P11413|G6PD_HUMAN	1.50	46.65	1e-155
1.1.1.49	Arabidopsis thaliana	Mycobacterium tuberculosis	sp|Q8L743|G6PD3_ARATH	sp|P9WN73|G6PD2_MYCTU	4.00	34.52	3e-102
1.1.1.49	Arabidopsis thaliana	Oryza sativa	sp|Q8L743|G6PD3_ARATH	tr|Q6K5H5|Q6K5H5_ORYSJ	0.20	52.80	3e-158
1.1.1.49	Arabidopsis thaliana	Oryza sativa	sp|Q8L743|G6PD3_ARATH	tr|Q7X7I6|Q7X7I6_ORYSJ	0.20	52.63	1e-158
1.1.1.49	Arabidopsis thaliana	Oryza sativa	sp|Q8L743|G6PD3_ARATH	tr|Q75IZ9|Q75IZ9_ORYSJ	0.20	73.85	0.0
1.1.1.49	Arabidopsis thaliana	Oryza sativa	sp|Q8L743|G6PD3_ARATH	tr|Q7EYK9|Q7EYK9_ORYSJ	0.20	75.26	0.0
1.1.1.49	Arabidopsis thaliana	Pseudomonas aeruginosa	sp|Q8L743|G6PD3_ARATH	sp|O68282|G6PD_PSEAE	4.00	38.05	2e-95
1.1.1.49	Arabidopsis thaliana	Rattus norvegicus	sp|Q8L743|G6PD3_ARATH	sp|P05370|G6PD_RAT	1.50	47.05	1e-157
1.1.1.49	Arabidopsis thaliana	Saccharomyces cerevisiae	sp|Q8L743|G6PD3_ARATH	sp|P11412|G6PD_YEAST	1.50	50.51	6e-151
1.1.1.49	Arabidopsis thaliana	Salmonella typhi	sp|Q8L743|G6PD3_ARATH	tr|Q8ZNW2|Q8ZNW2_SALTY	4.00	34.92	7e-87
1.1.1.49	Arabidopsis thaliana	Thermotoga maritima	sp|Q8L743|G6PD3_ARATH	sp|Q9X0N9|G6PD_THEMA	4.00	41.10	3e-119
1.1.1.49	Arabidopsis thaliana	Xenopus laevis	sp|Q8L743|G6PD3_ARATH	tr|F6XH10|F6XH10_XENTR	1.50	43.96	7e-140
1.1.1.49	Arabidopsis thaliana	Yersinia pestis	sp|Q8L743|G6PD3_ARATH	tr|Q0WF90|Q0WF90_YERPE	4.00	34.70	1e-89
1.1.1.49	Arabidopsis thaliana	Bacillus subtilis	sp|Q9FY99|G6PD2_ARATH	sp|P54547|G6PD_BACSU	4.00	39.21	2e-114
1.1.1.49	Arabidopsis thaliana	Caenorhabditis elegans	sp|Q9FY99|G6PD2_ARATH	sp|Q27464|G6PD_CAEEL	1.50	44.62	6e-149
1.1.1.49	Arabidopsis thaliana	Danio rerio	sp|Q9FY99|G6PD2_ARATH	tr|F6NHI0|F6NHI0_DANRE	1.50	47.38	1e-153
1.1.1.49	Arabidopsis thaliana	Drosophila melanogaster	sp|Q9FY99|G6PD2_ARATH	sp|P12646|G6PD_DROME	1.50	44.53	8e-142
1.1.1.49	Arabidopsis thaliana	Escherichia coli	sp|Q9FY99|G6PD2_ARATH	sp|P0AC53|G6PD_ECOLI	4.00	36.16	2e-89
1.1.1.49	Arabidopsis thaliana	Homo sapiens	sp|Q9FY99|G6PD2_ARATH	sp|P11413|G6PD_HUMAN	1.50	46.26	3e-154
1.1.1.49	Arabidopsis thaliana	Mycobacterium tuberculosis	sp|Q9FY99|G6PD2_ARATH	sp|P9WN73|G6PD2_MYCTU	4.00	33.53	1e-102
1.1.1.49	Arabidopsis thaliana	Oryza sativa	sp|Q9FY99|G6PD2_ARATH	tr|Q6K5H5|Q6K5H5_ORYSJ	0.20	53.00	4e-157
1.1.1.49	Arabidopsis thaliana	Oryza sativa	sp|Q9FY99|G6PD2_ARATH	tr|Q7X7I6|Q7X7I6_ORYSJ	0.20	51.52	2e-159
1.1.1.49	Arabidopsis thaliana	Oryza sativa	sp|Q9FY99|G6PD2_ARATH	tr|Q75IZ9|Q75IZ9_ORYSJ	0.20	74.38	0.0
1.1.1.49	Arabidopsis thaliana	Oryza sativa	sp|Q9FY99|G6PD2_ARATH	tr|Q7EYK9|Q7EYK9_ORYSJ	0.20	76.37	0.0
1.1.1.49	Arabidopsis thaliana	Pseudomonas aeruginosa	sp|Q9FY99|G6PD2_ARATH	sp|O68282|G6PD_PSEAE	4.00	36.51	5e-93
1.1.1.49	Arabidopsis thaliana	Rattus norvegicus	sp|Q9FY99|G6PD2_ARATH	sp|P05370|G6PD_RAT	1.50	46.85	1e-155
1.1.1.49	Arabidopsis thaliana	Saccharomyces cerevisiae	sp|Q9FY99|G6PD2_ARATH	sp|P11412|G6PD_YEAST	1.50	49.90	5e-150
1.1.1.49	Arabidopsis thaliana	Salmonella typhi	sp|Q9FY99|G6PD2_ARATH	tr|Q8ZNW2|Q8ZNW2_SALTY	4.00	35.54	5e-89
1.1.1.49	Arabidopsis thaliana	Thermotoga maritima	sp|Q9FY99|G6PD2_ARATH	sp|Q9X0N9|G6PD_THEMA	4.00	41.31	3e-120
1.1.1.49	Arabidopsis thaliana	Xenopus laevis	sp|Q9FY99|G6PD2_ARATH	tr|F6XH10|F6XH10_XENTR	1.50	44.16	1e-139
1.1.1.49	Arabidopsis thaliana	Yersinia pestis	sp|Q9FY99|G6PD2_ARATH	tr|Q0WF90|Q0WF90_YERPE	4.00	35.73	3e-91
1.1.1.49	Arabidopsis thaliana	Bacillus subtilis	sp|Q9FJI5|G6PD6_ARATH	sp|P54547|G6PD_BACSU	4.00	39.32	2e-103
1.1.1.49	Arabidopsis thaliana	Caenorhabditis elegans	sp|Q9FJI5|G6PD6_ARATH	sp|Q27464|G6PD_CAEEL	1.50	49.11	1e-173
1.1.1.49	Arabidopsis thaliana	Danio rerio	sp|Q9FJI5|G6PD6_ARATH	tr|F6NHI0|F6NHI0_DANRE	1.50	52.49	1e-170
1.1.1.49	Arabidopsis thaliana	Drosophila melanogaster	sp|Q9FJI5|G6PD6_ARATH	sp|P12646|G6PD_DROME	1.50	49.70	4e-171
1.1.1.49	Arabidopsis thaliana	Escherichia coli	sp|Q9FJI5|G6PD6_ARATH	sp|P0AC53|G6PD_ECOLI	4.00	36.44	6e-96
1.1.1.49	Arabidopsis thaliana	Homo sapiens	sp|Q9FJI5|G6PD6_ARATH	sp|P11413|G6PD_HUMAN	1.50	52.69	0.0
1.1.1.49	Arabidopsis thaliana	Mycobacterium tuberculosis	sp|Q9FJI5|G6PD6_ARATH	sp|P9WN73|G6PD2_MYCTU	4.00	35.54	4e-102
1.1.1.49	Arabidopsis thaliana	Oryza sativa	sp|Q9FJI5|G6PD6_ARATH	tr|Q6K5H5|Q6K5H5_ORYSJ	0.20	77.30	0.0
1.1.1.49	Arabidopsis thaliana	Oryza sativa	sp|Q9FJI5|G6PD6_ARATH	tr|Q7X7I6|Q7X7I6_ORYSJ	0.20	78.57	0.0
1.1.1.49	Arabidopsis thaliana	Oryza sativa	sp|Q9FJI5|G6PD6_ARATH	tr|Q75IZ9|Q75IZ9_ORYSJ	0.20	51.00	2e-157
1.1.1.49	Arabidopsis thaliana	Oryza sativa	sp|Q9FJI5|G6PD6_ARATH	tr|Q7EYK9|Q7EYK9_ORYSJ	0.20	50.70	9e-161
1.1.1.49	Arabidopsis thaliana	Pseudomonas aeruginosa	sp|Q9FJI5|G6PD6_ARATH	sp|O68282|G6PD_PSEAE	4.00	37.31	1e-94
1.1.1.49	Arabidopsis thaliana	Rattus norvegicus	sp|Q9FJI5|G6PD6_ARATH	sp|P05370|G6PD_RAT	1.50	52.69	0.0
1.1.1.49	Arabidopsis thaliana	Saccharomyces cerevisiae	sp|Q9FJI5|G6PD6_ARATH	sp|P11412|G6PD_YEAST	1.50	52.36	5e-166
1.1.1.49	Arabidopsis thaliana	Salmonella typhi	sp|Q9FJI5|G6PD6_ARATH	tr|Q8ZNW2|Q8ZNW2_SALTY	4.00	36.02	4e-95
1.1.1.49	Arabidopsis thaliana	Thermotoga maritima	sp|Q9FJI5|G6PD6_ARATH	sp|Q9X0N9|G6PD_THEMA	4.00	42.77	8e-111
1.1.1.49	Arabidopsis thaliana	Xenopus laevis	sp|Q9FJI5|G6PD6_ARATH	tr|F6XH10|F6XH10_XENTR	1.50	48.39	3e-156
1.1.1.49	Arabidopsis thaliana	Yersinia pestis	sp|Q9FJI5|G6PD6_ARATH	tr|Q0WF90|Q0WF90_YERPE	4.00	36.00	2e-95
1.1.1.49	Arabidopsis thaliana	Bacillus subtilis	sp|Q9LK23|G6PD5_ARATH	sp|P54547|G6PD_BACSU	4.00	38.05	9e-100
1.1.1.49	Arabidopsis thaliana	Caenorhabditis elegans	sp|Q9LK23|G6PD5_ARATH	sp|Q27464|G6PD_CAEEL	1.50	49.41	1e-174
1.1.1.49	Arabidopsis thaliana	Danio rerio	sp|Q9LK23|G6PD5_ARATH	tr|F6NHI0|F6NHI0_DANRE	1.50	51.89	7e-173
1.1.1.49	Arabidopsis thaliana	Drosophila melanogaster	sp|Q9LK23|G6PD5_ARATH	sp|P12646|G6PD_DROME	1.50	49.50	2e-171
1.1.1.49	Arabidopsis thaliana	Escherichia coli	sp|Q9LK23|G6PD5_ARATH	sp|P0AC53|G6PD_ECOLI	4.00	36.36	4e-93
1.1.1.49	Arabidopsis thaliana	Homo sapiens	sp|Q9LK23|G6PD5_ARATH	sp|P11413|G6PD_HUMAN	1.50	51.49	0.0
1.1.1.49	Arabidopsis thaliana	Mycobacterium tuberculosis	sp|Q9LK23|G6PD5_ARATH	sp|P9WN73|G6PD2_MYCTU	4.00	34.67	2e-100
1.1.1.49	Arabidopsis thaliana	Oryza sativa	sp|Q9LK23|G6PD5_ARATH	tr|Q6K5H5|Q6K5H5_ORYSJ	0.20	76.13	0.0
1.1.1.49	Arabidopsis thaliana	Oryza sativa	sp|Q9LK23|G6PD5_ARATH	tr|Q7X7I6|Q7X7I6_ORYSJ	0.20	76.39	0.0
1.1.1.49	Arabidopsis thaliana	Oryza sativa	sp|Q9LK23|G6PD5_ARATH	tr|Q75IZ9|Q75IZ9_ORYSJ	0.20	50.30	1e-160
1.1.1.49	Arabidopsis thaliana	Oryza sativa	sp|Q9LK23|G6PD5_ARATH	tr|Q7EYK9|Q7EYK9_ORYSJ	0.20	51.79	3e-165
1.1.1.49	Arabidopsis thaliana	Pseudomonas aeruginosa	sp|Q9LK23|G6PD5_ARATH	sp|O68282|G6PD_PSEAE	4.00	38.94	3e-93
1.1.1.49	Arabidopsis thaliana	Rattus norvegicus	sp|Q9LK23|G6PD5_ARATH	sp|P05370|G6PD_RAT	1.50	51.69	0.0
1.1.1.49	Arabidopsis thaliana	Saccharomyces cerevisiae	sp|Q9LK23|G6PD5_ARATH	sp|P11412|G6PD_YEAST	1.50	51.13	5e-159
1.1.1.49	Arabidopsis thaliana	Salmonella typhi	sp|Q9LK23|G6PD5_ARATH	tr|Q8ZNW2|Q8ZNW2_SALTY	4.00	35.52	1e-93
1.1.1.49	Arabidopsis thaliana	Thermotoga maritima	sp|Q9LK23|G6PD5_ARATH	sp|Q9X0N9|G6PD_THEMA	4.00	42.56	1e-109
1.1.1.49	Arabidopsis thaliana	Xenopus laevis	sp|Q9LK23|G6PD5_ARATH	tr|F6XH10|F6XH10_XENTR	1.50	46.68	2e-151
1.1.1.49	Arabidopsis thaliana	Yersinia pestis	sp|Q9LK23|G6PD5_ARATH	tr|Q0WF90|Q0WF90_YERPE	4.00	35.92	7e-93
1.1.1.49	Bacillus subtilis	Caenorhabditis elegans	sp|P54547|G6PD_BACSU	sp|Q27464|G6PD_CAEEL	4.00	35.82	3e-100
1.1.1.49	Bacillus subtilis	Danio rerio	sp|P54547|G6PD_BACSU	tr|F6NHI0|F6NHI0_DANRE	4.00	33.75	5e-93
1.1.1.49	Bacillus subtilis	Drosophila melanogaster	sp|P54547|G6PD_BACSU	sp|P12646|G6PD_DROME	4.00	32.64	3e-86
1.1.1.49	Bacillus subtilis	Escherichia coli	sp|P54547|G6PD_BACSU	sp|P0AC53|G6PD_ECOLI	3.10	40.54	5e-120
1.1.1.49	Bacillus subtilis	Homo sapiens	sp|P54547|G6PD_BACSU	sp|P11413|G6PD_HUMAN	4.00	35.21	1e-98
1.1.1.49	Bacillus subtilis	Mycobacterium tuberculosis	sp|P54547|G6PD_BACSU	sp|P9WN73|G6PD2_MYCTU	3.10	39.92	3e-121
1.1.1.49	Bacillus subtilis	Oryza sativa	sp|P54547|G6PD_BACSU	tr|Q6K5H5|Q6K5H5_ORYSJ	4.00	37.21	6e-104
1.1.1.49	Bacillus subtilis	Oryza sativa	sp|P54547|G6PD_BACSU	tr|Q7X7I6|Q7X7I6_ORYSJ	4.00	37.08	2e-106
1.1.1.49	Bacillus subtilis	Oryza sativa	sp|P54547|G6PD_BACSU	tr|Q75IZ9|Q75IZ9_ORYSJ	4.00	36.93	5e-105
1.1.1.49	Bacillus subtilis	Oryza sativa	sp|P54547|G6PD_BACSU	tr|Q7EYK9|Q7EYK9_ORYSJ	4.00	36.72	5e-111
1.1.1.49	Bacillus subtilis	Pseudomonas aeruginosa	sp|P54547|G6PD_BACSU	sp|O68282|G6PD_PSEAE	3.10	36.85	1e-109
1.1.1.49	Bacillus subtilis	Rattus norvegicus	sp|P54547|G6PD_BACSU	sp|P05370|G6PD_RAT	4.00	35.21	8e-101
1.1.1.49	Bacillus subtilis	Saccharomyces cerevisiae	sp|P54547|G6PD_BACSU	sp|P11412|G6PD_YEAST	4.00	37.95	4e-97
1.1.1.49	Bacillus subtilis	Salmonella typhi	sp|P54547|G6PD_BACSU	tr|Q8ZNW2|Q8ZNW2_SALTY	3.10	40.33	3e-118
1.1.1.49	Bacillus subtilis	Thermotoga maritima	sp|P54547|G6PD_BACSU	sp|Q9X0N9|G6PD_THEMA	4.00	43.19	2e-132
1.1.1.49	Bacillus subtilis	Xenopus laevis	sp|P54547|G6PD_BACSU	tr|F6XH10|F6XH10_XENTR	4.00	32.91	4e-89
1.1.1.49	Bacillus subtilis	Yersinia pestis	sp|P54547|G6PD_BACSU	tr|Q0WF90|Q0WF90_YERPE	3.10	41.79	2e-122
1.1.1.49	Caenorhabditis elegans	Danio rerio	sp|Q27464|G6PD_CAEEL	tr|F6NHI0|F6NHI0_DANRE	0.80	58.53	0.0
1.1.1.49	Caenorhabditis elegans	Drosophila melanogaster	sp|Q27464|G6PD_CAEEL	sp|P12646|G6PD_DROME	0.70	57.45	0.0
1.1.1.49	Caenorhabditis elegans	Escherichia coli	sp|Q27464|G6PD_CAEEL	sp|P0AC53|G6PD_ECOLI	4.00	35.62	1e-94
1.1.1.49	Caenorhabditis elegans	Homo sapiens	sp|Q27464|G6PD_CAEEL	sp|P11413|G6PD_HUMAN	0.80	58.98	0.0
1.1.1.49	Caenorhabditis elegans	Mycobacterium tuberculosis	sp|Q27464|G6PD_CAEEL	sp|P9WN73|G6PD2_MYCTU	4.00	35.57	1e-110
1.1.1.49	Caenorhabditis elegans	Oryza sativa	sp|Q27464|G6PD_CAEEL	tr|Q6K5H5|Q6K5H5_ORYSJ	1.50	50.20	4e-175
1.1.1.49	Caenorhabditis elegans	Oryza sativa	sp|Q27464|G6PD_CAEEL	tr|Q7X7I6|Q7X7I6_ORYSJ	1.50	51.00	1e-176
1.1.1.49	Caenorhabditis elegans	Oryza sativa	sp|Q27464|G6PD_CAEEL	tr|Q75IZ9|Q75IZ9_ORYSJ	1.50	45.08	7e-150
1.1.1.49	Caenorhabditis elegans	Oryza sativa	sp|Q27464|G6PD_CAEEL	tr|Q7EYK9|Q7EYK9_ORYSJ	1.50	45.81	1e-153
1.1.1.49	Caenorhabditis elegans	Pseudomonas aeruginosa	sp|Q27464|G6PD_CAEEL	sp|O68282|G6PD_PSEAE	4.00	38.25	8e-104
1.1.1.49	Caenorhabditis elegans	Rattus norvegicus	sp|Q27464|G6PD_CAEEL	sp|P05370|G6PD_RAT	0.80	58.40	0.0
1.1.1.49	Caenorhabditis elegans	Saccharomyces cerevisiae	sp|Q27464|G6PD_CAEEL	sp|P11412|G6PD_YEAST	1.30	48.68	2e-158
1.1.1.49	Caenorhabditis elegans	Salmonella typhi	sp|Q27464|G6PD_CAEEL	tr|Q8ZNW2|Q8ZNW2_SALTY	4.00	36.33	6e-95
1.1.1.49	Caenorhabditis elegans	Thermotoga maritima	sp|Q27464|G6PD_CAEEL	sp|Q9X0N9|G6PD_THEMA	4.00	40.16	8e-113
1.1.1.49	Caenorhabditis elegans	Xenopus laevis	sp|Q27464|G6PD_CAEEL	tr|F6XH10|F6XH10_XENTR	0.80	52.17	0.0
1.1.1.49	Caenorhabditis elegans	Yersinia pestis	sp|Q27464|G6PD_CAEEL	tr|Q0WF90|Q0WF90_YERPE	4.00	34.37	8e-91
1.1.1.49	Danio rerio	Drosophila melanogaster	tr|F6NHI0|F6NHI0_DANRE	sp|P12646|G6PD_DROME	0.80	62.24	0.0
1.1.1.49	Danio rerio	Escherichia coli	tr|F6NHI0|F6NHI0_DANRE	sp|P0AC53|G6PD_ECOLI	4.00	32.51	3e-88
1.1.1.49	Danio rerio	Homo sapiens	tr|F6NHI0|F6NHI0_DANRE	sp|P11413|G6PD_HUMAN	0.40	76.31	0.0
1.1.1.49	Danio rerio	Mycobacterium tuberculosis	tr|F6NHI0|F6NHI0_DANRE	sp|P9WN73|G6PD2_MYCTU	4.00	35.20	2e-97
1.1.1.49	Danio rerio	Oryza sativa	tr|F6NHI0|F6NHI0_DANRE	tr|Q6K5H5|Q6K5H5_ORYSJ	1.50	52.87	0.0
1.1.1.49	Danio rerio	Oryza sativa	tr|F6NHI0|F6NHI0_DANRE	tr|Q7X7I6|Q7X7I6_ORYSJ	1.50	54.00	2e-180
1.1.1.49	Danio rerio	Oryza sativa	tr|F6NHI0|F6NHI0_DANRE	tr|Q75IZ9|Q75IZ9_ORYSJ	1.50	47.37	6e-155
1.1.1.49	Danio rerio	Oryza sativa	tr|F6NHI0|F6NHI0_DANRE	tr|Q7EYK9|Q7EYK9_ORYSJ	1.50	46.53	2e-153
1.1.1.49	Danio rerio	Pseudomonas aeruginosa	tr|F6NHI0|F6NHI0_DANRE	sp|O68282|G6PD_PSEAE	4.00	35.55	5e-93
1.1.1.49	Danio rerio	Rattus norvegicus	tr|F6NHI0|F6NHI0_DANRE	sp|P05370|G6PD_RAT	0.40	76.12	0.0
1.1.1.49	Danio rerio	Saccharomyces cerevisiae	tr|F6NHI0|F6NHI0_DANRE	sp|P11412|G6PD_YEAST	1.30	49.08	2e-155
1.1.1.49	Danio rerio	Salmonella typhi	tr|F6NHI0|F6NHI0_DANRE	tr|Q8ZNW2|Q8ZNW2_SALTY	4.00	32.30	1e-86
1.1.1.49	Danio rerio	Thermotoga maritima	tr|F6NHI0|F6NHI0_DANRE	sp|Q9X0N9|G6PD_THEMA	4.00	38.97	3e-103
1.1.1.49	Danio rerio	Xenopus laevis	tr|F6NHI0|F6NHI0_DANRE	tr|F6XH10|F6XH10_XENTR	0.40	67.51	0.0
1.1.1.49	Danio rerio	Yersinia pestis	tr|F6NHI0|F6NHI0_DANRE	tr|Q0WF90|Q0WF90_YERPE	4.00	32.10	2e-86
1.1.1.49	Drosophila melanogaster	Escherichia coli	sp|P12646|G6PD_DROME	sp|P0AC53|G6PD_ECOLI	4.00	33.26	6e-87
1.1.1.49	Drosophila melanogaster	Homo sapiens	sp|P12646|G6PD_DROME	sp|P11413|G6PD_HUMAN	0.80	62.72	0.0
1.1.1.49	Drosophila melanogaster	Mycobacterium tuberculosis	sp|P12646|G6PD_DROME	sp|P9WN73|G6PD2_MYCTU	4.00	32.67	1e-92
1.1.1.49	Drosophila melanogaster	Oryza sativa	sp|P12646|G6PD_DROME	tr|Q6K5H5|Q6K5H5_ORYSJ	1.50	49.70	3e-169
1.1.1.49	Drosophila melanogaster	Oryza sativa	sp|P12646|G6PD_DROME	tr|Q7X7I6|Q7X7I6_ORYSJ	1.50	51.00	3e-174
1.1.1.49	Drosophila melanogaster	Oryza sativa	sp|P12646|G6PD_DROME	tr|Q75IZ9|Q75IZ9_ORYSJ	1.50	44.01	9e-144
1.1.1.49	Drosophila melanogaster	Oryza sativa	sp|P12646|G6PD_DROME	tr|Q7EYK9|Q7EYK9_ORYSJ	1.50	45.14	2e-147
1.1.1.49	Drosophila melanogaster	Pseudomonas aeruginosa	sp|P12646|G6PD_DROME	sp|O68282|G6PD_PSEAE	4.00	33.89	1e-85
1.1.1.49	Drosophila melanogaster	Rattus norvegicus	sp|P12646|G6PD_DROME	sp|P05370|G6PD_RAT	0.80	63.30	0.0
1.1.1.49	Drosophila melanogaster	Saccharomyces cerevisiae	sp|P12646|G6PD_DROME	sp|P11412|G6PD_YEAST	1.30	49.39	5e-159
1.1.1.49	Drosophila melanogaster	Salmonella typhi	sp|P12646|G6PD_DROME	tr|Q8ZNW2|Q8ZNW2_SALTY	4.00	32.85	1e-86
1.1.1.49	Drosophila melanogaster	Thermotoga maritima	sp|P12646|G6PD_DROME	sp|Q9X0N9|G6PD_THEMA	4.00	36.96	2e-94
1.1.1.49	Drosophila melanogaster	Xenopus laevis	sp|P12646|G6PD_DROME	tr|F6XH10|F6XH10_XENTR	0.80	54.40	0.0
1.1.1.49	Drosophila melanogaster	Yersinia pestis	sp|P12646|G6PD_DROME	tr|Q0WF90|Q0WF90_YERPE	4.00	33.06	9e-89
1.1.1.49	Escherichia coli	Homo sapiens	sp|P0AC53|G6PD_ECOLI	sp|P11413|G6PD_HUMAN	4.00	35.91	1e-100
1.1.1.49	Escherichia coli	Mycobacterium tuberculosis	sp|P0AC53|G6PD_ECOLI	sp|P9WN73|G6PD2_MYCTU	3.10	41.94	4e-125
1.1.1.49	Escherichia coli	Oryza sativa	sp|P0AC53|G6PD_ECOLI	tr|Q6K5H5|Q6K5H5_ORYSJ	4.00	38.03	3e-96
1.1.1.49	Escherichia coli	Oryza sativa	sp|P0AC53|G6PD_ECOLI	tr|Q7X7I6|Q7X7I6_ORYSJ	4.00	36.79	8e-98
1.1.1.49	Escherichia coli	Oryza sativa	sp|P0AC53|G6PD_ECOLI	tr|Q75IZ9|Q75IZ9_ORYSJ	4.00	34.50	2e-83
1.1.1.49	Escherichia coli	Oryza sativa	sp|P0AC53|G6PD_ECOLI	tr|Q7EYK9|Q7EYK9_ORYSJ	4.00	35.95	5e-89
1.1.1.49	Escherichia coli	Pseudomonas aeruginosa	sp|P0AC53|G6PD_ECOLI	sp|O68282|G6PD_PSEAE	1.40	54.41	0.0
1.1.1.49	Escherichia coli	Rattus norvegicus	sp|P0AC53|G6PD_ECOLI	sp|P05370|G6PD_RAT	4.00	35.70	2e-97
1.1.1.49	Escherichia coli	Saccharomyces cerevisiae	sp|P0AC53|G6PD_ECOLI	sp|P11412|G6PD_YEAST	4.00	32.78	6e-85
1.1.1.49	Escherichia coli	Salmonella typhi	sp|P0AC53|G6PD_ECOLI	tr|Q8ZNW2|Q8ZNW2_SALTY	0.10	97.35	0.0
1.1.1.49	Escherichia coli	Thermotoga maritima	sp|P0AC53|G6PD_ECOLI	sp|Q9X0N9|G6PD_THEMA	4.00	43.13	1e-128
1.1.1.49	Escherichia coli	Xenopus laevis	sp|P0AC53|G6PD_ECOLI	tr|F6XH10|F6XH10_XENTR	4.00	31.30	1e-75
1.1.1.49	Escherichia coli	Yersinia pestis	sp|P0AC53|G6PD_ECOLI	tr|Q0WF90|Q0WF90_YERPE	0.40	84.52	0.0
1.1.1.49	Homo sapiens	Mycobacterium tuberculosis	sp|P11413|G6PD_HUMAN	sp|P9WN73|G6PD2_MYCTU	4.00	36.27	7e-99
1.1.1.49	Homo sapiens	Oryza sativa	sp|P11413|G6PD_HUMAN	tr|Q6K5H5|Q6K5H5_ORYSJ	1.50	52.59	0.0
1.1.1.49	Homo sapiens	Oryza sativa	sp|P11413|G6PD_HUMAN	tr|Q7X7I6|Q7X7I6_ORYSJ	1.50	54.71	0.0
1.1.1.49	Homo sapiens	Oryza sativa	sp|P11413|G6PD_HUMAN	tr|Q75IZ9|Q75IZ9_ORYSJ	1.50	45.94	4e-153
1.1.1.49	Homo sapiens	Oryza sativa	sp|P11413|G6PD_HUMAN	tr|Q7EYK9|Q7EYK9_ORYSJ	1.50	45.29	2e-149
1.1.1.49	Homo sapiens	Pseudomonas aeruginosa	sp|P11413|G6PD_HUMAN	sp|O68282|G6PD_PSEAE	4.00	36.97	8e-96
1.1.1.49	Homo sapiens	Rattus norvegicus	sp|P11413|G6PD_HUMAN	sp|P05370|G6PD_RAT	0.10	93.79	0.0
1.1.1.49	Homo sapiens	Saccharomyces cerevisiae	sp|P11413|G6PD_HUMAN	sp|P11412|G6PD_YEAST	1.30	47.05	2e-152
1.1.1.49	Homo sapiens	Salmonella typhi	sp|P11413|G6PD_HUMAN	tr|Q8ZNW2|Q8ZNW2_SALTY	4.00	33.75	2e-96
1.1.1.49	Homo sapiens	Thermotoga maritima	sp|P11413|G6PD_HUMAN	sp|Q9X0N9|G6PD_THEMA	4.00	39.79	2e-110
1.1.1.49	Homo sapiens	Xenopus laevis	sp|P11413|G6PD_HUMAN	tr|F6XH10|F6XH10_XENTR	0.40	69.67	0.0
1.1.1.49	Homo sapiens	Yersinia pestis	sp|P11413|G6PD_HUMAN	tr|Q0WF90|Q0WF90_YERPE	4.00	34.37	1e-94
1.1.1.49	Mycobacterium tuberculosis	Oryza sativa	sp|P9WN73|G6PD2_MYCTU	tr|Q6K5H5|Q6K5H5_ORYSJ	4.00	37.32	2e-102
1.1.1.49	Mycobacterium tuberculosis	Oryza sativa	sp|P9WN73|G6PD2_MYCTU	tr|Q7X7I6|Q7X7I6_ORYSJ	4.00	36.86	6e-101
1.1.1.49	Mycobacterium tuberculosis	Oryza sativa	sp|P9WN73|G6PD2_MYCTU	tr|Q75IZ9|Q75IZ9_ORYSJ	4.00	37.03	4e-103
1.1.1.49	Mycobacterium tuberculosis	Oryza sativa	sp|P9WN73|G6PD2_MYCTU	tr|Q7EYK9|Q7EYK9_ORYSJ	4.00	35.64	3e-104
1.1.1.49	Mycobacterium tuberculosis	Pseudomonas aeruginosa	sp|P9WN73|G6PD2_MYCTU	sp|O68282|G6PD_PSEAE	3.10	40.75	4e-112
1.1.1.49	Mycobacterium tuberculosis	Rattus norvegicus	sp|P9WN73|G6PD2_MYCTU	sp|P05370|G6PD_RAT	4.00	36.20	5e-97
1.1.1.49	Mycobacterium tuberculosis	Saccharomyces cerevisiae	sp|P9WN73|G6PD2_MYCTU	sp|P11412|G6PD_YEAST	4.00	36.08	4e-104
1.1.1.49	Mycobacterium tuberculosis	Salmonella typhi	sp|P9WN73|G6PD2_MYCTU	tr|Q8ZNW2|Q8ZNW2_SALTY	3.10	41.94	5e-126
1.1.1.49	Mycobacterium tuberculosis	Thermotoga maritima	sp|P9WN73|G6PD2_MYCTU	sp|Q9X0N9|G6PD_THEMA	4.00	45.01	3e-141
1.1.1.49	Mycobacterium tuberculosis	Xenopus laevis	sp|P9WN73|G6PD2_MYCTU	tr|F6XH10|F6XH10_XENTR	4.00	32.19	2e-83
1.1.1.49	Mycobacterium tuberculosis	Yersinia pestis	sp|P9WN73|G6PD2_MYCTU	tr|Q0WF90|Q0WF90_YERPE	3.10	41.89	1e-126
1.1.1.49	Oryza sativa	Pseudomonas aeruginosa	tr|Q6K5H5|Q6K5H5_ORYSJ	sp|O68282|G6PD_PSEAE	4.00	37.42	7e-94
1.1.1.49	Oryza sativa	Rattus norvegicus	tr|Q6K5H5|Q6K5H5_ORYSJ	sp|P05370|G6PD_RAT	1.50	52.79	0.0
1.1.1.49	Oryza sativa	Saccharomyces cerevisiae	tr|Q6K5H5|Q6K5H5_ORYSJ	sp|P11412|G6PD_YEAST	1.50	54.85	6e-166
1.1.1.49	Oryza sativa	Salmonella typhi	tr|Q6K5H5|Q6K5H5_ORYSJ	tr|Q8ZNW2|Q8ZNW2_SALTY	4.00	37.82	2e-96
1.1.1.49	Oryza sativa	Thermotoga maritima	tr|Q6K5H5|Q6K5H5_ORYSJ	sp|Q9X0N9|G6PD_THEMA	4.00	41.72	2e-107
1.1.1.49	Oryza sativa	Xenopus laevis	tr|Q6K5H5|Q6K5H5_ORYSJ	tr|F6XH10|F6XH10_XENTR	1.50	49.29	3e-153
1.1.1.49	Oryza sativa	Yersinia pestis	tr|Q6K5H5|Q6K5H5_ORYSJ	tr|Q0WF90|Q0WF90_YERPE	4.00	38.22	2e-98
1.1.1.49	Oryza sativa	Pseudomonas aeruginosa	tr|Q7X7I6|Q7X7I6_ORYSJ	sp|O68282|G6PD_PSEAE	4.00	35.24	9e-91
1.1.1.49	Oryza sativa	Rattus norvegicus	tr|Q7X7I6|Q7X7I6_ORYSJ	sp|P05370|G6PD_RAT	1.50	54.71	0.0
1.1.1.49	Oryza sativa	Saccharomyces cerevisiae	tr|Q7X7I6|Q7X7I6_ORYSJ	sp|P11412|G6PD_YEAST	1.50	53.42	2e-166
1.1.1.49	Oryza sativa	Salmonella typhi	tr|Q7X7I6|Q7X7I6_ORYSJ	tr|Q8ZNW2|Q8ZNW2_SALTY	4.00	37.21	2e-98
1.1.1.49	Oryza sativa	Thermotoga maritima	tr|Q7X7I6|Q7X7I6_ORYSJ	sp|Q9X0N9|G6PD_THEMA	4.00	41.30	9e-111
1.1.1.49	Oryza sativa	Xenopus laevis	tr|Q7X7I6|Q7X7I6_ORYSJ	tr|F6XH10|F6XH10_XENTR	1.50	49.70	5e-157
1.1.1.49	Oryza sativa	Yersinia pestis	tr|Q7X7I6|Q7X7I6_ORYSJ	tr|Q0WF90|Q0WF90_YERPE	4.00	38.66	9e-100
1.1.1.49	Oryza sativa	Pseudomonas aeruginosa	tr|Q75IZ9|Q75IZ9_ORYSJ	sp|O68282|G6PD_PSEAE	4.00	38.05	5e-95
1.1.1.49	Oryza sativa	Rattus norvegicus	tr|Q75IZ9|Q75IZ9_ORYSJ	sp|P05370|G6PD_RAT	1.50	46.53	6e-156
1.1.1.49	Oryza sativa	Saccharomyces cerevisiae	tr|Q75IZ9|Q75IZ9_ORYSJ	sp|P11412|G6PD_YEAST	1.50	49.59	8e-149
1.1.1.49	Oryza sativa	Salmonella typhi	tr|Q75IZ9|Q75IZ9_ORYSJ	tr|Q8ZNW2|Q8ZNW2_SALTY	4.00	34.30	1e-83
1.1.1.49	Oryza sativa	Thermotoga maritima	tr|Q75IZ9|Q75IZ9_ORYSJ	sp|Q9X0N9|G6PD_THEMA	4.00	41.72	1e-118
1.1.1.49	Oryza sativa	Xenopus laevis	tr|Q75IZ9|Q75IZ9_ORYSJ	tr|F6XH10|F6XH10_XENTR	1.50	45.11	3e-139
1.1.1.49	Oryza sativa	Yersinia pestis	tr|Q75IZ9|Q75IZ9_ORYSJ	tr|Q0WF90|Q0WF90_YERPE	4.00	33.26	2e-84
1.1.1.49	Oryza sativa	Pseudomonas aeruginosa	tr|Q7EYK9|Q7EYK9_ORYSJ	sp|O68282|G6PD_PSEAE	4.00	37.84	8e-98
1.1.1.49	Oryza sativa	Rattus norvegicus	tr|Q7EYK9|Q7EYK9_ORYSJ	sp|P05370|G6PD_RAT	1.50	45.29	3e-150
1.1.1.49	Oryza sativa	Saccharomyces cerevisiae	tr|Q7EYK9|Q7EYK9_ORYSJ	sp|P11412|G6PD_YEAST	1.50	49.69	4e-148
1.1.1.49	Oryza sativa	Salmonella typhi	tr|Q7EYK9|Q7EYK9_ORYSJ	tr|Q8ZNW2|Q8ZNW2_SALTY	4.00	35.54	1e-87
1.1.1.49	Oryza sativa	Thermotoga maritima	tr|Q7EYK9|Q7EYK9_ORYSJ	sp|Q9X0N9|G6PD_THEMA	4.00	42.74	4e-119
1.1.1.49	Oryza sativa	Xenopus laevis	tr|Q7EYK9|Q7EYK9_ORYSJ	tr|F6XH10|F6XH10_XENTR	1.50	43.79	2e-136
1.1.1.49	Oryza sativa	Yersinia pestis	tr|Q7EYK9|Q7EYK9_ORYSJ	tr|Q0WF90|Q0WF90_YERPE	4.00	35.32	4e-91
1.1.1.49	Pseudomonas aeruginosa	Rattus norvegicus	sp|O68282|G6PD_PSEAE	sp|P05370|G6PD_RAT	4.00	36.97	7e-96
1.1.1.49	Pseudomonas aeruginosa	Saccharomyces cerevisiae	sp|O68282|G6PD_PSEAE	sp|P11412|G6PD_YEAST	4.00	36.76	5e-96
1.1.1.49	Pseudomonas aeruginosa	Salmonella typhi	sp|O68282|G6PD_PSEAE	tr|Q8ZNW2|Q8ZNW2_SALTY	1.40	54.62	0.0
1.1.1.49	Pseudomonas aeruginosa	Thermotoga maritima	sp|O68282|G6PD_PSEAE	sp|Q9X0N9|G6PD_THEMA	4.00	45.96	3e-136
1.1.1.49	Pseudomonas aeruginosa	Xenopus laevis	sp|O68282|G6PD_PSEAE	tr|F6XH10|F6XH10_XENTR	4.00	31.92	4e-79
1.1.1.49	Pseudomonas aeruginosa	Yersinia pestis	sp|O68282|G6PD_PSEAE	tr|Q0WF90|Q0WF90_YERPE	1.40	55.24	0.0
1.1.1.49	Rattus norvegicus	Saccharomyces cerevisiae	sp|P05370|G6PD_RAT	sp|P11412|G6PD_YEAST	1.30	47.66	2e-155
1.1.1.49	Rattus norvegicus	Salmonella typhi	sp|P05370|G6PD_RAT	tr|Q8ZNW2|Q8ZNW2_SALTY	4.00	34.86	2e-94
1.1.1.49	Rattus norvegicus	Thermotoga maritima	sp|P05370|G6PD_RAT	sp|Q9X0N9|G6PD_THEMA	4.00	39.38	1e-110
1.1.1.49	Rattus norvegicus	Xenopus laevis	sp|P05370|G6PD_RAT	tr|F6XH10|F6XH10_XENTR	0.40	69.67	0.0
1.1.1.49	Rattus norvegicus	Yersinia pestis	sp|P05370|G6PD_RAT	tr|Q0WF90|Q0WF90_YERPE	4.00	34.16	1e-94
1.1.1.49	Saccharomyces cerevisiae	Salmonella typhi	sp|P11412|G6PD_YEAST	tr|Q8ZNW2|Q8ZNW2_SALTY	4.00	32.78	6e-85
1.1.1.49	Saccharomyces cerevisiae	Thermotoga maritima	sp|P11412|G6PD_YEAST	sp|Q9X0N9|G6PD_THEMA	4.00	38.64	2e-102
1.1.1.49	Saccharomyces cerevisiae	Xenopus laevis	sp|P11412|G6PD_YEAST	tr|F6XH10|F6XH10_XENTR	1.30	43.53	2e-127
1.1.1.49	Saccharomyces cerevisiae	Yersinia pestis	sp|P11412|G6PD_YEAST	tr|Q0WF90|Q0WF90_YERPE	4.00	32.22	1e-85
1.1.1.49	Salmonella typhi	Thermotoga maritima	tr|Q8ZNW2|Q8ZNW2_SALTY	sp|Q9X0N9|G6PD_THEMA	4.00	42.28	1e-128
1.1.1.49	Salmonella typhi	Xenopus laevis	tr|Q8ZNW2|Q8ZNW2_SALTY	tr|F6XH10|F6XH10_XENTR	4.00	30.67	4e-73
1.1.1.49	Salmonella typhi	Yersinia pestis	tr|Q8ZNW2|Q8ZNW2_SALTY	tr|Q0WF90|Q0WF90_YERPE	0.40	85.34	0.0
1.1.1.49	Thermotoga maritima	Xenopus laevis	sp|Q9X0N9|G6PD_THEMA	tr|F6XH10|F6XH10_XENTR	4.00	33.33	1e-86
1.1.1.49	Thermotoga maritima	Yersinia pestis	sp|Q9X0N9|G6PD_THEMA	tr|Q0WF90|Q0WF90_YERPE	4.00	42.00	2e-127
1.1.1.49	Xenopus laevis	Yersinia pestis	tr|F6XH10|F6XH10_XENTR	tr|Q0WF90|Q0WF90_YERPE	4.00	29.65	2e-70
1.2.1.12	Arabidopsis thaliana	Bacillus subtilis	sp|Q5E924|G3PP2_ARATH	sp|P09124|G3P1_BACSU	4.00	53.75	3e-117
1.2.1.12	Arabidopsis thaliana	Caenorhabditis elegans	sp|Q5E924|G3PP2_ARATH	sp|P04970|G3P1_CAEEL	1.50	68.15	4e-162
1.2.1.12	Arabidopsis thaliana	Caenorhabditis elegans	sp|Q5E924|G3PP2_ARATH	sp|P17329|G3P2_CAEEL	1.50	70.54	1e-164
1.2.1.12	Arabidopsis thaliana	Caenorhabditis elegans	sp|Q5E924|G3PP2_ARATH	sp|P17330|G3P3_CAEEL	1.50	70.54	1e-164
1.2.1.12	Arabidopsis thaliana	Caenorhabditis elegans	sp|Q5E924|G3PP2_ARATH	sp|P17331|G3P4_CAEEL	1.50	67.56	2e-161
1.2.1.12	Arabidopsis thaliana	Drosophila melanogaster	sp|Q5E924|G3PP2_ARATH	sp|P07486|G3P1_DROME	1.50	70.18	7e-171
1.2.1.12	Arabidopsis thaliana	Drosophila melanogaster	sp|Q5E924|G3PP2_ARATH	sp|P07487|G3P2_DROME	1.50	70.48	2e-171
1.2.1.12	Arabidopsis thaliana	Escherichia coli	sp|Q5E924|G3PP2_ARATH	sp|P0A9B2|G3P1_ECOLI	4.00	68.18	9e-162
1.2.1.12	Arabidopsis thaliana	Haemophilus influenzae	sp|Q5E924|G3PP2_ARATH	sp|P44304|G3P_HAEIN	4.00	67.87	3e-157
1.2.1.12	Arabidopsis thaliana	Mycobacterium tuberculosis	sp|Q5E924|G3PP2_ARATH	sp|P9WN83|G3P_MYCTU	4.00	51.20	4e-104
1.2.1.12	Arabidopsis thaliana	Rattus norvegicus	sp|Q5E924|G3PP2_ARATH	tr|A0A0G2K7M1|A0A0G2K7M1_RAT	1.50	66.07	8e-160
1.2.1.12	Arabidopsis thaliana	Rattus norvegicus	sp|Q5E924|G3PP2_ARATH	tr|D3ZGY4|D3ZGY4_RAT	1.50	69.37	1e-171
1.2.1.12	Arabidopsis thaliana	Rattus norvegicus	sp|Q5E924|G3PP2_ARATH	tr|E9PTN6|E9PTN6_RAT	1.50	68.47	2e-166
1.2.1.12	Arabidopsis thaliana	Rattus norvegicus	sp|Q5E924|G3PP2_ARATH	tr|E9PTV9|E9PTV9_RAT	1.50	66.67	3e-163
1.2.1.12	Arabidopsis thaliana	Rattus norvegicus	sp|Q5E924|G3PP2_ARATH	tr|M0R590|M0R590_RAT	1.50	69.97	5e-173
1.2.1.12	Arabidopsis thaliana	Rattus norvegicus	sp|Q5E924|G3PP2_ARATH	tr|M0R660|M0R660_RAT	1.50	68.17	3e-167
1.2.1.12	Arabidopsis thaliana	Salmonella typhi	sp|Q5E924|G3PP2_ARATH	sp|P0A1P0|G3P_SALTY	4.00	68.18	2e-162
1.2.1.12	Arabidopsis thaliana	Xenopus laevis	sp|Q5E924|G3PP2_ARATH	tr|Q28HJ8|Q28HJ8_XENTR	1.50	71.86	2e-173
1.2.1.12	Arabidopsis thaliana	Bacillus subtilis	sp|Q9SAJ6|G3PP1_ARATH	sp|P09124|G3P1_BACSU	4.00	53.75	8e-117
1.2.1.12	Arabidopsis thaliana	Caenorhabditis elegans	sp|Q9SAJ6|G3PP1_ARATH	sp|P04970|G3P1_CAEEL	1.50	68.15	2e-161
1.2.1.12	Arabidopsis thaliana	Caenorhabditis elegans	sp|Q9SAJ6|G3PP1_ARATH	sp|P17329|G3P2_CAEEL	1.50	70.83	9e-164
1.2.1.12	Arabidopsis thaliana	Caenorhabditis elegans	sp|Q9SAJ6|G3PP1_ARATH	sp|P17330|G3P3_CAEEL	1.50	70.54	7e-164
1.2.1.12	Arabidopsis thaliana	Caenorhabditis elegans	sp|Q9SAJ6|G3PP1_ARATH	sp|P17331|G3P4_CAEEL	1.50	67.56	2e-160
1.2.1.12	Arabidopsis thaliana	Drosophila melanogaster	sp|Q9SAJ6|G3PP1_ARATH	sp|P07486|G3P1_DROME	1.50	70.48	1e-171
1.2.1.12	Arabidopsis thaliana	Drosophila melanogaster	sp|Q9SAJ6|G3PP1_ARATH	sp|P07487|G3P2_DROME	1.50	70.48	2e-172
1.2.1.12	Arabidopsis thaliana	Escherichia coli	sp|Q9SAJ6|G3PP1_ARATH	sp|P0A9B2|G3P1_ECOLI	4.00	68.79	2e-162
1.2.1.12	Arabidopsis thaliana	Haemophilus influenzae	sp|Q9SAJ6|G3PP1_ARATH	sp|P44304|G3P_HAEIN	4.00	68.17	4e-157
1.2.1.12	Arabidopsis thaliana	Mycobacterium tuberculosis	sp|Q9SAJ6|G3PP1_ARATH	sp|P9WN83|G3P_MYCTU	4.00	53.01	3e-106
1.2.1.12	Arabidopsis thaliana	Rattus norvegicus	sp|Q9SAJ6|G3PP1_ARATH	tr|A0A0G2K7M1|A0A0G2K7M1_RAT	1.50	65.77	6e-160
1.2.1.12	Arabidopsis thaliana	Rattus norvegicus	sp|Q9SAJ6|G3PP1_ARATH	tr|D3ZGY4|D3ZGY4_RAT	1.50	69.07	2e-171
1.2.1.12	Arabidopsis thaliana	Rattus norvegicus	sp|Q9SAJ6|G3PP1_ARATH	tr|E9PTN6|E9PTN6_RAT	1.50	68.17	1e-166
1.2.1.12	Arabidopsis thaliana	Rattus norvegicus	sp|Q9SAJ6|G3PP1_ARATH	tr|E9PTV9|E9PTV9_RAT	1.50	66.97	7e-165
1.2.1.12	Arabidopsis thaliana	Rattus norvegicus	sp|Q9SAJ6|G3PP1_ARATH	tr|M0R590|M0R590_RAT	1.50	69.67	4e-173
1.2.1.12	Arabidopsis thaliana	Rattus norvegicus	sp|Q9SAJ6|G3PP1_ARATH	tr|M0R660|M0R660_RAT	1.50	68.17	3e-168
1.2.1.12	Arabidopsis thaliana	Salmonella typhi	sp|Q9SAJ6|G3PP1_ARATH	sp|P0A1P0|G3P_SALTY	4.00	68.79	2e-163
1.2.1.12	Arabidopsis thaliana	Xenopus laevis	sp|Q9SAJ6|G3PP1_ARATH	tr|Q28HJ8|Q28HJ8_XENTR	1.50	72.16	2e-172
1.2.1.12	Bacillus subtilis	Caenorhabditis elegans	sp|P09124|G3P1_BACSU	sp|P04970|G3P1_CAEEL	4.00	53.15	6e-116
1.2.1.12	Bacillus subtilis	Caenorhabditis elegans	sp|P09124|G3P1_BACSU	sp|P17329|G3P2_CAEEL	4.00	54.35	8e-116
1.2.1.12	Bacillus subtilis	Caenorhabditis elegans	sp|P09124|G3P1_BACSU	sp|P17330|G3P3_CAEEL	4.00	54.35	7e-116
1.2.1.12	Bacillus subtilis	Caenorhabditis elegans	sp|P09124|G3P1_BACSU	sp|P17331|G3P4_CAEEL	4.00	53.15	2e-115
1.2.1.12	Bacillus subtilis	Drosophila melanogaster	sp|P09124|G3P1_BACSU	sp|P07486|G3P1_DROME	4.00	53.94	1e-114
1.2.1.12	Bacillus subtilis	Drosophila melanogaster	sp|P09124|G3P1_BACSU	sp|P07487|G3P2_DROME	4.00	53.94	6e-114
1.2.1.12	Bacillus subtilis	Escherichia coli	sp|P09124|G3P1_BACSU	sp|P0A9B2|G3P1_ECOLI	3.10	56.67	5e-134
1.2.1.12	Bacillus subtilis	Haemophilus influenzae	sp|P09124|G3P1_BACSU	sp|P44304|G3P_HAEIN	3.10	56.02	3e-127
1.2.1.12	Bacillus subtilis	Mycobacterium tuberculosis	sp|P09124|G3P1_BACSU	sp|P9WN83|G3P_MYCTU	3.10	60.24	3e-135
1.2.1.12	Bacillus subtilis	Rattus norvegicus	sp|P09124|G3P1_BACSU	tr|A0A0G2K7M1|A0A0G2K7M1_RAT	4.00	53.47	4e-116
1.2.1.12	Bacillus subtilis	Rattus norvegicus	sp|P09124|G3P1_BACSU	tr|D3ZGY4|D3ZGY4_RAT	4.00	55.29	8e-123
1.2.1.12	Bacillus subtilis	Rattus norvegicus	sp|P09124|G3P1_BACSU	tr|E9PTN6|E9PTN6_RAT	4.00	54.08	3e-117
1.2.1.12	Bacillus subtilis	Rattus norvegicus	sp|P09124|G3P1_BACSU	tr|E9PTV9|E9PTV9_RAT	4.00	54.08	5e-118
1.2.1.12	Bacillus subtilis	Rattus norvegicus	sp|P09124|G3P1_BACSU	tr|M0R590|M0R590_RAT	4.00	55.89	2e-124
1.2.1.12	Bacillus subtilis	Rattus norvegicus	sp|P09124|G3P1_BACSU	tr|M0R660|M0R660_RAT	4.00	55.59	7e-122
1.2.1.12	Bacillus subtilis	Salmonella typhi	sp|P09124|G3P1_BACSU	sp|P0A1P0|G3P_SALTY	3.10	56.36	2e-133
1.2.1.12	Bacillus subtilis	Xenopus laevis	sp|P09124|G3P1_BACSU	tr|Q28HJ8|Q28HJ8_XENTR	4.00	54.52	1e-122
1.2.1.12	Caenorhabditis elegans	Drosophila melanogaster	sp|P04970|G3P1_CAEEL	sp|P07486|G3P1_DROME	0.70	75.00	3e-175
1.2.1.12	Caenorhabditis elegans	Drosophila melanogaster	sp|P04970|G3P1_CAEEL	sp|P07487|G3P2_DROME	0.70	75.60	9e-177
1.2.1.12	Caenorhabditis elegans	Escherichia coli	sp|P04970|G3P1_CAEEL	sp|P0A9B2|G3P1_ECOLI	4.00	66.97	8e-151
1.2.1.12	Caenorhabditis elegans	Haemophilus influenzae	sp|P04970|G3P1_CAEEL	sp|P44304|G3P_HAEIN	4.00	62.65	2e-140
1.2.1.12	Caenorhabditis elegans	Mycobacterium tuberculosis	sp|P04970|G3P1_CAEEL	sp|P9WN83|G3P_MYCTU	4.00	53.61	5e-105
1.2.1.12	Caenorhabditis elegans	Rattus norvegicus	sp|P04970|G3P1_CAEEL	tr|A0A0G2K7M1|A0A0G2K7M1_RAT	0.80	71.77	1e-171
1.2.1.12	Caenorhabditis elegans	Rattus norvegicus	sp|P04970|G3P1_CAEEL	tr|D3ZGY4|D3ZGY4_RAT	0.80	75.68	0.0
1.2.1.12	Caenorhabditis elegans	Rattus norvegicus	sp|P04970|G3P1_CAEEL	tr|E9PTN6|E9PTN6_RAT	0.80	74.47	4e-177
1.2.1.12	Caenorhabditis elegans	Rattus norvegicus	sp|P04970|G3P1_CAEEL	tr|E9PTV9|E9PTV9_RAT	0.80	72.37	4e-174
1.2.1.12	Caenorhabditis elegans	Rattus norvegicus	sp|P04970|G3P1_CAEEL	tr|M0R590|M0R590_RAT	0.80	76.28	0.0
1.2.1.12	Caenorhabditis elegans	Rattus norvegicus	sp|P04970|G3P1_CAEEL	tr|M0R660|M0R660_RAT	0.80	74.77	7e-180
1.2.1.12	Caenorhabditis elegans	Salmonella typhi	sp|P04970|G3P1_CAEEL	sp|P0A1P0|G3P_SALTY	4.00	66.67	4e-151
1.2.1.12	Caenorhabditis elegans	Xenopus laevis	sp|P04970|G3P1_CAEEL	tr|Q28HJ8|Q28HJ8_XENTR	0.80	76.95	0.0
1.2.1.12	Caenorhabditis elegans	Drosophila melanogaster	sp|P17329|G3P2_CAEEL	sp|P07486|G3P1_DROME	0.70	75.30	1e-179
1.2.1.12	Caenorhabditis elegans	Drosophila melanogaster	sp|P17329|G3P2_CAEEL	sp|P07487|G3P2_DROME	0.70	76.20	0.0
1.2.1.12	Caenorhabditis elegans	Escherichia coli	sp|P17329|G3P2_CAEEL	sp|P0A9B2|G3P1_ECOLI	4.00	66.67	4e-152
1.2.1.12	Caenorhabditis elegans	Haemophilus influenzae	sp|P17329|G3P2_CAEEL	sp|P44304|G3P_HAEIN	4.00	64.46	4e-142
1.2.1.12	Caenorhabditis elegans	Mycobacterium tuberculosis	sp|P17329|G3P2_CAEEL	sp|P9WN83|G3P_MYCTU	4.00	53.61	5e-103
1.2.1.12	Caenorhabditis elegans	Rattus norvegicus	sp|P17329|G3P2_CAEEL	tr|A0A0G2K7M1|A0A0G2K7M1_RAT	0.80	73.57	3e-176
1.2.1.12	Caenorhabditis elegans	Rattus norvegicus	sp|P17329|G3P2_CAEEL	tr|D3ZGY4|D3ZGY4_RAT	0.80	76.88	0.0
1.2.1.12	Caenorhabditis elegans	Rattus norvegicus	sp|P17329|G3P2_CAEEL	tr|E9PTN6|E9PTN6_RAT	0.80	75.68	0.0
1.2.1.12	Caenorhabditis elegans	Rattus norvegicus	sp|P17329|G3P2_CAEEL	tr|E9PTV9|E9PTV9_RAT	0.80	73.57	2e-178
1.2.1.12	Caenorhabditis elegans	Rattus norvegicus	sp|P17329|G3P2_CAEEL	tr|M0R590|M0R590_RAT	0.80	77.48	0.0
1.2.1.12	Caenorhabditis elegans	Rattus norvegicus	sp|P17329|G3P2_CAEEL	tr|M0R660|M0R660_RAT	0.80	75.98	0.0
1.2.1.12	Caenorhabditis elegans	Salmonella typhi	sp|P17329|G3P2_CAEEL	sp|P0A1P0|G3P_SALTY	4.00	66.06	1e-151
1.2.1.12	Caenorhabditis elegans	Xenopus laevis	sp|P17329|G3P2_CAEEL	tr|Q28HJ8|Q28HJ8_XENTR	0.80	77.54	0.0
1.2.1.12	Caenorhabditis elegans	Drosophila melanogaster	sp|P17330|G3P3_CAEEL	sp|P07486|G3P1_DROME	0.70	75.30	8e-180
1.2.1.12	Caenorhabditis elegans	Drosophila melanogaster	sp|P17330|G3P3_CAEEL	sp|P07487|G3P2_DROME	0.70	76.20	0.0
1.2.1.12	Caenorhabditis elegans	Escherichia coli	sp|P17330|G3P3_CAEEL	sp|P0A9B2|G3P1_ECOLI	4.00	67.27	3e-152
1.2.1.12	Caenorhabditis elegans	Haemophilus influenzae	sp|P17330|G3P3_CAEEL	sp|P44304|G3P_HAEIN	4.00	64.16	3e-142
1.2.1.12	Caenorhabditis elegans	Mycobacterium tuberculosis	sp|P17330|G3P3_CAEEL	sp|P9WN83|G3P_MYCTU	4.00	53.92	4e-103
1.2.1.12	Caenorhabditis elegans	Rattus norvegicus	sp|P17330|G3P3_CAEEL	tr|A0A0G2K7M1|A0A0G2K7M1_RAT	0.80	73.57	2e-176
1.2.1.12	Caenorhabditis elegans	Rattus norvegicus	sp|P17330|G3P3_CAEEL	tr|D3ZGY4|D3ZGY4_RAT	0.80	76.88	0.0
1.2.1.12	Caenorhabditis elegans	Rattus norvegicus	sp|P17330|G3P3_CAEEL	tr|E9PTN6|E9PTN6_RAT	0.80	75.68	0.0
1.2.1.12	Caenorhabditis elegans	Rattus norvegicus	sp|P17330|G3P3_CAEEL	tr|E9PTV9|E9PTV9_RAT	0.80	73.57	2e-178
1.2.1.12	Caenorhabditis elegans	Rattus norvegicus	sp|P17330|G3P3_CAEEL	tr|M0R590|M0R590_RAT	0.80	77.48	0.0
1.2.1.12	Caenorhabditis elegans	Rattus norvegicus	sp|P17330|G3P3_CAEEL	tr|M0R660|M0R660_RAT	0.80	75.98	0.0
1.2.1.12	Caenorhabditis elegans	Salmonella typhi	sp|P17330|G3P3_CAEEL	sp|P0A1P0|G3P_SALTY	4.00	66.67	1e-151
1.2.1.12	Caenorhabditis elegans	Xenopus laevis	sp|P17330|G3P3_CAEEL	tr|Q28HJ8|Q28HJ8_XENTR	0.80	78.14	0.0
1.2.1.12	Caenorhabditis elegans	Drosophila melanogaster	sp|P17331|G3P4_CAEEL	sp|P07486|G3P1_DROME	0.70	74.40	3e-174
1.2.1.12	Caenorhabditis elegans	Drosophila melanogaster	sp|P17331|G3P4_CAEEL	sp|P07487|G3P2_DROME	0.70	75.00	6e-176
1.2.1.12	Caenorhabditis elegans	Escherichia coli	sp|P17331|G3P4_CAEEL	sp|P0A9B2|G3P1_ECOLI	4.00	66.36	6e-150
1.2.1.12	Caenorhabditis elegans	Haemophilus influenzae	sp|P17331|G3P4_CAEEL	sp|P44304|G3P_HAEIN	4.00	62.05	1e-139
1.2.1.12	Caenorhabditis elegans	Mycobacterium tuberculosis	sp|P17331|G3P4_CAEEL	sp|P9WN83|G3P_MYCTU	4.00	53.92	3e-105
1.2.1.12	Caenorhabditis elegans	Rattus norvegicus	sp|P17331|G3P4_CAEEL	tr|A0A0G2K7M1|A0A0G2K7M1_RAT	0.80	71.17	2e-170
1.2.1.12	Caenorhabditis elegans	Rattus norvegicus	sp|P17331|G3P4_CAEEL	tr|D3ZGY4|D3ZGY4_RAT	0.80	75.08	0.0
1.2.1.12	Caenorhabditis elegans	Rattus norvegicus	sp|P17331|G3P4_CAEEL	tr|E9PTN6|E9PTN6_RAT	0.80	73.87	4e-176
1.2.1.12	Caenorhabditis elegans	Rattus norvegicus	sp|P17331|G3P4_CAEEL	tr|E9PTV9|E9PTV9_RAT	0.80	71.77	3e-173
1.2.1.12	Caenorhabditis elegans	Rattus norvegicus	sp|P17331|G3P4_CAEEL	tr|M0R590|M0R590_RAT	0.80	75.68	0.0
1.2.1.12	Caenorhabditis elegans	Rattus norvegicus	sp|P17331|G3P4_CAEEL	tr|M0R660|M0R660_RAT	0.80	74.17	4e-179
1.2.1.12	Caenorhabditis elegans	Salmonella typhi	sp|P17331|G3P4_CAEEL	sp|P0A1P0|G3P_SALTY	4.00	66.06	3e-150
1.2.1.12	Caenorhabditis elegans	Xenopus laevis	sp|P17331|G3P4_CAEEL	tr|Q28HJ8|Q28HJ8_XENTR	0.80	76.35	0.0
1.2.1.12	Drosophila melanogaster	Escherichia coli	sp|P07486|G3P1_DROME	sp|P0A9B2|G3P1_ECOLI	4.00	66.77	8e-157
1.2.1.12	Drosophila melanogaster	Haemophilus influenzae	sp|P07486|G3P1_DROME	sp|P44304|G3P_HAEIN	4.00	65.15	4e-147
1.2.1.12	Drosophila melanogaster	Mycobacterium tuberculosis	sp|P07486|G3P1_DROME	sp|P9WN83|G3P_MYCTU	4.00	51.67	6e-100
1.2.1.12	Drosophila melanogaster	Rattus norvegicus	sp|P07486|G3P1_DROME	tr|A0A0G2K7M1|A0A0G2K7M1_RAT	0.80	72.59	3e-176
1.2.1.12	Drosophila melanogaster	Rattus norvegicus	sp|P07486|G3P1_DROME	tr|D3ZGY4|D3ZGY4_RAT	0.80	76.20	0.0
1.2.1.12	Drosophila melanogaster	Rattus norvegicus	sp|P07486|G3P1_DROME	tr|E9PTN6|E9PTN6_RAT	0.80	74.70	0.0
1.2.1.12	Drosophila melanogaster	Rattus norvegicus	sp|P07486|G3P1_DROME	tr|E9PTV9|E9PTV9_RAT	0.80	73.19	9e-180
1.2.1.12	Drosophila melanogaster	Rattus norvegicus	sp|P07486|G3P1_DROME	tr|M0R590|M0R590_RAT	0.80	76.81	0.0
1.2.1.12	Drosophila melanogaster	Rattus norvegicus	sp|P07486|G3P1_DROME	tr|M0R660|M0R660_RAT	0.80	75.30	0.0
1.2.1.12	Drosophila melanogaster	Salmonella typhi	sp|P07486|G3P1_DROME	sp|P0A1P0|G3P_SALTY	4.00	66.77	6e-157
1.2.1.12	Drosophila melanogaster	Xenopus laevis	sp|P07486|G3P1_DROME	tr|Q28HJ8|Q28HJ8_XENTR	0.80	76.51	0.0
1.2.1.12	Drosophila melanogaster	Escherichia coli	sp|P07487|G3P2_DROME	sp|P0A9B2|G3P1_ECOLI	4.00	66.77	1e-156
1.2.1.12	Drosophila melanogaster	Haemophilus influenzae	sp|P07487|G3P2_DROME	sp|P44304|G3P_HAEIN	4.00	66.06	8e-149
1.2.1.12	Drosophila melanogaster	Mycobacterium tuberculosis	sp|P07487|G3P2_DROME	sp|P9WN83|G3P_MYCTU	4.00	52.28	1e-100
1.2.1.12	Drosophila melanogaster	Rattus norvegicus	sp|P07487|G3P2_DROME	tr|A0A0G2K7M1|A0A0G2K7M1_RAT	0.80	72.29	1e-175
1.2.1.12	Drosophila melanogaster	Rattus norvegicus	sp|P07487|G3P2_DROME	tr|D3ZGY4|D3ZGY4_RAT	0.80	76.51	0.0
1.2.1.12	Drosophila melanogaster	Rattus norvegicus	sp|P07487|G3P2_DROME	tr|E9PTN6|E9PTN6_RAT	0.80	75.00	0.0
1.2.1.12	Drosophila melanogaster	Rattus norvegicus	sp|P07487|G3P2_DROME	tr|E9PTV9|E9PTV9_RAT	0.80	73.19	7e-180
1.2.1.12	Drosophila melanogaster	Rattus norvegicus	sp|P07487|G3P2_DROME	tr|M0R590|M0R590_RAT	0.80	77.11	0.0
1.2.1.12	Drosophila melanogaster	Rattus norvegicus	sp|P07487|G3P2_DROME	tr|M0R660|M0R660_RAT	0.80	75.60	0.0
1.2.1.12	Drosophila melanogaster	Salmonella typhi	sp|P07487|G3P2_DROME	sp|P0A1P0|G3P_SALTY	4.00	66.77	4e-157
1.2.1.12	Drosophila melanogaster	Xenopus laevis	sp|P07487|G3P2_DROME	tr|Q28HJ8|Q28HJ8_XENTR	0.80	76.81	0.0
1.2.1.12	Escherichia coli	Haemophilus influenzae	sp|P0A9B2|G3P1_ECOLI	sp|P44304|G3P_HAEIN	0.70	83.99	0.0
1.2.1.12	Escherichia coli	Mycobacterium tuberculosis	sp|P0A9B2|G3P1_ECOLI	sp|P9WN83|G3P_MYCTU	3.10	52.58	2e-109
1.2.1.12	Escherichia coli	Rattus norvegicus	sp|P0A9B2|G3P1_ECOLI	tr|A0A0G2K7M1|A0A0G2K7M1_RAT	4.00	64.13	6e-150
1.2.1.12	Escherichia coli	Rattus norvegicus	sp|P0A9B2|G3P1_ECOLI	tr|D3ZGY4|D3ZGY4_RAT	4.00	67.48	5e-160
1.2.1.12	Escherichia coli	Rattus norvegicus	sp|P0A9B2|G3P1_ECOLI	tr|E9PTN6|E9PTN6_RAT	4.00	66.87	7e-155
1.2.1.12	Escherichia coli	Rattus norvegicus	sp|P0A9B2|G3P1_ECOLI	tr|E9PTV9|E9PTV9_RAT	4.00	65.35	1e-153
1.2.1.12	Escherichia coli	Rattus norvegicus	sp|P0A9B2|G3P1_ECOLI	tr|M0R590|M0R590_RAT	4.00	68.09	2e-161
1.2.1.12	Escherichia coli	Rattus norvegicus	sp|P0A9B2|G3P1_ECOLI	tr|M0R660|M0R660_RAT	4.00	67.48	4e-158
1.2.1.12	Escherichia coli	Salmonella typhi	sp|P0A9B2|G3P1_ECOLI	sp|P0A1P0|G3P_SALTY	0.10	98.79	0.0
1.2.1.12	Escherichia coli	Xenopus laevis	sp|P0A9B2|G3P1_ECOLI	tr|Q28HJ8|Q28HJ8_XENTR	4.00	70.61	1e-166
1.2.1.12	Haemophilus influenzae	Mycobacterium tuberculosis	sp|P44304|G3P_HAEIN	sp|P9WN83|G3P_MYCTU	3.10	50.76	1e-97
1.2.1.12	Haemophilus influenzae	Rattus norvegicus	sp|P44304|G3P_HAEIN	tr|A0A0G2K7M1|A0A0G2K7M1_RAT	4.00	61.93	1e-142
1.2.1.12	Haemophilus influenzae	Rattus norvegicus	sp|P44304|G3P_HAEIN	tr|D3ZGY4|D3ZGY4_RAT	4.00	65.56	1e-153
1.2.1.12	Haemophilus influenzae	Rattus norvegicus	sp|P44304|G3P_HAEIN	tr|E9PTN6|E9PTN6_RAT	4.00	64.95	7e-149
1.2.1.12	Haemophilus influenzae	Rattus norvegicus	sp|P44304|G3P_HAEIN	tr|E9PTV9|E9PTV9_RAT	4.00	63.14	4e-147
1.2.1.12	Haemophilus influenzae	Rattus norvegicus	sp|P44304|G3P_HAEIN	tr|M0R590|M0R590_RAT	4.00	66.16	2e-155
1.2.1.12	Haemophilus influenzae	Rattus norvegicus	sp|P44304|G3P_HAEIN	tr|M0R660|M0R660_RAT	4.00	65.26	1e-151
1.2.1.12	Haemophilus influenzae	Salmonella typhi	sp|P44304|G3P_HAEIN	sp|P0A1P0|G3P_SALTY	0.70	83.99	0.0
1.2.1.12	Haemophilus influenzae	Xenopus laevis	sp|P44304|G3P_HAEIN	tr|Q28HJ8|Q28HJ8_XENTR	4.00	67.77	3e-154
1.2.1.12	Mycobacterium tuberculosis	Rattus norvegicus	sp|P9WN83|G3P_MYCTU	tr|A0A0G2K7M1|A0A0G2K7M1_RAT	4.00	48.79	7e-94
1.2.1.12	Mycobacterium tuberculosis	Rattus norvegicus	sp|P9WN83|G3P_MYCTU	tr|D3ZGY4|D3ZGY4_RAT	4.00	50.61	8e-100
1.2.1.12	Mycobacterium tuberculosis	Rattus norvegicus	sp|P9WN83|G3P_MYCTU	tr|E9PTN6|E9PTN6_RAT	4.00	49.70	2e-95
1.2.1.12	Mycobacterium tuberculosis	Rattus norvegicus	sp|P9WN83|G3P_MYCTU	tr|E9PTV9|E9PTV9_RAT	4.00	48.48	2e-94
1.2.1.12	Mycobacterium tuberculosis	Rattus norvegicus	sp|P9WN83|G3P_MYCTU	tr|M0R590|M0R590_RAT	4.00	51.21	3e-101
1.2.1.12	Mycobacterium tuberculosis	Rattus norvegicus	sp|P9WN83|G3P_MYCTU	tr|M0R660|M0R660_RAT	4.00	50.91	5e-99
1.2.1.12	Mycobacterium tuberculosis	Salmonella typhi	sp|P9WN83|G3P_MYCTU	sp|P0A1P0|G3P_SALTY	3.10	52.28	8e-110
1.2.1.12	Mycobacterium tuberculosis	Xenopus laevis	sp|P9WN83|G3P_MYCTU	tr|Q28HJ8|Q28HJ8_XENTR	4.00	52.57	6e-106
1.2.1.12	Rattus norvegicus	Salmonella typhi	tr|A0A0G2K7M1|A0A0G2K7M1_RAT	sp|P0A1P0|G3P_SALTY	4.00	64.13	1e-150
1.2.1.12	Rattus norvegicus	Xenopus laevis	tr|A0A0G2K7M1|A0A0G2K7M1_RAT	tr|Q28HJ8|Q28HJ8_XENTR	0.40	80.78	0.0
1.2.1.12	Rattus norvegicus	Salmonella typhi	tr|D3ZGY4|D3ZGY4_RAT	sp|P0A1P0|G3P_SALTY	4.00	67.48	1e-160
1.2.1.12	Rattus norvegicus	Xenopus laevis	tr|D3ZGY4|D3ZGY4_RAT	tr|Q28HJ8|Q28HJ8_XENTR	0.40	84.08	0.0
1.2.1.12	Rattus norvegicus	Salmonella typhi	tr|E9PTN6|E9PTN6_RAT	sp|P0A1P0|G3P_SALTY	4.00	66.87	9e-156
1.2.1.12	Rattus norvegicus	Xenopus laevis	tr|E9PTN6|E9PTN6_RAT	tr|Q28HJ8|Q28HJ8_XENTR	0.40	82.88	0.0
1.2.1.12	Rattus norvegicus	Salmonella typhi	tr|E9PTV9|E9PTV9_RAT	sp|P0A1P0|G3P_SALTY	4.00	65.35	2e-154
1.2.1.12	Rattus norvegicus	Xenopus laevis	tr|E9PTV9|E9PTV9_RAT	tr|Q28HJ8|Q28HJ8_XENTR	0.40	80.78	0.0
1.2.1.12	Rattus norvegicus	Salmonella typhi	tr|M0R590|M0R590_RAT	sp|P0A1P0|G3P_SALTY	4.00	68.09	2e-162
1.2.1.12	Rattus norvegicus	Xenopus laevis	tr|M0R590|M0R590_RAT	tr|Q28HJ8|Q28HJ8_XENTR	0.40	84.68	0.0
1.2.1.12	Rattus norvegicus	Salmonella typhi	tr|M0R660|M0R660_RAT	sp|P0A1P0|G3P_SALTY	4.00	67.78	3e-159
1.2.1.12	Rattus norvegicus	Xenopus laevis	tr|M0R660|M0R660_RAT	tr|Q28HJ8|Q28HJ8_XENTR	0.40	82.88	0.0
1.2.1.12	Salmonella typhi	Xenopus laevis	sp|P0A1P0|G3P_SALTY	tr|Q28HJ8|Q28HJ8_XENTR	4.00	70.30	4e-167
1.3.5.2	Agrobacterium tumefaciens	Arabidopsis thaliana	sp|B9J901|PYRD_AGRRK	sp|P32746|PYRD_ARATH	4.00	49.58	4e-91
1.3.5.2	Agrobacterium tumefaciens	Caenorhabditis elegans	sp|B9J901|PYRD_AGRRK	tr|O01815|O01815_CAEEL	4.00	44.26	2e-80
1.3.5.2	Agrobacterium tumefaciens	Danio rerio	sp|B9J901|PYRD_AGRRK	tr|F1QNH4|F1QNH4_DANRE	4.00	43.89	3e-91
1.3.5.2	Agrobacterium tumefaciens	Drosophila melanogaster	sp|B9J901|PYRD_AGRRK	sp|P32748|PYRD_DROME	4.00	45.53	7e-98
1.3.5.2	Agrobacterium tumefaciens	Escherichia coli	sp|B9J901|PYRD_AGRRK	sp|P0A7E1|PYRD_ECOLI	2.50	43.50	1e-86
1.3.5.2	Agrobacterium tumefaciens	Haemophilus influenzae	sp|B9J901|PYRD_AGRRK	sp|P45477|PYRD_HAEIN	2.50	42.60	4e-83
1.3.5.2	Agrobacterium tumefaciens	Homo sapiens	sp|B9J901|PYRD_AGRRK	sp|Q02127|PYRD_HUMAN	4.00	46.05	4e-89
1.3.5.2	Agrobacterium tumefaciens	Mycobacterium tuberculosis	sp|B9J901|PYRD_AGRRK	sp|P9WHL1|PYRD_MYCTU	3.10	43.93	3e-71
1.3.5.2	Agrobacterium tumefaciens	Oryza sativa	sp|B9J901|PYRD_AGRRK	sp|Q7XKC8|PYRD_ORYSJ	4.00	49.30	4e-95
1.3.5.2	Agrobacterium tumefaciens	Pseudomonas aeruginosa	sp|B9J901|PYRD_AGRRK	sp|Q9HZF8|PYRD_PSEAE	2.50	44.51	9e-85
1.3.5.2	Agrobacterium tumefaciens	Rattus norvegicus	sp|B9J901|PYRD_AGRRK	sp|Q63707|PYRD_RAT	4.00	47.03	2e-90
1.3.5.2	Agrobacterium tumefaciens	Salmonella typhi	sp|B9J901|PYRD_AGRRK	sp|P25468|PYRD_SALTY	2.50	44.41	3e-87
1.3.5.2	Agrobacterium tumefaciens	Xenopus laevis	sp|B9J901|PYRD_AGRRK	tr|F6WKG8|F6WKG8_XENTR	4.00	44.72	3e-94
1.3.5.2	Agrobacterium tumefaciens	Yersinia pestis	sp|B9J901|PYRD_AGRRK	sp|Q8ZG91|PYRD_YERPE	2.50	45.02	3e-89
1.3.5.2	Arabidopsis thaliana	Caenorhabditis elegans	sp|P32746|PYRD_ARATH	tr|O01815|O01815_CAEEL	1.50	47.26	2e-105
1.3.5.2	Arabidopsis thaliana	Danio rerio	sp|P32746|PYRD_ARATH	tr|F1QNH4|F1QNH4_DANRE	1.50	52.16	4e-125
1.3.5.2	Arabidopsis thaliana	Drosophila melanogaster	sp|P32746|PYRD_ARATH	sp|P32748|PYRD_DROME	1.50	47.99	6e-106
1.3.5.2	Arabidopsis thaliana	Escherichia coli	sp|P32746|PYRD_ARATH	sp|P0A7E1|PYRD_ECOLI	4.00	42.81	1e-66
1.3.5.2	Arabidopsis thaliana	Haemophilus influenzae	sp|P32746|PYRD_ARATH	sp|P45477|PYRD_HAEIN	4.00	41.54	2e-66
1.3.5.2	Arabidopsis thaliana	Homo sapiens	sp|P32746|PYRD_ARATH	sp|Q02127|PYRD_HUMAN	1.50	53.81	7e-125
1.3.5.2	Arabidopsis thaliana	Mycobacterium tuberculosis	sp|P32746|PYRD_ARATH	sp|P9WHL1|PYRD_MYCTU	4.00	42.74	6e-65
1.3.5.2	Arabidopsis thaliana	Oryza sativa	sp|P32746|PYRD_ARATH	sp|Q7XKC8|PYRD_ORYSJ	0.20	75.87	0.0
1.3.5.2	Arabidopsis thaliana	Pseudomonas aeruginosa	sp|P32746|PYRD_ARATH	sp|Q9HZF8|PYRD_PSEAE	4.00	41.47	8e-68
1.3.5.2	Arabidopsis thaliana	Rattus norvegicus	sp|P32746|PYRD_ARATH	sp|Q63707|PYRD_RAT	1.50	53.81	1e-127
1.3.5.2	Arabidopsis thaliana	Salmonella typhi	sp|P32746|PYRD_ARATH	sp|P25468|PYRD_SALTY	4.00	43.11	3e-67
1.3.5.2	Arabidopsis thaliana	Xenopus laevis	sp|P32746|PYRD_ARATH	tr|F6WKG8|F6WKG8_XENTR	1.50	52.28	4e-123
1.3.5.2	Arabidopsis thaliana	Yersinia pestis	sp|P32746|PYRD_ARATH	sp|Q8ZG91|PYRD_YERPE	4.00	41.32	9e-67
1.3.5.2	Caenorhabditis elegans	Danio rerio	tr|O01815|O01815_CAEEL	tr|F1QNH4|F1QNH4_DANRE	0.80	50.13	6e-133
1.3.5.2	Caenorhabditis elegans	Drosophila melanogaster	tr|O01815|O01815_CAEEL	sp|P32748|PYRD_DROME	0.70	44.06	2e-103
1.3.5.2	Caenorhabditis elegans	Escherichia coli	tr|O01815|O01815_CAEEL	sp|P0A7E1|PYRD_ECOLI	4.00	43.50	6e-73
1.3.5.2	Caenorhabditis elegans	Haemophilus influenzae	tr|O01815|O01815_CAEEL	sp|P45477|PYRD_HAEIN	4.00	41.19	7e-70
1.3.5.2	Caenorhabditis elegans	Homo sapiens	tr|O01815|O01815_CAEEL	sp|Q02127|PYRD_HUMAN	0.80	51.40	2e-129
1.3.5.2	Caenorhabditis elegans	Mycobacterium tuberculosis	tr|O01815|O01815_CAEEL	sp|P9WHL1|PYRD_MYCTU	4.00	37.85	1e-59
1.3.5.2	Caenorhabditis elegans	Oryza sativa	tr|O01815|O01815_CAEEL	sp|Q7XKC8|PYRD_ORYSJ	1.50	47.01	3e-103
1.3.5.2	Caenorhabditis elegans	Pseudomonas aeruginosa	tr|O01815|O01815_CAEEL	sp|Q9HZF8|PYRD_PSEAE	4.00	44.18	9e-71
1.3.5.2	Caenorhabditis elegans	Rattus norvegicus	tr|O01815|O01815_CAEEL	sp|Q63707|PYRD_RAT	0.80	50.13	7e-129
1.3.5.2	Caenorhabditis elegans	Salmonella typhi	tr|O01815|O01815_CAEEL	sp|P25468|PYRD_SALTY	4.00	43.37	2e-72
1.3.5.2	Caenorhabditis elegans	Xenopus laevis	tr|O01815|O01815_CAEEL	tr|F6WKG8|F6WKG8_XENTR	0.80	49.49	8e-124
1.3.5.2	Caenorhabditis elegans	Yersinia pestis	tr|O01815|O01815_CAEEL	sp|Q8ZG91|PYRD_YERPE	4.00	43.07	2e-70
1.3.5.2	Danio rerio	Drosophila melanogaster	tr|F1QNH4|F1QNH4_DANRE	sp|P32748|PYRD_DROME	0.80	50.64	4e-123
1.3.5.2	Danio rerio	Escherichia coli	tr|F1QNH4|F1QNH4_DANRE	sp|P0A7E1|PYRD_ECOLI	4.00	41.87	4e-72
1.3.5.2	Danio rerio	Haemophilus influenzae	tr|F1QNH4|F1QNH4_DANRE	sp|P45477|PYRD_HAEIN	4.00	38.51	1e-69
1.3.5.2	Danio rerio	Homo sapiens	tr|F1QNH4|F1QNH4_DANRE	sp|Q02127|PYRD_HUMAN	0.40	68.53	0.0
1.3.5.2	Danio rerio	Mycobacterium tuberculosis	tr|F1QNH4|F1QNH4_DANRE	sp|P9WHL1|PYRD_MYCTU	4.00	44.19	2e-77
1.3.5.2	Danio rerio	Oryza sativa	tr|F1QNH4|F1QNH4_DANRE	sp|Q7XKC8|PYRD_ORYSJ	1.50	52.93	5e-126
1.3.5.2	Danio rerio	Pseudomonas aeruginosa	tr|F1QNH4|F1QNH4_DANRE	sp|Q9HZF8|PYRD_PSEAE	4.00	43.58	2e-80
1.3.5.2	Danio rerio	Rattus norvegicus	tr|F1QNH4|F1QNH4_DANRE	sp|Q63707|PYRD_RAT	0.40	68.27	0.0
1.3.5.2	Danio rerio	Salmonella typhi	tr|F1QNH4|F1QNH4_DANRE	sp|P25468|PYRD_SALTY	4.00	41.27	6e-71
1.3.5.2	Danio rerio	Xenopus laevis	tr|F1QNH4|F1QNH4_DANRE	tr|F6WKG8|F6WKG8_XENTR	0.40	63.25	8e-180
1.3.5.2	Danio rerio	Yersinia pestis	tr|F1QNH4|F1QNH4_DANRE	sp|Q8ZG91|PYRD_YERPE	4.00	41.57	1e-71
1.3.5.2	Drosophila melanogaster	Escherichia coli	sp|P32748|PYRD_DROME	sp|P0A7E1|PYRD_ECOLI	4.00	39.51	2e-70
1.3.5.2	Drosophila melanogaster	Haemophilus influenzae	sp|P32748|PYRD_DROME	sp|P45477|PYRD_HAEIN	4.00	41.19	1e-77
1.3.5.2	Drosophila melanogaster	Homo sapiens	sp|P32748|PYRD_DROME	sp|Q02127|PYRD_HUMAN	0.80	49.87	1e-119
1.3.5.2	Drosophila melanogaster	Mycobacterium tuberculosis	sp|P32748|PYRD_DROME	sp|P9WHL1|PYRD_MYCTU	4.00	36.72	6e-65
1.3.5.2	Drosophila melanogaster	Oryza sativa	sp|P32748|PYRD_DROME	sp|Q7XKC8|PYRD_ORYSJ	1.50	47.99	6e-109
1.3.5.2	Drosophila melanogaster	Pseudomonas aeruginosa	sp|P32748|PYRD_DROME	sp|Q9HZF8|PYRD_PSEAE	4.00	38.76	3e-72
1.3.5.2	Drosophila melanogaster	Rattus norvegicus	sp|P32748|PYRD_DROME	sp|Q63707|PYRD_RAT	0.80	50.51	2e-123
1.3.5.2	Drosophila melanogaster	Salmonella typhi	sp|P32748|PYRD_DROME	sp|P25468|PYRD_SALTY	4.00	38.60	1e-69
1.3.5.2	Drosophila melanogaster	Xenopus laevis	sp|P32748|PYRD_DROME	tr|F6WKG8|F6WKG8_XENTR	0.80	46.70	8e-114
1.3.5.2	Drosophila melanogaster	Yersinia pestis	sp|P32748|PYRD_DROME	sp|Q8ZG91|PYRD_YERPE	4.00	41.34	6e-76
1.3.5.2	Escherichia coli	Haemophilus influenzae	sp|P0A7E1|PYRD_ECOLI	sp|P45477|PYRD_HAEIN	0.70	60.60	4e-144
1.3.5.2	Escherichia coli	Homo sapiens	sp|P0A7E1|PYRD_ECOLI	sp|Q02127|PYRD_HUMAN	4.00	41.99	1e-71
1.3.5.2	Escherichia coli	Mycobacterium tuberculosis	sp|P0A7E1|PYRD_ECOLI	sp|P9WHL1|PYRD_MYCTU	3.10	44.79	3e-77
1.3.5.2	Escherichia coli	Oryza sativa	sp|P0A7E1|PYRD_ECOLI	sp|Q7XKC8|PYRD_ORYSJ	4.00	41.32	1e-66
1.3.5.2	Escherichia coli	Pseudomonas aeruginosa	sp|P0A7E1|PYRD_ECOLI	sp|Q9HZF8|PYRD_PSEAE	1.40	56.42	1e-125
1.3.5.2	Escherichia coli	Rattus norvegicus	sp|P0A7E1|PYRD_ECOLI	sp|Q63707|PYRD_RAT	4.00	41.99	8e-70
1.3.5.2	Escherichia coli	Salmonella typhi	sp|P0A7E1|PYRD_ECOLI	sp|P25468|PYRD_SALTY	0.10	94.64	0.0
1.3.5.2	Escherichia coli	Xenopus laevis	sp|P0A7E1|PYRD_ECOLI	tr|F6WKG8|F6WKG8_XENTR	4.00	40.06	4e-69
1.3.5.2	Escherichia coli	Yersinia pestis	sp|P0A7E1|PYRD_ECOLI	sp|Q8ZG91|PYRD_YERPE	0.40	83.63	0.0
1.3.5.2	Haemophilus influenzae	Homo sapiens	sp|P45477|PYRD_HAEIN	sp|Q02127|PYRD_HUMAN	4.00	38.21	4e-64
1.3.5.2	Haemophilus influenzae	Mycobacterium tuberculosis	sp|P45477|PYRD_HAEIN	sp|P9WHL1|PYRD_MYCTU	3.10	40.00	8e-67
1.3.5.2	Haemophilus influenzae	Oryza sativa	sp|P45477|PYRD_HAEIN	sp|Q7XKC8|PYRD_ORYSJ	4.00	40.18	2e-66
1.3.5.2	Haemophilus influenzae	Pseudomonas aeruginosa	sp|P45477|PYRD_HAEIN	sp|Q9HZF8|PYRD_PSEAE	1.40	51.79	3e-118
1.3.5.2	Haemophilus influenzae	Rattus norvegicus	sp|P45477|PYRD_HAEIN	sp|Q63707|PYRD_RAT	4.00	38.81	4e-67
1.3.5.2	Haemophilus influenzae	Salmonella typhi	sp|P45477|PYRD_HAEIN	sp|P25468|PYRD_SALTY	0.70	60.30	8e-145
1.3.5.2	Haemophilus influenzae	Xenopus laevis	sp|P45477|PYRD_HAEIN	tr|F6WKG8|F6WKG8_XENTR	4.00	38.51	3e-67
1.3.5.2	Haemophilus influenzae	Yersinia pestis	sp|P45477|PYRD_HAEIN	sp|Q8ZG91|PYRD_YERPE	0.70	59.88	3e-143
1.3.5.2	Homo sapiens	Mycobacterium tuberculosis	sp|Q02127|PYRD_HUMAN	sp|P9WHL1|PYRD_MYCTU	4.00	43.02	2e-71
1.3.5.2	Homo sapiens	Oryza sativa	sp|Q02127|PYRD_HUMAN	sp|Q7XKC8|PYRD_ORYSJ	1.50	54.31	4e-125
1.3.5.2	Homo sapiens	Pseudomonas aeruginosa	sp|Q02127|PYRD_HUMAN	sp|Q9HZF8|PYRD_PSEAE	4.00	47.75	1e-77
1.3.5.2	Homo sapiens	Rattus norvegicus	sp|Q02127|PYRD_HUMAN	sp|Q63707|PYRD_RAT	0.10	88.61	0.0
1.3.5.2	Homo sapiens	Salmonella typhi	sp|Q02127|PYRD_HUMAN	sp|P25468|PYRD_SALTY	4.00	41.99	8e-71
1.3.5.2	Homo sapiens	Xenopus laevis	sp|Q02127|PYRD_HUMAN	tr|F6WKG8|F6WKG8_XENTR	0.40	68.35	0.0
1.3.5.2	Homo sapiens	Yersinia pestis	sp|Q02127|PYRD_HUMAN	sp|Q8ZG91|PYRD_YERPE	4.00	42.60	2e-73
1.3.5.2	Mycobacterium tuberculosis	Oryza sativa	sp|P9WHL1|PYRD_MYCTU	sp|Q7XKC8|PYRD_ORYSJ	4.00	41.60	1e-68
1.3.5.2	Mycobacterium tuberculosis	Pseudomonas aeruginosa	sp|P9WHL1|PYRD_MYCTU	sp|Q9HZF8|PYRD_PSEAE	3.10	46.08	7e-79
1.3.5.2	Mycobacterium tuberculosis	Rattus norvegicus	sp|P9WHL1|PYRD_MYCTU	sp|Q63707|PYRD_RAT	4.00	43.02	3e-78
1.3.5.2	Mycobacterium tuberculosis	Salmonella typhi	sp|P9WHL1|PYRD_MYCTU	sp|P25468|PYRD_SALTY	3.10	45.09	1e-83
1.3.5.2	Mycobacterium tuberculosis	Xenopus laevis	sp|P9WHL1|PYRD_MYCTU	tr|F6WKG8|F6WKG8_XENTR	4.00	39.94	3e-71
1.3.5.2	Mycobacterium tuberculosis	Yersinia pestis	sp|P9WHL1|PYRD_MYCTU	sp|Q8ZG91|PYRD_YERPE	3.10	44.48	1e-84
1.3.5.2	Oryza sativa	Pseudomonas aeruginosa	sp|Q7XKC8|PYRD_ORYSJ	sp|Q9HZF8|PYRD_PSEAE	4.00	40.88	5e-66
1.3.5.2	Oryza sativa	Rattus norvegicus	sp|Q7XKC8|PYRD_ORYSJ	sp|Q63707|PYRD_RAT	1.50	55.33	1e-129
1.3.5.2	Oryza sativa	Salmonella typhi	sp|Q7XKC8|PYRD_ORYSJ	sp|P25468|PYRD_SALTY	4.00	41.32	7e-67
1.3.5.2	Oryza sativa	Xenopus laevis	sp|Q7XKC8|PYRD_ORYSJ	tr|F6WKG8|F6WKG8_XENTR	1.50	55.08	1e-127
1.3.5.2	Oryza sativa	Yersinia pestis	sp|Q7XKC8|PYRD_ORYSJ	sp|Q8ZG91|PYRD_YERPE	4.00	41.62	2e-68
1.3.5.2	Pseudomonas aeruginosa	Rattus norvegicus	sp|Q9HZF8|PYRD_PSEAE	sp|Q63707|PYRD_RAT	4.00	48.05	1e-81
1.3.5.2	Pseudomonas aeruginosa	Salmonella typhi	sp|Q9HZF8|PYRD_PSEAE	sp|P25468|PYRD_SALTY	1.40	55.22	2e-126
1.3.5.2	Pseudomonas aeruginosa	Xenopus laevis	sp|Q9HZF8|PYRD_PSEAE	tr|F6WKG8|F6WKG8_XENTR	4.00	43.88	3e-80
1.3.5.2	Pseudomonas aeruginosa	Yersinia pestis	sp|Q9HZF8|PYRD_PSEAE	sp|Q8ZG91|PYRD_YERPE	1.40	55.22	8e-130
1.3.5.2	Rattus norvegicus	Salmonella typhi	sp|Q63707|PYRD_RAT	sp|P25468|PYRD_SALTY	4.00	41.69	3e-69
1.3.5.2	Rattus norvegicus	Xenopus laevis	sp|Q63707|PYRD_RAT	tr|F6WKG8|F6WKG8_XENTR	0.40	68.86	0.0
1.3.5.2	Rattus norvegicus	Yersinia pestis	sp|Q63707|PYRD_RAT	sp|Q8ZG91|PYRD_YERPE	4.00	41.99	4e-73
1.3.5.2	Salmonella typhi	Xenopus laevis	sp|P25468|PYRD_SALTY	tr|F6WKG8|F6WKG8_XENTR	4.00	40.06	2e-68
1.3.5.2	Salmonella typhi	Yersinia pestis	sp|P25468|PYRD_SALTY	sp|Q8ZG91|PYRD_YERPE	0.40	83.63	0.0
1.3.5.2	Xenopus laevis	Yersinia pestis	tr|F6WKG8|F6WKG8_XENTR	sp|Q8ZG91|PYRD_YERPE	4.00	42.38	1e-67
1.5.1.3	Agrobacterium tumefaciens	Bacillus subtilis	tr|B9JGK8|B9JGK8_AGRRK	sp|P11045|DYR_BACSU	3.10	38.89	9e-39
1.5.1.3	Agrobacterium tumefaciens	Drosophila melanogaster	tr|B9JGK8|B9JGK8_AGRRK	sp|P17719|DYR_DROME	4.00	32.34	4e-17
1.5.1.3	Agrobacterium tumefaciens	Escherichia coli	tr|B9JGK8|B9JGK8_AGRRK	sp|P0ABQ4|DYR_ECOLI	2.50	41.77	3e-34
1.5.1.3	Agrobacterium tumefaciens	Gallus gallus	tr|B9JGK8|B9JGK8_AGRRK	sp|P00378|DYR_CHICK	4.00	34.12	2e-17
1.5.1.3	Agrobacterium tumefaciens	Haemophilus influenzae	tr|B9JGK8|B9JGK8_AGRRK	sp|P43791|DYR_HAEIN	2.50	42.50	1e-41
1.5.1.3	Agrobacterium tumefaciens	Homo sapiens	tr|B9JGK8|B9JGK8_AGRRK	sp|P00374|DYR_HUMAN	4.00	32.94	5e-20
1.5.1.3	Agrobacterium tumefaciens	Mycobacterium tuberculosis	tr|B9JGK8|B9JGK8_AGRRK	sp|P9WNX1|DYR_MYCTU	3.10	36.13	7e-25
1.5.1.3	Agrobacterium tumefaciens	Rattus norvegicus	tr|B9JGK8|B9JGK8_AGRRK	sp|Q920D2|DYR_RAT	4.00	34.12	2e-20
1.5.1.3	Agrobacterium tumefaciens	Saccharomyces cerevisiae	tr|B9JGK8|B9JGK8_AGRRK	sp|P07807|DYR_YEAST	4.00	33.53	8e-14
1.5.1.3	Agrobacterium tumefaciens	Salmonella typhi	tr|B9JGK8|B9JGK8_AGRRK	tr|Q8ZRW1|Q8ZRW1_SALTY	2.50	42.41	4e-34
1.5.1.3	Agrobacterium tumefaciens	Yersinia pestis	tr|B9JGK8|B9JGK8_AGRRK	tr|Q7CG83|Q7CG83_YERPE	2.50	44.03	3e-37
1.5.1.3	Bacillus subtilis	Drosophila melanogaster	sp|P11045|DYR_BACSU	sp|P17719|DYR_DROME	4.00	30.43	4e-15
1.5.1.3	Bacillus subtilis	Escherichia coli	sp|P11045|DYR_BACSU	sp|P0ABQ4|DYR_ECOLI	3.10	44.03	4e-43
1.5.1.3	Bacillus subtilis	Gallus gallus	sp|P11045|DYR_BACSU	sp|P00378|DYR_CHICK	4.00	37.80	3e-21
1.5.1.3	Bacillus subtilis	Haemophilus influenzae	sp|P11045|DYR_BACSU	sp|P43791|DYR_HAEIN	3.10	43.40	2e-42
1.5.1.3	Bacillus subtilis	Homo sapiens	sp|P11045|DYR_BACSU	sp|P00374|DYR_HUMAN	4.00	36.02	2e-19
1.5.1.3	Bacillus subtilis	Mycobacterium tuberculosis	sp|P11045|DYR_BACSU	sp|P9WNX1|DYR_MYCTU	3.10	37.91	3e-28
1.5.1.3	Bacillus subtilis	Rattus norvegicus	sp|P11045|DYR_BACSU	sp|Q920D2|DYR_RAT	4.00	40.99	2e-22
1.5.1.3	Bacillus subtilis	Saccharomyces cerevisiae	sp|P11045|DYR_BACSU	sp|P07807|DYR_YEAST	4.00	30.36	3e-14
1.5.1.3	Bacillus subtilis	Salmonella typhi	sp|P11045|DYR_BACSU	tr|Q8ZRW1|Q8ZRW1_SALTY	3.10	43.40	6e-43
1.5.1.3	Bacillus subtilis	Yersinia pestis	sp|P11045|DYR_BACSU	tr|Q7CG83|Q7CG83_YERPE	3.10	44.65	3e-44
1.5.1.3	Drosophila melanogaster	Escherichia coli	sp|P17719|DYR_DROME	sp|P0ABQ4|DYR_ECOLI	4.00	30.38	1e-13
1.5.1.3	Drosophila melanogaster	Gallus gallus	sp|P17719|DYR_DROME	sp|P00378|DYR_CHICK	0.80	45.56	2e-49
1.5.1.3	Drosophila melanogaster	Haemophilus influenzae	sp|P17719|DYR_DROME	sp|P43791|DYR_HAEIN	4.00	33.75	1e-18
1.5.1.3	Drosophila melanogaster	Homo sapiens	sp|P17719|DYR_DROME	sp|P00374|DYR_HUMAN	0.80	47.78	9e-47
1.5.1.3	Drosophila melanogaster	Mycobacterium tuberculosis	sp|P17719|DYR_DROME	sp|P9WNX1|DYR_MYCTU	4.00	28.75	4e-13
1.5.1.3	Drosophila melanogaster	Rattus norvegicus	sp|P17719|DYR_DROME	sp|Q920D2|DYR_RAT	0.80	48.33	1e-49
1.5.1.3	Drosophila melanogaster	Saccharomyces cerevisiae	sp|P17719|DYR_DROME	sp|P07807|DYR_YEAST	1.30	31.11	1e-23
1.5.1.3	Drosophila melanogaster	Salmonella typhi	sp|P17719|DYR_DROME	tr|Q8ZRW1|Q8ZRW1_SALTY	4.00	30.38	2e-13
1.5.1.3	Drosophila melanogaster	Yersinia pestis	sp|P17719|DYR_DROME	tr|Q7CG83|Q7CG83_YERPE	4.00	32.70	7e-15
1.5.1.3	Escherichia coli	Gallus gallus	sp|P0ABQ4|DYR_ECOLI	sp|P00378|DYR_CHICK	4.00	32.91	2e-11
1.5.1.3	Escherichia coli	Haemophilus influenzae	sp|P0ABQ4|DYR_ECOLI	sp|P43791|DYR_HAEIN	0.70	52.83	1e-54
1.5.1.3	Escherichia coli	Homo sapiens	sp|P0ABQ4|DYR_ECOLI	sp|P00374|DYR_HUMAN	4.00	30.82	4e-11
1.5.1.3	Escherichia coli	Mycobacterium tuberculosis	sp|P0ABQ4|DYR_ECOLI	sp|P9WNX1|DYR_MYCTU	3.10	35.29	5e-20
1.5.1.3	Escherichia coli	Rattus norvegicus	sp|P0ABQ4|DYR_ECOLI	sp|Q920D2|DYR_RAT	4.00	32.08	5e-12
1.5.1.3	Escherichia coli	Saccharomyces cerevisiae	sp|P0ABQ4|DYR_ECOLI	sp|P07807|DYR_YEAST	4.00	33.33	1e-11
1.5.1.3	Escherichia coli	Salmonella typhi	sp|P0ABQ4|DYR_ECOLI	tr|Q8ZRW1|Q8ZRW1_SALTY	0.10	96.86	2e-114
1.5.1.3	Escherichia coli	Yersinia pestis	sp|P0ABQ4|DYR_ECOLI	tr|Q7CG83|Q7CG83_YERPE	0.40	80.50	2e-95
1.5.1.3	Gallus gallus	Haemophilus influenzae	sp|P00378|DYR_CHICK	sp|P43791|DYR_HAEIN	4.00	31.88	9e-14
1.5.1.3	Gallus gallus	Homo sapiens	sp|P00378|DYR_CHICK	sp|P00374|DYR_HUMAN	0.30	74.73	2e-101
1.5.1.3	Gallus gallus	Mycobacterium tuberculosis	sp|P00378|DYR_CHICK	sp|P9WNX1|DYR_MYCTU	4.00	30.00	1e-12
1.5.1.3	Gallus gallus	Rattus norvegicus	sp|P00378|DYR_CHICK	sp|Q920D2|DYR_RAT	0.30	75.81	4e-103
1.5.1.3	Gallus gallus	Saccharomyces cerevisiae	sp|P00378|DYR_CHICK	sp|P07807|DYR_YEAST	1.30	33.33	1e-19
1.5.1.3	Gallus gallus	Salmonella typhi	sp|P00378|DYR_CHICK	tr|Q8ZRW1|Q8ZRW1_SALTY	4.00	31.65	3e-11
1.5.1.3	Gallus gallus	Yersinia pestis	sp|P00378|DYR_CHICK	tr|Q7CG83|Q7CG83_YERPE	4.00	31.45	4e-10
1.5.1.3	Haemophilus influenzae	Homo sapiens	sp|P43791|DYR_HAEIN	sp|P00374|DYR_HUMAN	4.00	31.88	6e-14
1.5.1.3	Haemophilus influenzae	Mycobacterium tuberculosis	sp|P43791|DYR_HAEIN	sp|P9WNX1|DYR_MYCTU	3.10	40.52	1e-21
1.5.1.3	Haemophilus influenzae	Rattus norvegicus	sp|P43791|DYR_HAEIN	sp|Q920D2|DYR_RAT	4.00	33.12	9e-15
1.5.1.3	Haemophilus influenzae	Saccharomyces cerevisiae	sp|P43791|DYR_HAEIN	sp|P07807|DYR_YEAST	4.00	35.85	7e-14
1.5.1.3	Haemophilus influenzae	Salmonella typhi	sp|P43791|DYR_HAEIN	tr|Q8ZRW1|Q8ZRW1_SALTY	0.70	52.20	8e-54
1.5.1.3	Haemophilus influenzae	Yersinia pestis	sp|P43791|DYR_HAEIN	tr|Q7CG83|Q7CG83_YERPE	0.70	53.75	2e-57
1.5.1.3	Homo sapiens	Mycobacterium tuberculosis	sp|P00374|DYR_HUMAN	sp|P9WNX1|DYR_MYCTU	4.00	31.25	4e-12
1.5.1.3	Homo sapiens	Rattus norvegicus	sp|P00374|DYR_HUMAN	sp|Q920D2|DYR_RAT	0.10	89.84	2e-124
1.5.1.3	Homo sapiens	Saccharomyces cerevisiae	sp|P00374|DYR_HUMAN	sp|P07807|DYR_YEAST	1.30	32.07	4e-17
1.5.1.3	Homo sapiens	Salmonella typhi	sp|P00374|DYR_HUMAN	tr|Q8ZRW1|Q8ZRW1_SALTY	4.00	29.56	8e-11
1.5.1.3	Homo sapiens	Yersinia pestis	sp|P00374|DYR_HUMAN	tr|Q7CG83|Q7CG83_YERPE	4.00	31.25	1e-10
1.5.1.3	Mycobacterium tuberculosis	Rattus norvegicus	sp|P9WNX1|DYR_MYCTU	sp|Q920D2|DYR_RAT	4.00	31.88	2e-13
1.5.1.3	Mycobacterium tuberculosis	Saccharomyces cerevisiae	sp|P9WNX1|DYR_MYCTU	sp|P07807|DYR_YEAST	4.00	33.12	1e-17
1.5.1.3	Mycobacterium tuberculosis	Salmonella typhi	sp|P9WNX1|DYR_MYCTU	tr|Q8ZRW1|Q8ZRW1_SALTY	3.10	35.95	2e-20
1.5.1.3	Mycobacterium tuberculosis	Yersinia pestis	sp|P9WNX1|DYR_MYCTU	tr|Q7CG83|Q7CG83_YERPE	3.10	31.61	2e-16
1.5.1.3	Rattus norvegicus	Saccharomyces cerevisiae	sp|Q920D2|DYR_RAT	sp|P07807|DYR_YEAST	1.30	32.61	6e-19
1.5.1.3	Rattus norvegicus	Salmonella typhi	sp|Q920D2|DYR_RAT	tr|Q8ZRW1|Q8ZRW1_SALTY	4.00	30.82	1e-11
1.5.1.3	Rattus norvegicus	Yersinia pestis	sp|Q920D2|DYR_RAT	tr|Q7CG83|Q7CG83_YERPE	4.00	31.25	5e-12
1.5.1.3	Saccharomyces cerevisiae	Salmonella typhi	sp|P07807|DYR_YEAST	tr|Q8ZRW1|Q8ZRW1_SALTY	4.00	32.70	4e-11
1.5.1.3	Saccharomyces cerevisiae	Yersinia pestis	sp|P07807|DYR_YEAST	tr|Q7CG83|Q7CG83_YERPE	4.00	30.00	5e-14
1.5.1.3	Salmonella typhi	Yersinia pestis	tr|Q8ZRW1|Q8ZRW1_SALTY	tr|Q7CG83|Q7CG83_YERPE	0.40	81.13	1e-95
2.1.1.45	Agrobacterium tumefaciens	Bacillus subtilis	sp|B9JH03|TYSY_AGRRK	sp|P11044|TYSY2_BACSU	3.10	50.38	4e-88
2.1.1.45	Agrobacterium tumefaciens	Drosophila melanogaster	sp|B9JH03|TYSY_AGRRK	sp|O76511|TYSY_DROME	4.00	47.70	1e-81
2.1.1.45	Agrobacterium tumefaciens	Escherichia coli	sp|B9JH03|TYSY_AGRRK	sp|P0A884|TYSY_ECOLI	2.50	56.06	4e-97
2.1.1.45	Agrobacterium tumefaciens	Haloferax volcanii	sp|B9JH03|TYSY_AGRRK	tr|D4GXT2|D4GXT2_HALVD	4.00	36.20	1e-34
2.1.1.45	Agrobacterium tumefaciens	Homo sapiens	sp|B9JH03|TYSY_AGRRK	sp|P04818|TYSY_HUMAN	4.00	47.69	2e-78
2.1.1.45	Agrobacterium tumefaciens	Mycobacterium tuberculosis	sp|B9JH03|TYSY_AGRRK	sp|P9WFR9|TYSY_MYCTU	3.10	53.99	1e-84
2.1.1.45	Agrobacterium tumefaciens	Pseudomonas aeruginosa	sp|B9JH03|TYSY_AGRRK	sp|Q9I6F1|TYSY_PSEAE	2.50	51.14	2e-81
2.1.1.45	Agrobacterium tumefaciens	Rattus norvegicus	sp|B9JH03|TYSY_AGRRK	sp|P45352|TYSY_RAT	4.00	47.69	2e-80
2.1.1.45	Agrobacterium tumefaciens	Saccharomyces cerevisiae	sp|B9JH03|TYSY_AGRRK	sp|P06785|TYSY_YEAST	4.00	46.55	1e-82
2.1.1.45	Agrobacterium tumefaciens	Salmonella typhi	sp|B9JH03|TYSY_AGRRK	sp|Q8ZMA9|TYSY_SALTY	2.50	55.68	3e-96
2.1.1.45	Agrobacterium tumefaciens	Yersinia pestis	sp|B9JH03|TYSY_AGRRK	sp|Q8ZHV1|TYSY_YERPE	2.50	54.17	3e-94
2.1.1.45	Bacillus subtilis	Drosophila melanogaster	sp|P11044|TYSY2_BACSU	sp|O76511|TYSY_DROME	4.00	57.20	4e-103
2.1.1.45	Bacillus subtilis	Escherichia coli	sp|P11044|TYSY2_BACSU	sp|P0A884|TYSY_ECOLI	3.10	64.02	7e-129
2.1.1.45	Bacillus subtilis	Haloferax volcanii	sp|P11044|TYSY2_BACSU	tr|D4GXT2|D4GXT2_HALVD	4.00	43.68	9e-56
2.1.1.45	Bacillus subtilis	Homo sapiens	sp|P11044|TYSY2_BACSU	sp|P04818|TYSY_HUMAN	4.00	57.20	3e-103
2.1.1.45	Bacillus subtilis	Mycobacterium tuberculosis	sp|P11044|TYSY2_BACSU	sp|P9WFR9|TYSY_MYCTU	3.10	64.64	1e-127
2.1.1.45	Bacillus subtilis	Pseudomonas aeruginosa	sp|P11044|TYSY2_BACSU	sp|Q9I6F1|TYSY_PSEAE	3.10	67.42	3e-134
2.1.1.45	Bacillus subtilis	Rattus norvegicus	sp|P11044|TYSY2_BACSU	sp|P45352|TYSY_RAT	4.00	56.82	3e-105
2.1.1.45	Bacillus subtilis	Saccharomyces cerevisiae	sp|P11044|TYSY2_BACSU	sp|P06785|TYSY_YEAST	4.00	56.44	8e-94
2.1.1.45	Bacillus subtilis	Salmonella typhi	sp|P11044|TYSY2_BACSU	sp|Q8ZMA9|TYSY_SALTY	3.10	63.64	3e-128
2.1.1.45	Bacillus subtilis	Yersinia pestis	sp|P11044|TYSY2_BACSU	sp|Q8ZHV1|TYSY_YERPE	3.10	63.26	7e-129
2.1.1.45	Drosophila melanogaster	Escherichia coli	sp|O76511|TYSY_DROME	sp|P0A884|TYSY_ECOLI	4.00	54.55	1e-93
2.1.1.45	Drosophila melanogaster	Haloferax volcanii	sp|O76511|TYSY_DROME	tr|D4GXT2|D4GXT2_HALVD	3.80	33.81	3e-40
2.1.1.45	Drosophila melanogaster	Homo sapiens	sp|O76511|TYSY_DROME	sp|P04818|TYSY_HUMAN	0.80	64.22	5e-147
2.1.1.45	Drosophila melanogaster	Mycobacterium tuberculosis	sp|O76511|TYSY_DROME	sp|P9WFR9|TYSY_MYCTU	4.00	53.99	7e-90
2.1.1.45	Drosophila melanogaster	Pseudomonas aeruginosa	sp|O76511|TYSY_DROME	sp|Q9I6F1|TYSY_PSEAE	4.00	54.55	1e-94
2.1.1.45	Drosophila melanogaster	Rattus norvegicus	sp|O76511|TYSY_DROME	sp|P45352|TYSY_RAT	0.80	65.15	2e-148
2.1.1.45	Drosophila melanogaster	Saccharomyces cerevisiae	sp|O76511|TYSY_DROME	sp|P06785|TYSY_YEAST	1.30	68.14	8e-143
2.1.1.45	Drosophila melanogaster	Salmonella typhi	sp|O76511|TYSY_DROME	sp|Q8ZMA9|TYSY_SALTY	4.00	53.41	7e-91
2.1.1.45	Drosophila melanogaster	Yersinia pestis	sp|O76511|TYSY_DROME	sp|Q8ZHV1|TYSY_YERPE	4.00	52.65	2e-91
2.1.1.45	Escherichia coli	Haloferax volcanii	sp|P0A884|TYSY_ECOLI	tr|D4GXT2|D4GXT2_HALVD	4.00	45.21	9e-55
2.1.1.45	Escherichia coli	Homo sapiens	sp|P0A884|TYSY_ECOLI	sp|P04818|TYSY_HUMAN	4.00	54.55	7e-94
2.1.1.45	Escherichia coli	Mycobacterium tuberculosis	sp|P0A884|TYSY_ECOLI	sp|P9WFR9|TYSY_MYCTU	3.10	66.54	7e-138
2.1.1.45	Escherichia coli	Pseudomonas aeruginosa	sp|P0A884|TYSY_ECOLI	sp|Q9I6F1|TYSY_PSEAE	1.40	69.70	1e-142
2.1.1.45	Escherichia coli	Rattus norvegicus	sp|P0A884|TYSY_ECOLI	sp|P45352|TYSY_RAT	4.00	54.17	9e-95
2.1.1.45	Escherichia coli	Saccharomyces cerevisiae	sp|P0A884|TYSY_ECOLI	sp|P06785|TYSY_YEAST	4.00	55.68	7e-90
2.1.1.45	Escherichia coli	Salmonella typhi	sp|P0A884|TYSY_ECOLI	sp|Q8ZMA9|TYSY_SALTY	0.10	96.21	0.0
2.1.1.45	Escherichia coli	Yersinia pestis	sp|P0A884|TYSY_ECOLI	sp|Q8ZHV1|TYSY_YERPE	0.40	88.64	2e-180
2.1.1.45	Haloferax volcanii	Homo sapiens	tr|D4GXT2|D4GXT2_HALVD	sp|P04818|TYSY_HUMAN	3.80	35.13	2e-43
2.1.1.45	Haloferax volcanii	Mycobacterium tuberculosis	tr|D4GXT2|D4GXT2_HALVD	sp|P9WFR9|TYSY_MYCTU	4.00	44.83	8e-51
2.1.1.45	Haloferax volcanii	Pseudomonas aeruginosa	tr|D4GXT2|D4GXT2_HALVD	sp|Q9I6F1|TYSY_PSEAE	4.00	46.77	3e-53
2.1.1.45	Haloferax volcanii	Rattus norvegicus	tr|D4GXT2|D4GXT2_HALVD	sp|P45352|TYSY_RAT	3.80	35.48	7e-44
2.1.1.45	Haloferax volcanii	Saccharomyces cerevisiae	tr|D4GXT2|D4GXT2_HALVD	sp|P06785|TYSY_YEAST	3.80	35.23	2e-36
2.1.1.45	Haloferax volcanii	Salmonella typhi	tr|D4GXT2|D4GXT2_HALVD	sp|Q8ZMA9|TYSY_SALTY	4.00	45.21	2e-53
2.1.1.45	Haloferax volcanii	Yersinia pestis	tr|D4GXT2|D4GXT2_HALVD	sp|Q8ZHV1|TYSY_YERPE	4.00	44.44	3e-52
2.1.1.45	Homo sapiens	Mycobacterium tuberculosis	sp|P04818|TYSY_HUMAN	sp|P9WFR9|TYSY_MYCTU	4.00	53.99	4e-90
2.1.1.45	Homo sapiens	Pseudomonas aeruginosa	sp|P04818|TYSY_HUMAN	sp|Q9I6F1|TYSY_PSEAE	4.00	54.55	1e-95
2.1.1.45	Homo sapiens	Rattus norvegicus	sp|P04818|TYSY_HUMAN	sp|P45352|TYSY_RAT	0.10	89.90	0.0
2.1.1.45	Homo sapiens	Saccharomyces cerevisiae	sp|P04818|TYSY_HUMAN	sp|P06785|TYSY_YEAST	1.30	63.48	1e-128
2.1.1.45	Homo sapiens	Salmonella typhi	sp|P04818|TYSY_HUMAN	sp|Q8ZMA9|TYSY_SALTY	4.00	53.03	8e-91
2.1.1.45	Homo sapiens	Yersinia pestis	sp|P04818|TYSY_HUMAN	sp|Q8ZHV1|TYSY_YERPE	4.00	53.79	3e-92
2.1.1.45	Mycobacterium tuberculosis	Pseudomonas aeruginosa	sp|P9WFR9|TYSY_MYCTU	sp|Q9I6F1|TYSY_PSEAE	3.10	66.92	3e-131
2.1.1.45	Mycobacterium tuberculosis	Rattus norvegicus	sp|P9WFR9|TYSY_MYCTU	sp|P45352|TYSY_RAT	4.00	53.61	5e-91
2.1.1.45	Mycobacterium tuberculosis	Saccharomyces cerevisiae	sp|P9WFR9|TYSY_MYCTU	sp|P06785|TYSY_YEAST	4.00	51.33	7e-79
2.1.1.45	Mycobacterium tuberculosis	Salmonella typhi	sp|P9WFR9|TYSY_MYCTU	sp|Q8ZMA9|TYSY_SALTY	3.10	66.16	2e-136
2.1.1.45	Mycobacterium tuberculosis	Yersinia pestis	sp|P9WFR9|TYSY_MYCTU	sp|Q8ZHV1|TYSY_YERPE	3.10	65.02	2e-133
2.1.1.45	Pseudomonas aeruginosa	Rattus norvegicus	sp|Q9I6F1|TYSY_PSEAE	sp|P45352|TYSY_RAT	4.00	54.55	6e-97
2.1.1.45	Pseudomonas aeruginosa	Saccharomyces cerevisiae	sp|Q9I6F1|TYSY_PSEAE	sp|P06785|TYSY_YEAST	4.00	54.55	7e-88
2.1.1.45	Pseudomonas aeruginosa	Salmonella typhi	sp|Q9I6F1|TYSY_PSEAE	sp|Q8ZMA9|TYSY_SALTY	1.40	70.08	2e-142
2.1.1.45	Pseudomonas aeruginosa	Yersinia pestis	sp|Q9I6F1|TYSY_PSEAE	sp|Q8ZHV1|TYSY_YERPE	1.40	68.94	2e-139
2.1.1.45	Rattus norvegicus	Saccharomyces cerevisiae	sp|P45352|TYSY_RAT	sp|P06785|TYSY_YEAST	1.30	63.82	2e-129
2.1.1.45	Rattus norvegicus	Salmonella typhi	sp|P45352|TYSY_RAT	sp|Q8ZMA9|TYSY_SALTY	4.00	52.65	1e-91
2.1.1.45	Rattus norvegicus	Yersinia pestis	sp|P45352|TYSY_RAT	sp|Q8ZHV1|TYSY_YERPE	4.00	53.79	2e-93
2.1.1.45	Saccharomyces cerevisiae	Salmonella typhi	sp|P06785|TYSY_YEAST	sp|Q8ZMA9|TYSY_SALTY	4.00	53.79	3e-86
2.1.1.45	Saccharomyces cerevisiae	Yersinia pestis	sp|P06785|TYSY_YEAST	sp|Q8ZHV1|TYSY_YERPE	4.00	55.30	6e-89
2.1.1.45	Salmonella typhi	Yersinia pestis	sp|Q8ZMA9|TYSY_SALTY	sp|Q8ZHV1|TYSY_YERPE	0.40	89.02	3e-180
2.3.1.61	Agrobacterium tumefaciens	Arabidopsis thaliana	tr|B9JCE9|B9JCE9_AGRRK	sp|Q8H107|ODO2B_ARATH	4.00	43.80	1e-118
2.3.1.61	Agrobacterium tumefaciens	Arabidopsis thaliana	tr|B9JCE9|B9JCE9_AGRRK	sp|Q9FLQ4|ODO2A_ARATH	4.00	43.93	3e-102
2.3.1.61	Agrobacterium tumefaciens	Bacillus subtilis	tr|B9JCE9|B9JCE9_AGRRK	sp|P16263|ODO2_BACSU	3.10	50.37	2e-129
2.3.1.61	Agrobacterium tumefaciens	Drosophila melanogaster	tr|B9JCE9|B9JCE9_AGRRK	tr|Q9VGQ1|Q9VGQ1_DROME	4.00	50.25	7e-91
2.3.1.61	Agrobacterium tumefaciens	Escherichia coli	tr|B9JCE9|B9JCE9_AGRRK	sp|P0AFG6|ODO2_ECOLI	2.50	51.36	6e-133
2.3.1.61	Agrobacterium tumefaciens	Haemophilus influenzae	tr|B9JCE9|B9JCE9_AGRRK	sp|P45302|ODO2_HAEIN	2.50	52.57	1e-144
2.3.1.61	Agrobacterium tumefaciens	Homo sapiens	tr|B9JCE9|B9JCE9_AGRRK	sp|P36957|ODO2_HUMAN	4.00	48.69	2e-92
2.3.1.61	Agrobacterium tumefaciens	Pseudomonas aeruginosa	tr|B9JCE9|B9JCE9_AGRRK	sp|Q9I3D2|ODO2_PSEAE	2.50	59.11	5e-138
2.3.1.61	Agrobacterium tumefaciens	Rattus norvegicus	tr|B9JCE9|B9JCE9_AGRRK	sp|Q01205|ODO2_RAT	4.00	48.95	1e-91
2.3.1.61	Agrobacterium tumefaciens	Saccharomyces cerevisiae	tr|B9JCE9|B9JCE9_AGRRK	sp|P19262|ODO2_YEAST	4.00	47.70	1e-115
2.3.1.61	Agrobacterium tumefaciens	Salmonella typhi	tr|B9JCE9|B9JCE9_AGRRK	tr|Q7CQX4|Q7CQX4_SALTY	2.50	52.38	7e-137
2.3.1.61	Agrobacterium tumefaciens	Yersinia pestis	tr|B9JCE9|B9JCE9_AGRRK	tr|Q7CH47|Q7CH47_YERPE	2.50	49.51	3e-129
2.3.1.61	Arabidopsis thaliana	Bacillus subtilis	sp|Q8H107|ODO2B_ARATH	sp|P16263|ODO2_BACSU	4.00	39.52	2e-101
2.3.1.61	Arabidopsis thaliana	Drosophila melanogaster	sp|Q8H107|ODO2B_ARATH	tr|Q9VGQ1|Q9VGQ1_DROME	1.50	47.07	4e-98
2.3.1.61	Arabidopsis thaliana	Escherichia coli	sp|Q8H107|ODO2B_ARATH	sp|P0AFG6|ODO2_ECOLI	4.00	43.21	4e-110
2.3.1.61	Arabidopsis thaliana	Haemophilus influenzae	sp|Q8H107|ODO2B_ARATH	sp|P45302|ODO2_HAEIN	4.00	40.34	3e-114
2.3.1.61	Arabidopsis thaliana	Homo sapiens	sp|Q8H107|ODO2B_ARATH	sp|P36957|ODO2_HUMAN	1.50	47.27	7e-116
2.3.1.61	Arabidopsis thaliana	Pseudomonas aeruginosa	sp|Q8H107|ODO2B_ARATH	sp|Q9I3D2|ODO2_PSEAE	4.00	44.96	2e-97
2.3.1.61	Arabidopsis thaliana	Rattus norvegicus	sp|Q8H107|ODO2B_ARATH	sp|Q01205|ODO2_RAT	1.50	48.18	1e-106
2.3.1.61	Arabidopsis thaliana	Saccharomyces cerevisiae	sp|Q8H107|ODO2B_ARATH	sp|P19262|ODO2_YEAST	1.50	43.47	6e-112
2.3.1.61	Arabidopsis thaliana	Salmonella typhi	sp|Q8H107|ODO2B_ARATH	tr|Q7CQX4|Q7CQX4_SALTY	4.00	42.04	3e-113
2.3.1.61	Arabidopsis thaliana	Yersinia pestis	sp|Q8H107|ODO2B_ARATH	tr|Q7CH47|Q7CH47_YERPE	4.00	42.01	4e-110
2.3.1.61	Arabidopsis thaliana	Bacillus subtilis	sp|Q9FLQ4|ODO2A_ARATH	sp|P16263|ODO2_BACSU	4.00	38.94	2e-106
2.3.1.61	Arabidopsis thaliana	Drosophila melanogaster	sp|Q9FLQ4|ODO2A_ARATH	tr|Q9VGQ1|Q9VGQ1_DROME	1.50	47.31	3e-99
2.3.1.61	Arabidopsis thaliana	Escherichia coli	sp|Q9FLQ4|ODO2A_ARATH	sp|P0AFG6|ODO2_ECOLI	4.00	43.53	1e-111
2.3.1.61	Arabidopsis thaliana	Haemophilus influenzae	sp|Q9FLQ4|ODO2A_ARATH	sp|P45302|ODO2_HAEIN	4.00	40.83	3e-114
2.3.1.61	Arabidopsis thaliana	Homo sapiens	sp|Q9FLQ4|ODO2A_ARATH	sp|P36957|ODO2_HUMAN	1.50	48.97	5e-118
2.3.1.61	Arabidopsis thaliana	Pseudomonas aeruginosa	sp|Q9FLQ4|ODO2A_ARATH	sp|Q9I3D2|ODO2_PSEAE	4.00	44.47	5e-97
2.3.1.61	Arabidopsis thaliana	Rattus norvegicus	sp|Q9FLQ4|ODO2A_ARATH	sp|Q01205|ODO2_RAT	1.50	48.53	2e-121
2.3.1.61	Arabidopsis thaliana	Saccharomyces cerevisiae	sp|Q9FLQ4|ODO2A_ARATH	sp|P19262|ODO2_YEAST	1.50	43.99	6e-111
2.3.1.61	Arabidopsis thaliana	Salmonella typhi	sp|Q9FLQ4|ODO2A_ARATH	tr|Q7CQX4|Q7CQX4_SALTY	4.00	42.29	2e-113
2.3.1.61	Arabidopsis thaliana	Yersinia pestis	sp|Q9FLQ4|ODO2A_ARATH	tr|Q7CH47|Q7CH47_YERPE	4.00	41.77	3e-98
2.3.1.61	Bacillus subtilis	Drosophila melanogaster	sp|P16263|ODO2_BACSU	tr|Q9VGQ1|Q9VGQ1_DROME	4.00	37.35	5e-72
2.3.1.61	Bacillus subtilis	Escherichia coli	sp|P16263|ODO2_BACSU	sp|P0AFG6|ODO2_ECOLI	3.10	48.26	1e-116
2.3.1.61	Bacillus subtilis	Haemophilus influenzae	sp|P16263|ODO2_BACSU	sp|P45302|ODO2_HAEIN	3.10	47.04	2e-116
2.3.1.61	Bacillus subtilis	Homo sapiens	sp|P16263|ODO2_BACSU	sp|P36957|ODO2_HUMAN	4.00	37.02	1e-76
2.3.1.61	Bacillus subtilis	Pseudomonas aeruginosa	sp|P16263|ODO2_BACSU	sp|Q9I3D2|ODO2_PSEAE	3.10	48.76	2e-114
2.3.1.61	Bacillus subtilis	Rattus norvegicus	sp|P16263|ODO2_BACSU	sp|Q01205|ODO2_RAT	4.00	38.22	3e-77
2.3.1.61	Bacillus subtilis	Saccharomyces cerevisiae	sp|P16263|ODO2_BACSU	sp|P19262|ODO2_YEAST	4.00	38.55	5e-98
2.3.1.61	Bacillus subtilis	Salmonella typhi	sp|P16263|ODO2_BACSU	tr|Q7CQX4|Q7CQX4_SALTY	3.10	48.00	8e-119
2.3.1.61	Bacillus subtilis	Yersinia pestis	sp|P16263|ODO2_BACSU	tr|Q7CH47|Q7CH47_YERPE	3.10	45.30	5e-116
2.3.1.61	Drosophila melanogaster	Escherichia coli	tr|Q9VGQ1|Q9VGQ1_DROME	sp|P0AFG6|ODO2_ECOLI	4.00	45.57	6e-100
2.3.1.61	Drosophila melanogaster	Haemophilus influenzae	tr|Q9VGQ1|Q9VGQ1_DROME	sp|P45302|ODO2_HAEIN	4.00	44.42	2e-102
2.3.1.61	Drosophila melanogaster	Homo sapiens	tr|Q9VGQ1|Q9VGQ1_DROME	sp|P36957|ODO2_HUMAN	0.80	55.43	4e-140
2.3.1.61	Drosophila melanogaster	Pseudomonas aeruginosa	tr|Q9VGQ1|Q9VGQ1_DROME	sp|Q9I3D2|ODO2_PSEAE	4.00	49.24	7e-96
2.3.1.61	Drosophila melanogaster	Rattus norvegicus	tr|Q9VGQ1|Q9VGQ1_DROME	sp|Q01205|ODO2_RAT	0.80	55.21	1e-139
2.3.1.61	Drosophila melanogaster	Saccharomyces cerevisiae	tr|Q9VGQ1|Q9VGQ1_DROME	sp|P19262|ODO2_YEAST	1.30	44.13	6e-126
2.3.1.61	Drosophila melanogaster	Salmonella typhi	tr|Q9VGQ1|Q9VGQ1_DROME	tr|Q7CQX4|Q7CQX4_SALTY	4.00	44.81	3e-102
2.3.1.61	Drosophila melanogaster	Yersinia pestis	tr|Q9VGQ1|Q9VGQ1_DROME	tr|Q7CH47|Q7CH47_YERPE	4.00	45.06	1e-101
2.3.1.61	Escherichia coli	Haemophilus influenzae	sp|P0AFG6|ODO2_ECOLI	sp|P45302|ODO2_HAEIN	0.70	74.01	0.0
2.3.1.61	Escherichia coli	Homo sapiens	sp|P0AFG6|ODO2_ECOLI	sp|P36957|ODO2_HUMAN	4.00	48.43	1e-95
2.3.1.61	Escherichia coli	Pseudomonas aeruginosa	sp|P0AFG6|ODO2_ECOLI	sp|Q9I3D2|ODO2_PSEAE	1.40	61.39	2e-164
2.3.1.61	Escherichia coli	Rattus norvegicus	sp|P0AFG6|ODO2_ECOLI	sp|Q01205|ODO2_RAT	4.00	50.26	4e-96
2.3.1.61	Escherichia coli	Saccharomyces cerevisiae	sp|P0AFG6|ODO2_ECOLI	sp|P19262|ODO2_YEAST	4.00	44.02	1e-104
2.3.1.61	Escherichia coli	Salmonella typhi	sp|P0AFG6|ODO2_ECOLI	tr|Q7CQX4|Q7CQX4_SALTY	0.10	96.77	0.0
2.3.1.61	Escherichia coli	Yersinia pestis	sp|P0AFG6|ODO2_ECOLI	tr|Q7CH47|Q7CH47_YERPE	0.40	84.69	0.0
2.3.1.61	Haemophilus influenzae	Homo sapiens	sp|P45302|ODO2_HAEIN	sp|P36957|ODO2_HUMAN	4.00	40.34	3e-91
2.3.1.61	Haemophilus influenzae	Pseudomonas aeruginosa	sp|P45302|ODO2_HAEIN	sp|Q9I3D2|ODO2_PSEAE	1.40	59.21	5e-160
2.3.1.61	Haemophilus influenzae	Rattus norvegicus	sp|P45302|ODO2_HAEIN	sp|Q01205|ODO2_RAT	4.00	39.85	5e-91
2.3.1.61	Haemophilus influenzae	Saccharomyces cerevisiae	sp|P45302|ODO2_HAEIN	sp|P19262|ODO2_YEAST	4.00	41.42	1e-106
2.3.1.61	Haemophilus influenzae	Salmonella typhi	sp|P45302|ODO2_HAEIN	tr|Q7CQX4|Q7CQX4_SALTY	0.70	73.57	0.0
2.3.1.61	Haemophilus influenzae	Yersinia pestis	sp|P45302|ODO2_HAEIN	tr|Q7CH47|Q7CH47_YERPE	0.70	71.43	0.0
2.3.1.61	Homo sapiens	Pseudomonas aeruginosa	sp|P36957|ODO2_HUMAN	sp|Q9I3D2|ODO2_PSEAE	4.00	51.31	9e-99
2.3.1.61	Homo sapiens	Rattus norvegicus	sp|P36957|ODO2_HUMAN	sp|Q01205|ODO2_RAT	0.10	92.94	0.0
2.3.1.61	Homo sapiens	Saccharomyces cerevisiae	sp|P36957|ODO2_HUMAN	sp|P19262|ODO2_YEAST	1.30	44.20	2e-115
2.3.1.61	Homo sapiens	Salmonella typhi	sp|P36957|ODO2_HUMAN	tr|Q7CQX4|Q7CQX4_SALTY	4.00	48.30	1e-107
2.3.1.61	Homo sapiens	Yersinia pestis	sp|P36957|ODO2_HUMAN	tr|Q7CH47|Q7CH47_YERPE	4.00	42.51	6e-105
2.3.1.61	Pseudomonas aeruginosa	Rattus norvegicus	sp|Q9I3D2|ODO2_PSEAE	sp|Q01205|ODO2_RAT	4.00	50.91	3e-91
2.3.1.61	Pseudomonas aeruginosa	Saccharomyces cerevisiae	sp|Q9I3D2|ODO2_PSEAE	sp|P19262|ODO2_YEAST	4.00	45.66	1e-106
2.3.1.61	Pseudomonas aeruginosa	Salmonella typhi	sp|Q9I3D2|ODO2_PSEAE	tr|Q7CQX4|Q7CQX4_SALTY	1.40	60.35	2e-171
2.3.1.61	Pseudomonas aeruginosa	Yersinia pestis	sp|Q9I3D2|ODO2_PSEAE	tr|Q7CH47|Q7CH47_YERPE	1.40	58.13	1e-166
2.3.1.61	Rattus norvegicus	Saccharomyces cerevisiae	sp|Q01205|ODO2_RAT	sp|P19262|ODO2_YEAST	1.30	44.32	3e-115
2.3.1.61	Rattus norvegicus	Salmonella typhi	sp|Q01205|ODO2_RAT	tr|Q7CQX4|Q7CQX4_SALTY	4.00	49.22	1e-109
2.3.1.61	Rattus norvegicus	Yersinia pestis	sp|Q01205|ODO2_RAT	tr|Q7CH47|Q7CH47_YERPE	4.00	41.77	9e-105
2.3.1.61	Saccharomyces cerevisiae	Salmonella typhi	sp|P19262|ODO2_YEAST	tr|Q7CQX4|Q7CQX4_SALTY	4.00	43.51	4e-101
2.3.1.61	Saccharomyces cerevisiae	Yersinia pestis	sp|P19262|ODO2_YEAST	tr|Q7CH47|Q7CH47_YERPE	4.00	44.64	4e-105
2.3.1.61	Salmonella typhi	Yersinia pestis	tr|Q7CQX4|Q7CQX4_SALTY	tr|Q7CH47|Q7CH47_YERPE	0.40	83.08	0.0
2.4.2.1	Agrobacterium tumefaciens	Bacillus subtilis	tr|B9J6V3|B9J6V3_AGRRK	sp|P46354|PUNA_BACSU	3.10	45.28	8e-70
2.4.2.1	Agrobacterium tumefaciens	Caenorhabditis elegans	tr|B9J6V3|B9J6V3_AGRRK	tr|U4PSA1|U4PSA1_CAEEL	4.00	36.84	5e-52
2.4.2.1	Agrobacterium tumefaciens	Danio rerio	tr|B9J6V3|B9J6V3_AGRRK	tr|A0A0R4IBA8|A0A0R4IBA8_DANRE	4.00	43.02	4e-58
2.4.2.1	Agrobacterium tumefaciens	Danio rerio	tr|B9J6V3|B9J6V3_AGRRK	tr|Q1LWJ1|Q1LWJ1_DANRE	4.00	40.68	3e-57
2.4.2.1	Agrobacterium tumefaciens	Danio rerio	tr|B9J6V3|B9J6V3_AGRRK	tr|Q6NYG0|Q6NYG0_DANRE	4.00	42.64	6e-55
2.4.2.1	Agrobacterium tumefaciens	Danio rerio	tr|B9J6V3|B9J6V3_AGRRK	tr|Q6P016|Q6P016_DANRE	4.00	37.97	6e-53
2.4.2.1	Agrobacterium tumefaciens	Danio rerio	tr|B9J6V3|B9J6V3_AGRRK	tr|Q7SZW5|Q7SZW5_DANRE	4.00	39.62	3e-49
2.4.2.1	Agrobacterium tumefaciens	Drosophila melanogaster	tr|B9J6V3|B9J6V3_AGRRK	tr|M9PE19|M9PE19_DROME	4.00	37.22	2e-47
2.4.2.1	Agrobacterium tumefaciens	Drosophila melanogaster	tr|B9J6V3|B9J6V3_AGRRK	sp|Q8IMU4|PNPH_DROME	4.00	25.19	6e-10
2.4.2.1	Agrobacterium tumefaciens	Escherichia coli	tr|B9J6V3|B9J6V3_AGRRK	sp|P45563|XAPA_ECOLI	2.50	42.26	1e-67
2.4.2.1	Agrobacterium tumefaciens	Haloferax volcanii	tr|B9J6V3|B9J6V3_AGRRK	tr|D4GT36|D4GT36_HALVD	4.00	26.53	5e-12
2.4.2.1	Agrobacterium tumefaciens	Homo sapiens	tr|B9J6V3|B9J6V3_AGRRK	sp|P00491|PNPH_HUMAN	4.00	40.38	6e-53
2.4.2.1	Agrobacterium tumefaciens	Pyrococcus horikoshii	tr|B9J6V3|B9J6V3_AGRRK	tr|O58891|O58891_PYRHO	4.00	31.95	2e-24
2.4.2.1	Agrobacterium tumefaciens	Rattus norvegicus	tr|B9J6V3|B9J6V3_AGRRK	sp|P85973|PNPH_RAT	4.00	38.87	1e-51
2.4.2.1	Agrobacterium tumefaciens	Saccharomyces cerevisiae	tr|B9J6V3|B9J6V3_AGRRK	sp|Q05788|PNPH_YEAST	4.00	39.02	1e-46
2.4.2.1	Agrobacterium tumefaciens	Salmonella typhi	tr|B9J6V3|B9J6V3_AGRRK	tr|Q8ZN94|Q8ZN94_SALTY	2.50	43.40	1e-68
2.4.2.1	Agrobacterium tumefaciens	Thermotoga maritima	tr|B9J6V3|B9J6V3_AGRRK	tr|Q9X259|Q9X259_THEMA	4.00	44.11	1e-63
2.4.2.1	Agrobacterium tumefaciens	Xenopus laevis	tr|B9J6V3|B9J6V3_AGRRK	tr|F6YWW8|F6YWW8_XENTR	4.00	37.36	2e-43
2.4.2.1	Agrobacterium tumefaciens	Yersinia pestis	tr|B9J6V3|B9J6V3_AGRRK	tr|Q74W93|Q74W93_YERPE	2.50	44.74	7e-73
2.4.2.1	Bacillus subtilis	Caenorhabditis elegans	sp|P46354|PUNA_BACSU	tr|U4PSA1|U4PSA1_CAEEL	4.00	42.44	3e-66
2.4.2.1	Bacillus subtilis	Danio rerio	sp|P46354|PUNA_BACSU	tr|A0A0R4IBA8|A0A0R4IBA8_DANRE	4.00	49.45	2e-88
2.4.2.1	Bacillus subtilis	Danio rerio	sp|P46354|PUNA_BACSU	tr|Q1LWJ1|Q1LWJ1_DANRE	4.00	51.11	8e-92
2.4.2.1	Bacillus subtilis	Danio rerio	sp|P46354|PUNA_BACSU	tr|Q6NYG0|Q6NYG0_DANRE	4.00	47.60	4e-86
2.4.2.1	Bacillus subtilis	Danio rerio	sp|P46354|PUNA_BACSU	tr|Q6P016|Q6P016_DANRE	4.00	49.63	5e-89
2.4.2.1	Bacillus subtilis	Danio rerio	sp|P46354|PUNA_BACSU	tr|Q7SZW5|Q7SZW5_DANRE	4.00	49.82	7e-87
2.4.2.1	Bacillus subtilis	Drosophila melanogaster	sp|P46354|PUNA_BACSU	tr|M9PE19|M9PE19_DROME	4.00	53.14	4e-89
2.4.2.1	Bacillus subtilis	Drosophila melanogaster	sp|P46354|PUNA_BACSU	sp|Q8IMU4|PNPH_DROME	4.00	23.55	3e-09
2.4.2.1	Bacillus subtilis	Escherichia coli	sp|P46354|PUNA_BACSU	sp|P45563|XAPA_ECOLI	3.10	44.28	1e-78
2.4.2.1	Bacillus subtilis	Haloferax volcanii	sp|P46354|PUNA_BACSU	tr|D4GT36|D4GT36_HALVD	4.00	25.62	4e-10
2.4.2.1	Bacillus subtilis	Homo sapiens	sp|P46354|PUNA_BACSU	sp|P00491|PNPH_HUMAN	4.00	47.23	1e-80
2.4.2.1	Bacillus subtilis	Pyrococcus horikoshii	sp|P46354|PUNA_BACSU	tr|O58891|O58891_PYRHO	4.00	29.63	9e-24
2.4.2.1	Bacillus subtilis	Rattus norvegicus	sp|P46354|PUNA_BACSU	sp|P85973|PNPH_RAT	4.00	48.34	4e-85
2.4.2.1	Bacillus subtilis	Saccharomyces cerevisiae	sp|P46354|PUNA_BACSU	sp|Q05788|PNPH_YEAST	4.00	46.30	3e-67
2.4.2.1	Bacillus subtilis	Salmonella typhi	sp|P46354|PUNA_BACSU	tr|Q8ZN94|Q8ZN94_SALTY	3.10	41.70	3e-74
2.4.2.1	Bacillus subtilis	Thermotoga maritima	sp|P46354|PUNA_BACSU	tr|Q9X259|Q9X259_THEMA	4.00	56.30	7e-105
2.4.2.1	Bacillus subtilis	Xenopus laevis	sp|P46354|PUNA_BACSU	tr|F6YWW8|F6YWW8_XENTR	4.00	47.97	3e-78
2.4.2.1	Bacillus subtilis	Yersinia pestis	sp|P46354|PUNA_BACSU	tr|Q74W93|Q74W93_YERPE	3.10	45.39	2e-81
2.4.2.1	Caenorhabditis elegans	Danio rerio	tr|U4PSA1|U4PSA1_CAEEL	tr|A0A0R4IBA8|A0A0R4IBA8_DANRE	0.80	42.66	2e-76
2.4.2.1	Caenorhabditis elegans	Danio rerio	tr|U4PSA1|U4PSA1_CAEEL	tr|Q1LWJ1|Q1LWJ1_DANRE	0.80	45.77	1e-79
2.4.2.1	Caenorhabditis elegans	Danio rerio	tr|U4PSA1|U4PSA1_CAEEL	tr|Q6NYG0|Q6NYG0_DANRE	0.80	44.76	8e-82
2.4.2.1	Caenorhabditis elegans	Danio rerio	tr|U4PSA1|U4PSA1_CAEEL	tr|Q6P016|Q6P016_DANRE	0.80	40.77	3e-70
2.4.2.1	Caenorhabditis elegans	Danio rerio	tr|U4PSA1|U4PSA1_CAEEL	tr|Q7SZW5|Q7SZW5_DANRE	0.80	42.96	2e-71
2.4.2.1	Caenorhabditis elegans	Drosophila melanogaster	tr|U4PSA1|U4PSA1_CAEEL	tr|M9PE19|M9PE19_DROME	0.70	42.27	5e-70
2.4.2.1	Caenorhabditis elegans	Drosophila melanogaster	tr|U4PSA1|U4PSA1_CAEEL	sp|Q8IMU4|PNPH_DROME	0.70	20.15	3e-07
2.4.2.1	Caenorhabditis elegans	Escherichia coli	tr|U4PSA1|U4PSA1_CAEEL	sp|P45563|XAPA_ECOLI	4.00	33.94	1e-50
2.4.2.1	Caenorhabditis elegans	Haloferax volcanii	tr|U4PSA1|U4PSA1_CAEEL	tr|D4GT36|D4GT36_HALVD	3.80	12.10	3e-09
2.4.2.1	Caenorhabditis elegans	Homo sapiens	tr|U4PSA1|U4PSA1_CAEEL	sp|P00491|PNPH_HUMAN	0.80	45.74	1e-78
2.4.2.1	Caenorhabditis elegans	Pyrococcus horikoshii	tr|U4PSA1|U4PSA1_CAEEL	tr|O58891|O58891_PYRHO	3.80	21.63	3e-13
2.4.2.1	Caenorhabditis elegans	Rattus norvegicus	tr|U4PSA1|U4PSA1_CAEEL	sp|P85973|PNPH_RAT	0.80	44.33	3e-77
2.4.2.1	Caenorhabditis elegans	Saccharomyces cerevisiae	tr|U4PSA1|U4PSA1_CAEEL	sp|Q05788|PNPH_YEAST	1.30	37.88	4e-56
2.4.2.1	Caenorhabditis elegans	Salmonella typhi	tr|U4PSA1|U4PSA1_CAEEL	tr|Q8ZN94|Q8ZN94_SALTY	4.00	33.57	3e-49
2.4.2.1	Caenorhabditis elegans	Thermotoga maritima	tr|U4PSA1|U4PSA1_CAEEL	tr|Q9X259|Q9X259_THEMA	4.00	38.64	2e-62
2.4.2.1	Caenorhabditis elegans	Xenopus laevis	tr|U4PSA1|U4PSA1_CAEEL	tr|F6YWW8|F6YWW8_XENTR	0.80	43.97	1e-69
2.4.2.1	Caenorhabditis elegans	Yersinia pestis	tr|U4PSA1|U4PSA1_CAEEL	tr|Q74W93|Q74W93_YERPE	4.00	36.36	1e-53
2.4.2.1	Danio rerio	Drosophila melanogaster	tr|A0A0R4IBA8|A0A0R4IBA8_DANRE	tr|M9PE19|M9PE19_DROME	0.80	52.58	2e-100
2.4.2.1	Danio rerio	Drosophila melanogaster	tr|A0A0R4IBA8|A0A0R4IBA8_DANRE	sp|Q8IMU4|PNPH_DROME	0.80	20.51	8e-10
2.4.2.1	Danio rerio	Escherichia coli	tr|A0A0R4IBA8|A0A0R4IBA8_DANRE	sp|P45563|XAPA_ECOLI	4.00	42.75	8e-68
2.4.2.1	Danio rerio	Haloferax volcanii	tr|A0A0R4IBA8|A0A0R4IBA8_DANRE	tr|D4GT36|D4GT36_HALVD	3.80	25.10	1e-12
2.4.2.1	Danio rerio	Homo sapiens	tr|A0A0R4IBA8|A0A0R4IBA8_DANRE	sp|P00491|PNPH_HUMAN	0.40	58.13	4e-125
2.4.2.1	Danio rerio	Pyrococcus horikoshii	tr|A0A0R4IBA8|A0A0R4IBA8_DANRE	tr|O58891|O58891_PYRHO	3.80	27.17	6e-16
2.4.2.1	Danio rerio	Rattus norvegicus	tr|A0A0R4IBA8|A0A0R4IBA8_DANRE	sp|P85973|PNPH_RAT	0.40	55.71	1e-119
2.4.2.1	Danio rerio	Saccharomyces cerevisiae	tr|A0A0R4IBA8|A0A0R4IBA8_DANRE	sp|Q05788|PNPH_YEAST	1.30	47.20	3e-78
2.4.2.1	Danio rerio	Salmonella typhi	tr|A0A0R4IBA8|A0A0R4IBA8_DANRE	tr|Q8ZN94|Q8ZN94_SALTY	4.00	40.58	1e-62
2.4.2.1	Danio rerio	Thermotoga maritima	tr|A0A0R4IBA8|A0A0R4IBA8_DANRE	tr|Q9X259|Q9X259_THEMA	4.00	48.39	1e-78
2.4.2.1	Danio rerio	Xenopus laevis	tr|A0A0R4IBA8|A0A0R4IBA8_DANRE	tr|F6YWW8|F6YWW8_XENTR	0.40	64.93	7e-129
2.4.2.1	Danio rerio	Yersinia pestis	tr|A0A0R4IBA8|A0A0R4IBA8_DANRE	tr|Q74W93|Q74W93_YERPE	4.00	40.57	1e-66
2.4.2.1	Danio rerio	Drosophila melanogaster	tr|Q1LWJ1|Q1LWJ1_DANRE	tr|M9PE19|M9PE19_DROME	0.80	51.05	9e-103
2.4.2.1	Danio rerio	Drosophila melanogaster	tr|Q1LWJ1|Q1LWJ1_DANRE	sp|Q8IMU4|PNPH_DROME	0.80	23.86	5e-13
2.4.2.1	Danio rerio	Escherichia coli	tr|Q1LWJ1|Q1LWJ1_DANRE	sp|P45563|XAPA_ECOLI	4.00	44.00	8e-72
2.4.2.1	Danio rerio	Haloferax volcanii	tr|Q1LWJ1|Q1LWJ1_DANRE	tr|D4GT36|D4GT36_HALVD	3.80	25.82	3e-08
2.4.2.1	Danio rerio	Homo sapiens	tr|Q1LWJ1|Q1LWJ1_DANRE	sp|P00491|PNPH_HUMAN	0.40	65.25	1e-138
2.4.2.1	Danio rerio	Pyrococcus horikoshii	tr|Q1LWJ1|Q1LWJ1_DANRE	tr|O58891|O58891_PYRHO	3.80	25.41	1e-15
2.4.2.1	Danio rerio	Rattus norvegicus	tr|Q1LWJ1|Q1LWJ1_DANRE	sp|P85973|PNPH_RAT	0.40	63.12	3e-134
2.4.2.1	Danio rerio	Saccharomyces cerevisiae	tr|Q1LWJ1|Q1LWJ1_DANRE	sp|Q05788|PNPH_YEAST	1.30	47.20	7e-80
2.4.2.1	Danio rerio	Salmonella typhi	tr|Q1LWJ1|Q1LWJ1_DANRE	tr|Q8ZN94|Q8ZN94_SALTY	4.00	41.61	2e-66
2.4.2.1	Danio rerio	Thermotoga maritima	tr|Q1LWJ1|Q1LWJ1_DANRE	tr|Q9X259|Q9X259_THEMA	4.00	49.46	9e-86
2.4.2.1	Danio rerio	Xenopus laevis	tr|Q1LWJ1|Q1LWJ1_DANRE	tr|F6YWW8|F6YWW8_XENTR	0.40	64.77	1e-124
2.4.2.1	Danio rerio	Yersinia pestis	tr|Q1LWJ1|Q1LWJ1_DANRE	tr|Q74W93|Q74W93_YERPE	4.00	42.09	3e-68
2.4.2.1	Danio rerio	Drosophila melanogaster	tr|Q6NYG0|Q6NYG0_DANRE	tr|M9PE19|M9PE19_DROME	0.80	51.20	7e-103
2.4.2.1	Danio rerio	Drosophila melanogaster	tr|Q6NYG0|Q6NYG0_DANRE	sp|Q8IMU4|PNPH_DROME	0.80	21.03	3e-11
2.4.2.1	Danio rerio	Escherichia coli	tr|Q6NYG0|Q6NYG0_DANRE	sp|P45563|XAPA_ECOLI	4.00	42.39	7e-67
2.4.2.1	Danio rerio	Haloferax volcanii	tr|Q6NYG0|Q6NYG0_DANRE	tr|D4GT36|D4GT36_HALVD	3.80	25.20	2e-09
2.4.2.1	Danio rerio	Homo sapiens	tr|Q6NYG0|Q6NYG0_DANRE	sp|P00491|PNPH_HUMAN	0.40	62.28	6e-136
2.4.2.1	Danio rerio	Pyrococcus horikoshii	tr|Q6NYG0|Q6NYG0_DANRE	tr|O58891|O58891_PYRHO	3.80	26.29	1e-13
2.4.2.1	Danio rerio	Rattus norvegicus	tr|Q6NYG0|Q6NYG0_DANRE	sp|P85973|PNPH_RAT	0.40	58.82	1e-127
2.4.2.1	Danio rerio	Saccharomyces cerevisiae	tr|Q6NYG0|Q6NYG0_DANRE	sp|Q05788|PNPH_YEAST	1.30	46.15	1e-76
2.4.2.1	Danio rerio	Salmonella typhi	tr|Q6NYG0|Q6NYG0_DANRE	tr|Q8ZN94|Q8ZN94_SALTY	4.00	42.03	1e-64
2.4.2.1	Danio rerio	Thermotoga maritima	tr|Q6NYG0|Q6NYG0_DANRE	tr|Q9X259|Q9X259_THEMA	4.00	45.32	1e-76
2.4.2.1	Danio rerio	Xenopus laevis	tr|Q6NYG0|Q6NYG0_DANRE	tr|F6YWW8|F6YWW8_XENTR	0.40	67.01	5e-140
2.4.2.1	Danio rerio	Yersinia pestis	tr|Q6NYG0|Q6NYG0_DANRE	tr|Q74W93|Q74W93_YERPE	4.00	40.21	1e-64
2.4.2.1	Danio rerio	Drosophila melanogaster	tr|Q6P016|Q6P016_DANRE	tr|M9PE19|M9PE19_DROME	0.80	48.63	3e-89
2.4.2.1	Danio rerio	Drosophila melanogaster	tr|Q6P016|Q6P016_DANRE	sp|Q8IMU4|PNPH_DROME	0.80	22.70	1e-13
2.4.2.1	Danio rerio	Escherichia coli	tr|Q6P016|Q6P016_DANRE	sp|P45563|XAPA_ECOLI	4.00	39.86	2e-63
2.4.2.1	Danio rerio	Haloferax volcanii	tr|Q6P016|Q6P016_DANRE	tr|D4GT36|D4GT36_HALVD	3.80	23.46	4e-07
2.4.2.1	Danio rerio	Homo sapiens	tr|Q6P016|Q6P016_DANRE	sp|P00491|PNPH_HUMAN	0.40	58.48	6e-125
2.4.2.1	Danio rerio	Pyrococcus horikoshii	tr|Q6P016|Q6P016_DANRE	tr|O58891|O58891_PYRHO	3.80	24.62	3e-15
2.4.2.1	Danio rerio	Rattus norvegicus	tr|Q6P016|Q6P016_DANRE	sp|P85973|PNPH_RAT	0.40	57.09	6e-122
2.4.2.1	Danio rerio	Saccharomyces cerevisiae	tr|Q6P016|Q6P016_DANRE	sp|Q05788|PNPH_YEAST	1.30	42.76	5e-78
2.4.2.1	Danio rerio	Salmonella typhi	tr|Q6P016|Q6P016_DANRE	tr|Q8ZN94|Q8ZN94_SALTY	4.00	38.41	2e-62
2.4.2.1	Danio rerio	Thermotoga maritima	tr|Q6P016|Q6P016_DANRE	tr|Q9X259|Q9X259_THEMA	4.00	44.64	1e-79
2.4.2.1	Danio rerio	Xenopus laevis	tr|Q6P016|Q6P016_DANRE	tr|F6YWW8|F6YWW8_XENTR	0.40	60.42	5e-119
2.4.2.1	Danio rerio	Yersinia pestis	tr|Q6P016|Q6P016_DANRE	tr|Q74W93|Q74W93_YERPE	4.00	42.20	2e-63
2.4.2.1	Danio rerio	Drosophila melanogaster	tr|Q7SZW5|Q7SZW5_DANRE	tr|M9PE19|M9PE19_DROME	0.80	48.79	1e-91
2.4.2.1	Danio rerio	Drosophila melanogaster	tr|Q7SZW5|Q7SZW5_DANRE	sp|Q8IMU4|PNPH_DROME	0.80	19.93	7e-12
2.4.2.1	Danio rerio	Escherichia coli	tr|Q7SZW5|Q7SZW5_DANRE	sp|P45563|XAPA_ECOLI	4.00	39.13	7e-58
2.4.2.1	Danio rerio	Haloferax volcanii	tr|Q7SZW5|Q7SZW5_DANRE	tr|D4GT36|D4GT36_HALVD	3.80	22.71	2e-05
2.4.2.1	Danio rerio	Homo sapiens	tr|Q7SZW5|Q7SZW5_DANRE	sp|P00491|PNPH_HUMAN	0.40	59.52	4e-126
2.4.2.1	Danio rerio	Pyrococcus horikoshii	tr|Q7SZW5|Q7SZW5_DANRE	tr|O58891|O58891_PYRHO	3.80	25.00	2e-12
2.4.2.1	Danio rerio	Rattus norvegicus	tr|Q7SZW5|Q7SZW5_DANRE	sp|P85973|PNPH_RAT	0.40	59.17	3e-125
2.4.2.1	Danio rerio	Saccharomyces cerevisiae	tr|Q7SZW5|Q7SZW5_DANRE	sp|Q05788|PNPH_YEAST	1.30	43.25	3e-71
2.4.2.1	Danio rerio	Salmonella typhi	tr|Q7SZW5|Q7SZW5_DANRE	tr|Q8ZN94|Q8ZN94_SALTY	4.00	37.82	4e-56
2.4.2.1	Danio rerio	Thermotoga maritima	tr|Q7SZW5|Q7SZW5_DANRE	tr|Q9X259|Q9X259_THEMA	4.00	48.01	3e-82
2.4.2.1	Danio rerio	Xenopus laevis	tr|Q7SZW5|Q7SZW5_DANRE	tr|F6YWW8|F6YWW8_XENTR	0.40	57.99	4e-117
2.4.2.1	Danio rerio	Yersinia pestis	tr|Q7SZW5|Q7SZW5_DANRE	tr|Q74W93|Q74W93_YERPE	4.00	40.50	5e-64
2.4.2.1	Drosophila melanogaster	Escherichia coli	tr|M9PE19|M9PE19_DROME	sp|P45563|XAPA_ECOLI	4.00	42.24	4e-61
2.4.2.1	Drosophila melanogaster	Haloferax volcanii	tr|M9PE19|M9PE19_DROME	tr|D4GT36|D4GT36_HALVD	3.80	16.08	2e-09
2.4.2.1	Drosophila melanogaster	Homo sapiens	tr|M9PE19|M9PE19_DROME	sp|P00491|PNPH_HUMAN	0.80	50.52	8e-101
2.4.2.1	Drosophila melanogaster	Pyrococcus horikoshii	tr|M9PE19|M9PE19_DROME	tr|O58891|O58891_PYRHO	3.80	24.80	4e-13
2.4.2.1	Drosophila melanogaster	Rattus norvegicus	tr|M9PE19|M9PE19_DROME	sp|P85973|PNPH_RAT	0.80	49.48	1e-98
2.4.2.1	Drosophila melanogaster	Saccharomyces cerevisiae	tr|M9PE19|M9PE19_DROME	sp|Q05788|PNPH_YEAST	1.30	41.08	2e-61
2.4.2.1	Drosophila melanogaster	Salmonella typhi	tr|M9PE19|M9PE19_DROME	tr|Q8ZN94|Q8ZN94_SALTY	4.00	41.52	1e-59
2.4.2.1	Drosophila melanogaster	Thermotoga maritima	tr|M9PE19|M9PE19_DROME	tr|Q9X259|Q9X259_THEMA	4.00	42.03	3e-70
2.4.2.1	Drosophila melanogaster	Xenopus laevis	tr|M9PE19|M9PE19_DROME	tr|F6YWW8|F6YWW8_XENTR	0.80	50.00	7e-92
2.4.2.1	Drosophila melanogaster	Yersinia pestis	tr|M9PE19|M9PE19_DROME	tr|Q74W93|Q74W93_YERPE	4.00	42.16	7e-62
2.4.2.1	Drosophila melanogaster	Escherichia coli	sp|Q8IMU4|PNPH_DROME	sp|P45563|XAPA_ECOLI	4.00	23.08	2e-09
2.4.2.1	Drosophila melanogaster	Haloferax volcanii	sp|Q8IMU4|PNPH_DROME	tr|D4GT36|D4GT36_HALVD	3.80	32.96	3e-37
2.4.2.1	Drosophila melanogaster	Homo sapiens	sp|Q8IMU4|PNPH_DROME	sp|P00491|PNPH_HUMAN	0.80	21.69	4e-10
2.4.2.1	Drosophila melanogaster	Pyrococcus horikoshii	sp|Q8IMU4|PNPH_DROME	tr|O58891|O58891_PYRHO	3.80	31.56	1e-44
2.4.2.1	Drosophila melanogaster	Rattus norvegicus	sp|Q8IMU4|PNPH_DROME	sp|P85973|PNPH_RAT	0.80	20.30	3e-09
2.4.2.1	Drosophila melanogaster	Saccharomyces cerevisiae	sp|Q8IMU4|PNPH_DROME	sp|Q05788|PNPH_YEAST	1.30	20.86	2e-04
2.4.2.1	Drosophila melanogaster	Salmonella typhi	sp|Q8IMU4|PNPH_DROME	tr|Q8ZN94|Q8ZN94_SALTY	4.00	23.46	9e-10
2.4.2.1	Drosophila melanogaster	Thermotoga maritima	sp|Q8IMU4|PNPH_DROME	tr|Q9X259|Q9X259_THEMA	4.00	23.26	3e-11
2.4.2.1	Drosophila melanogaster	Xenopus laevis	sp|Q8IMU4|PNPH_DROME	tr|F6YWW8|F6YWW8_XENTR	0.80	22.06	4e-13
2.4.2.1	Drosophila melanogaster	Yersinia pestis	sp|Q8IMU4|PNPH_DROME	tr|Q74W93|Q74W93_YERPE	4.00	22.90	2e-08
2.4.2.1	Escherichia coli	Haloferax volcanii	sp|P45563|XAPA_ECOLI	tr|D4GT36|D4GT36_HALVD	4.00	23.55	3e-08
2.4.2.1	Escherichia coli	Homo sapiens	sp|P45563|XAPA_ECOLI	sp|P00491|PNPH_HUMAN	4.00	41.45	9e-62
2.4.2.1	Escherichia coli	Pyrococcus horikoshii	sp|P45563|XAPA_ECOLI	tr|O58891|O58891_PYRHO	4.00	32.78	1e-21
2.4.2.1	Escherichia coli	Rattus norvegicus	sp|P45563|XAPA_ECOLI	sp|P85973|PNPH_RAT	4.00	40.00	4e-59
2.4.2.1	Escherichia coli	Saccharomyces cerevisiae	sp|P45563|XAPA_ECOLI	sp|Q05788|PNPH_YEAST	4.00	42.18	6e-52
2.4.2.1	Escherichia coli	Salmonella typhi	sp|P45563|XAPA_ECOLI	tr|Q8ZN94|Q8ZN94_SALTY	0.10	87.36	2e-180
2.4.2.1	Escherichia coli	Thermotoga maritima	sp|P45563|XAPA_ECOLI	tr|Q9X259|Q9X259_THEMA	4.00	43.48	7e-67
2.4.2.1	Escherichia coli	Xenopus laevis	sp|P45563|XAPA_ECOLI	tr|F6YWW8|F6YWW8_XENTR	4.00	43.84	4e-61
2.4.2.1	Escherichia coli	Yersinia pestis	sp|P45563|XAPA_ECOLI	tr|Q74W93|Q74W93_YERPE	0.40	69.68	2e-136
2.4.2.1	Haloferax volcanii	Homo sapiens	tr|D4GT36|D4GT36_HALVD	sp|P00491|PNPH_HUMAN	3.80	22.35	1e-05
2.4.2.1	Haloferax volcanii	Pyrococcus horikoshii	tr|D4GT36|D4GT36_HALVD	tr|O58891|O58891_PYRHO	3.70	42.41	3e-53
2.4.2.1	Haloferax volcanii	Rattus norvegicus	tr|D4GT36|D4GT36_HALVD	sp|P85973|PNPH_RAT	3.80	24.11	2e-08
2.4.2.1	Haloferax volcanii	Saccharomyces cerevisiae	tr|D4GT36|D4GT36_HALVD	sp|Q05788|PNPH_YEAST	3.80	23.17	3e-08
2.4.2.1	Haloferax volcanii	Salmonella typhi	tr|D4GT36|D4GT36_HALVD	tr|Q8ZN94|Q8ZN94_SALTY	4.00	23.14	3e-08
2.4.2.1	Haloferax volcanii	Thermotoga maritima	tr|D4GT36|D4GT36_HALVD	tr|Q9X259|Q9X259_THEMA	4.00	26.75	6e-14
2.4.2.1	Haloferax volcanii	Xenopus laevis	tr|D4GT36|D4GT36_HALVD	tr|F6YWW8|F6YWW8_XENTR	3.80	21.03	1e-08
2.4.2.1	Haloferax volcanii	Yersinia pestis	tr|D4GT36|D4GT36_HALVD	tr|Q74W93|Q74W93_YERPE	4.00	22.27	2e-08
2.4.2.1	Homo sapiens	Pyrococcus horikoshii	sp|P00491|PNPH_HUMAN	tr|O58891|O58891_PYRHO	3.80	27.20	5e-15
2.4.2.1	Homo sapiens	Rattus norvegicus	sp|P00491|PNPH_HUMAN	sp|P85973|PNPH_RAT	0.10	85.12	0.0
2.4.2.1	Homo sapiens	Saccharomyces cerevisiae	sp|P00491|PNPH_HUMAN	sp|Q05788|PNPH_YEAST	1.30	50.00	2e-89
2.4.2.1	Homo sapiens	Salmonella typhi	sp|P00491|PNPH_HUMAN	tr|Q8ZN94|Q8ZN94_SALTY	4.00	41.09	2e-60
2.4.2.1	Homo sapiens	Thermotoga maritima	sp|P00491|PNPH_HUMAN	tr|Q9X259|Q9X259_THEMA	4.00	49.45	4e-83
2.4.2.1	Homo sapiens	Xenopus laevis	sp|P00491|PNPH_HUMAN	tr|F6YWW8|F6YWW8_XENTR	0.40	65.28	7e-133
2.4.2.1	Homo sapiens	Yersinia pestis	sp|P00491|PNPH_HUMAN	tr|Q74W93|Q74W93_YERPE	4.00	41.52	3e-64
2.4.2.1	Pyrococcus horikoshii	Rattus norvegicus	tr|O58891|O58891_PYRHO	sp|P85973|PNPH_RAT	3.80	26.98	4e-17
2.4.2.1	Pyrococcus horikoshii	Saccharomyces cerevisiae	tr|O58891|O58891_PYRHO	sp|Q05788|PNPH_YEAST	3.80	24.42	2e-11
2.4.2.1	Pyrococcus horikoshii	Salmonella typhi	tr|O58891|O58891_PYRHO	tr|Q8ZN94|Q8ZN94_SALTY	4.00	31.95	4e-20
2.4.2.1	Pyrococcus horikoshii	Thermotoga maritima	tr|O58891|O58891_PYRHO	tr|Q9X259|Q9X259_THEMA	4.00	30.58	4e-21
2.4.2.1	Pyrococcus horikoshii	Xenopus laevis	tr|O58891|O58891_PYRHO	tr|F6YWW8|F6YWW8_XENTR	3.80	25.20	2e-13
2.4.2.1	Pyrococcus horikoshii	Yersinia pestis	tr|O58891|O58891_PYRHO	tr|Q74W93|Q74W93_YERPE	4.00	28.40	4e-20
2.4.2.1	Rattus norvegicus	Saccharomyces cerevisiae	sp|P85973|PNPH_RAT	sp|Q05788|PNPH_YEAST	1.30	51.77	1e-92
2.4.2.1	Rattus norvegicus	Salmonella typhi	sp|P85973|PNPH_RAT	tr|Q8ZN94|Q8ZN94_SALTY	4.00	39.27	2e-57
2.4.2.1	Rattus norvegicus	Thermotoga maritima	sp|P85973|PNPH_RAT	tr|Q9X259|Q9X259_THEMA	4.00	47.27	2e-83
2.4.2.1	Rattus norvegicus	Xenopus laevis	sp|P85973|PNPH_RAT	tr|F6YWW8|F6YWW8_XENTR	0.40	61.11	5e-121
2.4.2.1	Rattus norvegicus	Yersinia pestis	sp|P85973|PNPH_RAT	tr|Q74W93|Q74W93_YERPE	4.00	40.43	3e-64
2.4.2.1	Saccharomyces cerevisiae	Salmonella typhi	sp|Q05788|PNPH_YEAST	tr|Q8ZN94|Q8ZN94_SALTY	4.00	40.36	1e-48
2.4.2.1	Saccharomyces cerevisiae	Thermotoga maritima	sp|Q05788|PNPH_YEAST	tr|Q9X259|Q9X259_THEMA	4.00	44.33	1e-68
2.4.2.1	Saccharomyces cerevisiae	Xenopus laevis	sp|Q05788|PNPH_YEAST	tr|F6YWW8|F6YWW8_XENTR	1.30	45.49	4e-71
2.4.2.1	Saccharomyces cerevisiae	Yersinia pestis	sp|Q05788|PNPH_YEAST	tr|Q74W93|Q74W93_YERPE	4.00	41.43	2e-54
2.4.2.1	Salmonella typhi	Thermotoga maritima	tr|Q8ZN94|Q8ZN94_SALTY	tr|Q9X259|Q9X259_THEMA	4.00	41.30	2e-64
2.4.2.1	Salmonella typhi	Xenopus laevis	tr|Q8ZN94|Q8ZN94_SALTY	tr|F6YWW8|F6YWW8_XENTR	4.00	41.67	8e-58
2.4.2.1	Salmonella typhi	Yersinia pestis	tr|Q8ZN94|Q8ZN94_SALTY	tr|Q74W93|Q74W93_YERPE	0.40	68.23	1e-133
2.4.2.1	Thermotoga maritima	Xenopus laevis	tr|Q9X259|Q9X259_THEMA	tr|F6YWW8|F6YWW8_XENTR	4.00	49.45	8e-77
2.4.2.1	Thermotoga maritima	Yersinia pestis	tr|Q9X259|Q9X259_THEMA	tr|Q74W93|Q74W93_YERPE	4.00	40.14	3e-69
2.4.2.1	Xenopus laevis	Yersinia pestis	tr|F6YWW8|F6YWW8_XENTR	tr|Q74W93|Q74W93_YERPE	4.00	41.73	6e-67
2.4.2.14	Agrobacterium tumefaciens	Arabidopsis thaliana	tr|B9JCA7|B9JCA7_AGRRK	sp|Q9SI61|ASE1_ARATH	4.00	49.79	5e-152
2.4.2.14	Agrobacterium tumefaciens	Arabidopsis thaliana	tr|B9JCA7|B9JCA7_AGRRK	sp|Q9STG9|ASE2_ARATH	4.00	48.15	3e-145
2.4.2.14	Agrobacterium tumefaciens	Arabidopsis thaliana	tr|B9JCA7|B9JCA7_AGRRK	sp|Q9T0J5|ASE3_ARATH	4.00	50.63	1e-151
2.4.2.14	Agrobacterium tumefaciens	Bacillus subtilis	tr|B9JCA7|B9JCA7_AGRRK	sp|P00497|PUR1_BACSU	3.10	46.74	2e-147
2.4.2.14	Agrobacterium tumefaciens	Caenorhabditis elegans	tr|B9JCA7|B9JCA7_AGRRK	tr|Q22134|Q22134_CAEEL	4.00	40.49	1e-90
2.4.2.14	Agrobacterium tumefaciens	Danio rerio	tr|B9JCA7|B9JCA7_AGRRK	tr|A0A0R4IH09|A0A0R4IH09_DANRE	4.00	40.59	1e-105
2.4.2.14	Agrobacterium tumefaciens	Drosophila melanogaster	tr|B9JCA7|B9JCA7_AGRRK	sp|Q27601|PUR1_DROME	4.00	41.70	2e-106
2.4.2.14	Agrobacterium tumefaciens	Drosophila melanogaster	tr|B9JCA7|B9JCA7_AGRRK	tr|Q967S0|Q967S0_DROME	4.00	41.51	9e-106
2.4.2.14	Agrobacterium tumefaciens	Escherichia coli	tr|B9JCA7|B9JCA7_AGRRK	sp|P0AG16|PUR1_ECOLI	2.50	38.33	9e-86
2.4.2.14	Agrobacterium tumefaciens	Gallus gallus	tr|B9JCA7|B9JCA7_AGRRK	sp|P28173|PUR1_CHICK	4.00	39.17	2e-107
2.4.2.14	Agrobacterium tumefaciens	Haemophilus influenzae	tr|B9JCA7|B9JCA7_AGRRK	sp|P43854|PUR1_HAEIN	2.50	37.95	1e-85
2.4.2.14	Agrobacterium tumefaciens	Haloferax volcanii	tr|B9JCA7|B9JCA7_AGRRK	tr|D4GW43|D4GW43_HALVD	4.00	40.87	3e-103
2.4.2.14	Agrobacterium tumefaciens	Homo sapiens	tr|B9JCA7|B9JCA7_AGRRK	sp|Q06203|PUR1_HUMAN	4.00	38.10	3e-103
2.4.2.14	Agrobacterium tumefaciens	Mycobacterium tuberculosis	tr|B9JCA7|B9JCA7_AGRRK	sp|P9WHQ7|PUR1_MYCTU	3.10	44.91	9e-123
2.4.2.14	Agrobacterium tumefaciens	Oryza sativa	tr|B9JCA7|B9JCA7_AGRRK	tr|Q6I5V5|Q6I5V5_ORYSJ	4.00	48.01	2e-122
2.4.2.14	Agrobacterium tumefaciens	Oryza sativa	tr|B9JCA7|B9JCA7_AGRRK	tr|Q8RUM9|Q8RUM9_ORYSJ	4.00	48.02	1e-125
2.4.2.14	Agrobacterium tumefaciens	Pseudomonas aeruginosa	tr|B9JCA7|B9JCA7_AGRRK	sp|Q51342|PUR1_PSEAE	2.50	36.89	3e-79
2.4.2.14	Agrobacterium tumefaciens	Pyrococcus horikoshii	tr|B9JCA7|B9JCA7_AGRRK	sp|O57979|PUR1_PYRHO	4.00	46.41	3e-113
2.4.2.14	Agrobacterium tumefaciens	Rattus norvegicus	tr|B9JCA7|B9JCA7_AGRRK	sp|P35433|PUR1_RAT	4.00	38.51	2e-106
2.4.2.14	Agrobacterium tumefaciens	Saccharomyces cerevisiae	tr|B9JCA7|B9JCA7_AGRRK	sp|P04046|PUR1_YEAST	4.00	34.40	5e-66
2.4.2.14	Agrobacterium tumefaciens	Salmonella typhi	tr|B9JCA7|B9JCA7_AGRRK	tr|Q8ZNC2|Q8ZNC2_SALTY	2.50	40.09	2e-87
2.4.2.14	Agrobacterium tumefaciens	Sulfolobus solfataricus	tr|B9JCA7|B9JCA7_AGRRK	tr|Q7LXR4|Q7LXR4_SULSO	4.00	35.57	5e-75
2.4.2.14	Agrobacterium tumefaciens	Thermotoga maritima	tr|B9JCA7|B9JCA7_AGRRK	tr|Q9X0X4|Q9X0X4_THEMA	4.00	42.23	5e-96
2.4.2.14	Agrobacterium tumefaciens	Xenopus laevis	tr|B9JCA7|B9JCA7_AGRRK	tr|Q6P2Z4|Q6P2Z4_XENTR	4.00	39.25	2e-104
2.4.2.14	Agrobacterium tumefaciens	Yersinia pestis	tr|B9JCA7|B9JCA7_AGRRK	tr|Q7CJA4|Q7CJA4_YERPE	2.50	38.46	6e-81
2.4.2.14	Arabidopsis thaliana	Bacillus subtilis	sp|Q9SI61|ASE1_ARATH	sp|P00497|PUR1_BACSU	4.00	50.96	5e-155
2.4.2.14	Arabidopsis thaliana	Caenorhabditis elegans	sp|Q9SI61|ASE1_ARATH	tr|Q22134|Q22134_CAEEL	1.50	40.62	4e-96
2.4.2.14	Arabidopsis thaliana	Danio rerio	sp|Q9SI61|ASE1_ARATH	tr|A0A0R4IH09|A0A0R4IH09_DANRE	1.50	42.32	3e-114
2.4.2.14	Arabidopsis thaliana	Drosophila melanogaster	sp|Q9SI61|ASE1_ARATH	sp|Q27601|PUR1_DROME	1.50	36.66	6e-105
2.4.2.14	Arabidopsis thaliana	Drosophila melanogaster	sp|Q9SI61|ASE1_ARATH	tr|Q967S0|Q967S0_DROME	1.50	38.45	6e-110
2.4.2.14	Arabidopsis thaliana	Escherichia coli	sp|Q9SI61|ASE1_ARATH	sp|P0AG16|PUR1_ECOLI	4.00	37.39	4e-92
2.4.2.14	Arabidopsis thaliana	Gallus gallus	sp|Q9SI61|ASE1_ARATH	sp|P28173|PUR1_CHICK	1.50	42.68	3e-113
2.4.2.14	Arabidopsis thaliana	Haemophilus influenzae	sp|Q9SI61|ASE1_ARATH	sp|P43854|PUR1_HAEIN	4.00	37.18	6e-89
2.4.2.14	Arabidopsis thaliana	Haloferax volcanii	sp|Q9SI61|ASE1_ARATH	tr|D4GW43|D4GW43_HALVD	3.80	43.18	8e-124
2.4.2.14	Arabidopsis thaliana	Homo sapiens	sp|Q9SI61|ASE1_ARATH	sp|Q06203|PUR1_HUMAN	1.50	39.46	3e-106
2.4.2.14	Arabidopsis thaliana	Mycobacterium tuberculosis	sp|Q9SI61|ASE1_ARATH	sp|P9WHQ7|PUR1_MYCTU	4.00	42.97	1e-130
2.4.2.14	Arabidopsis thaliana	Oryza sativa	sp|Q9SI61|ASE1_ARATH	tr|Q6I5V5|Q6I5V5_ORYSJ	0.20	60.19	0.0
2.4.2.14	Arabidopsis thaliana	Oryza sativa	sp|Q9SI61|ASE1_ARATH	tr|Q8RUM9|Q8RUM9_ORYSJ	0.20	59.55	0.0
2.4.2.14	Arabidopsis thaliana	Pseudomonas aeruginosa	sp|Q9SI61|ASE1_ARATH	sp|Q51342|PUR1_PSEAE	4.00	38.48	1e-90
2.4.2.14	Arabidopsis thaliana	Pyrococcus horikoshii	sp|Q9SI61|ASE1_ARATH	sp|O57979|PUR1_PYRHO	3.80	49.44	7e-129
2.4.2.14	Arabidopsis thaliana	Rattus norvegicus	sp|Q9SI61|ASE1_ARATH	sp|P35433|PUR1_RAT	1.50	39.88	7e-108
2.4.2.14	Arabidopsis thaliana	Saccharomyces cerevisiae	sp|Q9SI61|ASE1_ARATH	sp|P04046|PUR1_YEAST	1.50	34.03	5e-77
2.4.2.14	Arabidopsis thaliana	Salmonella typhi	sp|Q9SI61|ASE1_ARATH	tr|Q8ZNC2|Q8ZNC2_SALTY	4.00	36.97	6e-92
2.4.2.14	Arabidopsis thaliana	Sulfolobus solfataricus	sp|Q9SI61|ASE1_ARATH	tr|Q7LXR4|Q7LXR4_SULSO	2.70	35.71	6e-81
2.4.2.14	Arabidopsis thaliana	Thermotoga maritima	sp|Q9SI61|ASE1_ARATH	tr|Q9X0X4|Q9X0X4_THEMA	4.00	45.01	1e-111
2.4.2.14	Arabidopsis thaliana	Xenopus laevis	sp|Q9SI61|ASE1_ARATH	tr|Q6P2Z4|Q6P2Z4_XENTR	1.50	41.09	3e-111
2.4.2.14	Arabidopsis thaliana	Yersinia pestis	sp|Q9SI61|ASE1_ARATH	tr|Q7CJA4|Q7CJA4_YERPE	4.00	38.82	3e-91
2.4.2.14	Arabidopsis thaliana	Bacillus subtilis	sp|Q9STG9|ASE2_ARATH	sp|P00497|PUR1_BACSU	4.00	50.74	3e-153
2.4.2.14	Arabidopsis thaliana	Caenorhabditis elegans	sp|Q9STG9|ASE2_ARATH	tr|Q22134|Q22134_CAEEL	1.50	39.25	6e-94
2.4.2.14	Arabidopsis thaliana	Danio rerio	sp|Q9STG9|ASE2_ARATH	tr|A0A0R4IH09|A0A0R4IH09_DANRE	1.50	41.70	7e-114
2.4.2.14	Arabidopsis thaliana	Drosophila melanogaster	sp|Q9STG9|ASE2_ARATH	sp|Q27601|PUR1_DROME	1.50	37.81	7e-103
2.4.2.14	Arabidopsis thaliana	Drosophila melanogaster	sp|Q9STG9|ASE2_ARATH	tr|Q967S0|Q967S0_DROME	1.50	37.67	2e-108
2.4.2.14	Arabidopsis thaliana	Escherichia coli	sp|Q9STG9|ASE2_ARATH	sp|P0AG16|PUR1_ECOLI	4.00	38.53	1e-93
2.4.2.14	Arabidopsis thaliana	Gallus gallus	sp|Q9STG9|ASE2_ARATH	sp|P28173|PUR1_CHICK	1.50	40.50	4e-112
2.4.2.14	Arabidopsis thaliana	Haemophilus influenzae	sp|Q9STG9|ASE2_ARATH	sp|P43854|PUR1_HAEIN	4.00	37.47	4e-88
2.4.2.14	Arabidopsis thaliana	Haloferax volcanii	sp|Q9STG9|ASE2_ARATH	tr|D4GW43|D4GW43_HALVD	3.80	42.15	1e-123
2.4.2.14	Arabidopsis thaliana	Homo sapiens	sp|Q9STG9|ASE2_ARATH	sp|Q06203|PUR1_HUMAN	1.50	38.45	7e-107
2.4.2.14	Arabidopsis thaliana	Mycobacterium tuberculosis	sp|Q9STG9|ASE2_ARATH	sp|P9WHQ7|PUR1_MYCTU	4.00	42.38	6e-129
2.4.2.14	Arabidopsis thaliana	Oryza sativa	sp|Q9STG9|ASE2_ARATH	tr|Q6I5V5|Q6I5V5_ORYSJ	0.20	59.51	0.0
2.4.2.14	Arabidopsis thaliana	Oryza sativa	sp|Q9STG9|ASE2_ARATH	tr|Q8RUM9|Q8RUM9_ORYSJ	0.20	57.33	0.0
2.4.2.14	Arabidopsis thaliana	Pseudomonas aeruginosa	sp|Q9STG9|ASE2_ARATH	sp|Q51342|PUR1_PSEAE	4.00	38.19	1e-90
2.4.2.14	Arabidopsis thaliana	Pyrococcus horikoshii	sp|Q9STG9|ASE2_ARATH	sp|O57979|PUR1_PYRHO	3.80	49.66	2e-127
2.4.2.14	Arabidopsis thaliana	Rattus norvegicus	sp|Q9STG9|ASE2_ARATH	sp|P35433|PUR1_RAT	1.50	37.83	1e-105
2.4.2.14	Arabidopsis thaliana	Saccharomyces cerevisiae	sp|Q9STG9|ASE2_ARATH	sp|P04046|PUR1_YEAST	1.50	33.26	9e-78
2.4.2.14	Arabidopsis thaliana	Salmonella typhi	sp|Q9STG9|ASE2_ARATH	tr|Q8ZNC2|Q8ZNC2_SALTY	4.00	38.53	3e-96
2.4.2.14	Arabidopsis thaliana	Sulfolobus solfataricus	sp|Q9STG9|ASE2_ARATH	tr|Q7LXR4|Q7LXR4_SULSO	2.70	35.27	3e-81
2.4.2.14	Arabidopsis thaliana	Thermotoga maritima	sp|Q9STG9|ASE2_ARATH	tr|Q9X0X4|Q9X0X4_THEMA	4.00	44.08	4e-107
2.4.2.14	Arabidopsis thaliana	Xenopus laevis	sp|Q9STG9|ASE2_ARATH	tr|Q6P2Z4|Q6P2Z4_XENTR	1.50	39.75	3e-113
2.4.2.14	Arabidopsis thaliana	Yersinia pestis	sp|Q9STG9|ASE2_ARATH	tr|Q7CJA4|Q7CJA4_YERPE	4.00	39.87	7e-94
2.4.2.14	Arabidopsis thaliana	Bacillus subtilis	sp|Q9T0J5|ASE3_ARATH	sp|P00497|PUR1_BACSU	4.00	47.53	1e-142
2.4.2.14	Arabidopsis thaliana	Caenorhabditis elegans	sp|Q9T0J5|ASE3_ARATH	tr|Q22134|Q22134_CAEEL	1.50	39.60	4e-93
2.4.2.14	Arabidopsis thaliana	Danio rerio	sp|Q9T0J5|ASE3_ARATH	tr|A0A0R4IH09|A0A0R4IH09_DANRE	1.50	41.94	3e-104
2.4.2.14	Arabidopsis thaliana	Drosophila melanogaster	sp|Q9T0J5|ASE3_ARATH	sp|Q27601|PUR1_DROME	1.50	35.62	1e-96
2.4.2.14	Arabidopsis thaliana	Drosophila melanogaster	sp|Q9T0J5|ASE3_ARATH	tr|Q967S0|Q967S0_DROME	1.50	36.12	2e-100
2.4.2.14	Arabidopsis thaliana	Escherichia coli	sp|Q9T0J5|ASE3_ARATH	sp|P0AG16|PUR1_ECOLI	4.00	36.62	4e-80
2.4.2.14	Arabidopsis thaliana	Gallus gallus	sp|Q9T0J5|ASE3_ARATH	sp|P28173|PUR1_CHICK	1.50	41.08	7e-100
2.4.2.14	Arabidopsis thaliana	Haemophilus influenzae	sp|Q9T0J5|ASE3_ARATH	sp|P43854|PUR1_HAEIN	4.00	36.84	6e-79
2.4.2.14	Arabidopsis thaliana	Haloferax volcanii	sp|Q9T0J5|ASE3_ARATH	tr|D4GW43|D4GW43_HALVD	3.80	43.22	2e-120
2.4.2.14	Arabidopsis thaliana	Homo sapiens	sp|Q9T0J5|ASE3_ARATH	sp|Q06203|PUR1_HUMAN	1.50	39.78	7e-98
2.4.2.14	Arabidopsis thaliana	Mycobacterium tuberculosis	sp|Q9T0J5|ASE3_ARATH	sp|P9WHQ7|PUR1_MYCTU	4.00	41.86	4e-120
2.4.2.14	Arabidopsis thaliana	Oryza sativa	sp|Q9T0J5|ASE3_ARATH	tr|Q6I5V5|Q6I5V5_ORYSJ	0.20	55.18	6e-178
2.4.2.14	Arabidopsis thaliana	Oryza sativa	sp|Q9T0J5|ASE3_ARATH	tr|Q8RUM9|Q8RUM9_ORYSJ	0.20	55.93	1e-180
2.4.2.14	Arabidopsis thaliana	Pseudomonas aeruginosa	sp|Q9T0J5|ASE3_ARATH	sp|Q51342|PUR1_PSEAE	4.00	37.50	6e-81
2.4.2.14	Arabidopsis thaliana	Pyrococcus horikoshii	sp|Q9T0J5|ASE3_ARATH	sp|O57979|PUR1_PYRHO	3.80	45.41	6e-119
2.4.2.14	Arabidopsis thaliana	Rattus norvegicus	sp|Q9T0J5|ASE3_ARATH	sp|P35433|PUR1_RAT	1.50	39.14	6e-96
2.4.2.14	Arabidopsis thaliana	Saccharomyces cerevisiae	sp|Q9T0J5|ASE3_ARATH	sp|P04046|PUR1_YEAST	1.50	34.42	1e-71
2.4.2.14	Arabidopsis thaliana	Salmonella typhi	sp|Q9T0J5|ASE3_ARATH	tr|Q8ZNC2|Q8ZNC2_SALTY	4.00	36.18	8e-81
2.4.2.14	Arabidopsis thaliana	Sulfolobus solfataricus	sp|Q9T0J5|ASE3_ARATH	tr|Q7LXR4|Q7LXR4_SULSO	2.70	34.54	2e-79
2.4.2.14	Arabidopsis thaliana	Thermotoga maritima	sp|Q9T0J5|ASE3_ARATH	tr|Q9X0X4|Q9X0X4_THEMA	4.00	43.16	7e-105
2.4.2.14	Arabidopsis thaliana	Xenopus laevis	sp|Q9T0J5|ASE3_ARATH	tr|Q6P2Z4|Q6P2Z4_XENTR	1.50	40.65	2e-103
2.4.2.14	Arabidopsis thaliana	Yersinia pestis	sp|Q9T0J5|ASE3_ARATH	tr|Q7CJA4|Q7CJA4_YERPE	4.00	37.72	6e-83
2.4.2.14	Bacillus subtilis	Caenorhabditis elegans	sp|P00497|PUR1_BACSU	tr|Q22134|Q22134_CAEEL	4.00	42.00	1e-112
2.4.2.14	Bacillus subtilis	Danio rerio	sp|P00497|PUR1_BACSU	tr|A0A0R4IH09|A0A0R4IH09_DANRE	4.00	42.28	3e-117
2.4.2.14	Bacillus subtilis	Drosophila melanogaster	sp|P00497|PUR1_BACSU	sp|Q27601|PUR1_DROME	4.00	41.94	2e-116
2.4.2.14	Bacillus subtilis	Drosophila melanogaster	sp|P00497|PUR1_BACSU	tr|Q967S0|Q967S0_DROME	4.00	42.58	9e-116
2.4.2.14	Bacillus subtilis	Escherichia coli	sp|P00497|PUR1_BACSU	sp|P0AG16|PUR1_ECOLI	3.10	42.12	3e-102
2.4.2.14	Bacillus subtilis	Gallus gallus	sp|P00497|PUR1_BACSU	sp|P28173|PUR1_CHICK	4.00	41.89	3e-118
2.4.2.14	Bacillus subtilis	Haemophilus influenzae	sp|P00497|PUR1_BACSU	sp|P43854|PUR1_HAEIN	3.10	38.44	2e-93
2.4.2.14	Bacillus subtilis	Haloferax volcanii	sp|P00497|PUR1_BACSU	tr|D4GW43|D4GW43_HALVD	4.00	45.01	2e-131
2.4.2.14	Bacillus subtilis	Homo sapiens	sp|P00497|PUR1_BACSU	sp|Q06203|PUR1_HUMAN	4.00	41.83	6e-113
2.4.2.14	Bacillus subtilis	Mycobacterium tuberculosis	sp|P00497|PUR1_BACSU	sp|P9WHQ7|PUR1_MYCTU	3.10	46.71	9e-146
2.4.2.14	Bacillus subtilis	Oryza sativa	sp|P00497|PUR1_BACSU	tr|Q6I5V5|Q6I5V5_ORYSJ	4.00	48.06	4e-118
2.4.2.14	Bacillus subtilis	Oryza sativa	sp|P00497|PUR1_BACSU	tr|Q8RUM9|Q8RUM9_ORYSJ	4.00	47.23	7e-119
2.4.2.14	Bacillus subtilis	Pseudomonas aeruginosa	sp|P00497|PUR1_BACSU	sp|Q51342|PUR1_PSEAE	3.10	38.79	6e-96
2.4.2.14	Bacillus subtilis	Pyrococcus horikoshii	sp|P00497|PUR1_BACSU	sp|O57979|PUR1_PYRHO	4.00	49.55	9e-135
2.4.2.14	Bacillus subtilis	Rattus norvegicus	sp|P00497|PUR1_BACSU	sp|P35433|PUR1_RAT	4.00	41.89	1e-116
2.4.2.14	Bacillus subtilis	Saccharomyces cerevisiae	sp|P00497|PUR1_BACSU	sp|P04046|PUR1_YEAST	4.00	35.13	1e-74
2.4.2.14	Bacillus subtilis	Salmonella typhi	sp|P00497|PUR1_BACSU	tr|Q8ZNC2|Q8ZNC2_SALTY	3.10	41.90	1e-101
2.4.2.14	Bacillus subtilis	Sulfolobus solfataricus	sp|P00497|PUR1_BACSU	tr|Q7LXR4|Q7LXR4_SULSO	4.00	39.91	8e-102
2.4.2.14	Bacillus subtilis	Thermotoga maritima	sp|P00497|PUR1_BACSU	tr|Q9X0X4|Q9X0X4_THEMA	4.00	46.17	5e-122
2.4.2.14	Bacillus subtilis	Xenopus laevis	sp|P00497|PUR1_BACSU	tr|Q6P2Z4|Q6P2Z4_XENTR	4.00	44.25	4e-118
2.4.2.14	Bacillus subtilis	Yersinia pestis	sp|P00497|PUR1_BACSU	tr|Q7CJA4|Q7CJA4_YERPE	3.10	41.25	9e-101
2.4.2.14	Caenorhabditis elegans	Danio rerio	tr|Q22134|Q22134_CAEEL	tr|A0A0R4IH09|A0A0R4IH09_DANRE	0.80	50.53	1e-150
2.4.2.14	Caenorhabditis elegans	Drosophila melanogaster	tr|Q22134|Q22134_CAEEL	sp|Q27601|PUR1_DROME	0.70	49.05	9e-143
2.4.2.14	Caenorhabditis elegans	Drosophila melanogaster	tr|Q22134|Q22134_CAEEL	tr|Q967S0|Q967S0_DROME	0.70	48.20	2e-144
2.4.2.14	Caenorhabditis elegans	Escherichia coli	tr|Q22134|Q22134_CAEEL	sp|P0AG16|PUR1_ECOLI	4.00	32.62	1e-67
2.4.2.14	Caenorhabditis elegans	Gallus gallus	tr|Q22134|Q22134_CAEEL	sp|P28173|PUR1_CHICK	0.80	49.26	2e-147
2.4.2.14	Caenorhabditis elegans	Haemophilus influenzae	tr|Q22134|Q22134_CAEEL	sp|P43854|PUR1_HAEIN	4.00	32.69	7e-65
2.4.2.14	Caenorhabditis elegans	Haloferax volcanii	tr|Q22134|Q22134_CAEEL	tr|D4GW43|D4GW43_HALVD	3.80	39.42	4e-94
2.4.2.14	Caenorhabditis elegans	Homo sapiens	tr|Q22134|Q22134_CAEEL	sp|Q06203|PUR1_HUMAN	0.80	49.89	2e-148
2.4.2.14	Caenorhabditis elegans	Mycobacterium tuberculosis	tr|Q22134|Q22134_CAEEL	sp|P9WHQ7|PUR1_MYCTU	4.00	41.15	2e-99
2.4.2.14	Caenorhabditis elegans	Oryza sativa	tr|Q22134|Q22134_CAEEL	tr|Q6I5V5|Q6I5V5_ORYSJ	1.50	38.89	3e-71
2.4.2.14	Caenorhabditis elegans	Oryza sativa	tr|Q22134|Q22134_CAEEL	tr|Q8RUM9|Q8RUM9_ORYSJ	1.50	37.39	2e-74
2.4.2.14	Caenorhabditis elegans	Pseudomonas aeruginosa	tr|Q22134|Q22134_CAEEL	sp|Q51342|PUR1_PSEAE	4.00	33.19	3e-70
2.4.2.14	Caenorhabditis elegans	Pyrococcus horikoshii	tr|Q22134|Q22134_CAEEL	sp|O57979|PUR1_PYRHO	3.80	43.44	2e-100
2.4.2.14	Caenorhabditis elegans	Rattus norvegicus	tr|Q22134|Q22134_CAEEL	sp|P35433|PUR1_RAT	0.80	49.47	2e-149
2.4.2.14	Caenorhabditis elegans	Saccharomyces cerevisiae	tr|Q22134|Q22134_CAEEL	sp|P04046|PUR1_YEAST	1.30	32.20	2e-61
2.4.2.14	Caenorhabditis elegans	Salmonella typhi	tr|Q22134|Q22134_CAEEL	tr|Q8ZNC2|Q8ZNC2_SALTY	4.00	32.41	6e-69
2.4.2.14	Caenorhabditis elegans	Sulfolobus solfataricus	tr|Q22134|Q22134_CAEEL	tr|Q7LXR4|Q7LXR4_SULSO	2.70	36.34	5e-72
2.4.2.14	Caenorhabditis elegans	Thermotoga maritima	tr|Q22134|Q22134_CAEEL	tr|Q9X0X4|Q9X0X4_THEMA	4.00	42.79	7e-91
2.4.2.14	Caenorhabditis elegans	Xenopus laevis	tr|Q22134|Q22134_CAEEL	tr|Q6P2Z4|Q6P2Z4_XENTR	0.80	49.05	3e-150
2.4.2.14	Caenorhabditis elegans	Yersinia pestis	tr|Q22134|Q22134_CAEEL	tr|Q7CJA4|Q7CJA4_YERPE	4.00	32.62	2e-70
2.4.2.14	Danio rerio	Drosophila melanogaster	tr|A0A0R4IH09|A0A0R4IH09_DANRE	sp|Q27601|PUR1_DROME	0.80	64.13	0.0
2.4.2.14	Danio rerio	Drosophila melanogaster	tr|A0A0R4IH09|A0A0R4IH09_DANRE	tr|Q967S0|Q967S0_DROME	0.80	64.72	0.0
2.4.2.14	Danio rerio	Escherichia coli	tr|A0A0R4IH09|A0A0R4IH09_DANRE	sp|P0AG16|PUR1_ECOLI	4.00	36.55	2e-82
2.4.2.14	Danio rerio	Gallus gallus	tr|A0A0R4IH09|A0A0R4IH09_DANRE	sp|P28173|PUR1_CHICK	0.40	76.57	0.0
2.4.2.14	Danio rerio	Haemophilus influenzae	tr|A0A0R4IH09|A0A0R4IH09_DANRE	sp|P43854|PUR1_HAEIN	4.00	35.37	2e-79
2.4.2.14	Danio rerio	Haloferax volcanii	tr|A0A0R4IH09|A0A0R4IH09_DANRE	tr|D4GW43|D4GW43_HALVD	3.80	41.26	3e-108
2.4.2.14	Danio rerio	Homo sapiens	tr|A0A0R4IH09|A0A0R4IH09_DANRE	sp|Q06203|PUR1_HUMAN	0.40	74.61	0.0
2.4.2.14	Danio rerio	Mycobacterium tuberculosis	tr|A0A0R4IH09|A0A0R4IH09_DANRE	sp|P9WHQ7|PUR1_MYCTU	4.00	40.08	2e-121
2.4.2.14	Danio rerio	Oryza sativa	tr|A0A0R4IH09|A0A0R4IH09_DANRE	tr|Q6I5V5|Q6I5V5_ORYSJ	1.50	40.76	3e-80
2.4.2.14	Danio rerio	Oryza sativa	tr|A0A0R4IH09|A0A0R4IH09_DANRE	tr|Q8RUM9|Q8RUM9_ORYSJ	1.50	40.42	3e-83
2.4.2.14	Danio rerio	Pseudomonas aeruginosa	tr|A0A0R4IH09|A0A0R4IH09_DANRE	sp|Q51342|PUR1_PSEAE	4.00	35.02	6e-76
2.4.2.14	Danio rerio	Pyrococcus horikoshii	tr|A0A0R4IH09|A0A0R4IH09_DANRE	sp|O57979|PUR1_PYRHO	3.80	45.07	9e-109
2.4.2.14	Danio rerio	Rattus norvegicus	tr|A0A0R4IH09|A0A0R4IH09_DANRE	sp|P35433|PUR1_RAT	0.40	73.62	0.0
2.4.2.14	Danio rerio	Saccharomyces cerevisiae	tr|A0A0R4IH09|A0A0R4IH09_DANRE	sp|P04046|PUR1_YEAST	1.30	34.72	2e-73
2.4.2.14	Danio rerio	Salmonella typhi	tr|A0A0R4IH09|A0A0R4IH09_DANRE	tr|Q8ZNC2|Q8ZNC2_SALTY	4.00	37.61	8e-86
2.4.2.14	Danio rerio	Sulfolobus solfataricus	tr|A0A0R4IH09|A0A0R4IH09_DANRE	tr|Q7LXR4|Q7LXR4_SULSO	2.70	39.42	2e-84
2.4.2.14	Danio rerio	Thermotoga maritima	tr|A0A0R4IH09|A0A0R4IH09_DANRE	tr|Q9X0X4|Q9X0X4_THEMA	4.00	41.53	1e-94
2.4.2.14	Danio rerio	Xenopus laevis	tr|A0A0R4IH09|A0A0R4IH09_DANRE	tr|Q6P2Z4|Q6P2Z4_XENTR	0.40	75.54	0.0
2.4.2.14	Danio rerio	Yersinia pestis	tr|A0A0R4IH09|A0A0R4IH09_DANRE	tr|Q7CJA4|Q7CJA4_YERPE	4.00	36.76	5e-83
2.4.2.14	Drosophila melanogaster	Escherichia coli	sp|Q27601|PUR1_DROME	sp|P0AG16|PUR1_ECOLI	4.00	33.97	1e-74
2.4.2.14	Drosophila melanogaster	Gallus gallus	sp|Q27601|PUR1_DROME	sp|P28173|PUR1_CHICK	0.80	65.33	0.0
2.4.2.14	Drosophila melanogaster	Haemophilus influenzae	sp|Q27601|PUR1_DROME	sp|P43854|PUR1_HAEIN	4.00	33.62	2e-76
2.4.2.14	Drosophila melanogaster	Haloferax volcanii	sp|Q27601|PUR1_DROME	tr|D4GW43|D4GW43_HALVD	3.80	43.33	2e-113
2.4.2.14	Drosophila melanogaster	Homo sapiens	sp|Q27601|PUR1_DROME	sp|Q06203|PUR1_HUMAN	0.80	62.93	0.0
2.4.2.14	Drosophila melanogaster	Mycobacterium tuberculosis	sp|Q27601|PUR1_DROME	sp|P9WHQ7|PUR1_MYCTU	4.00	40.60	2e-114
2.4.2.14	Drosophila melanogaster	Oryza sativa	sp|Q27601|PUR1_DROME	tr|Q6I5V5|Q6I5V5_ORYSJ	1.50	37.45	2e-77
2.4.2.14	Drosophila melanogaster	Oryza sativa	sp|Q27601|PUR1_DROME	tr|Q8RUM9|Q8RUM9_ORYSJ	1.50	36.82	4e-81
2.4.2.14	Drosophila melanogaster	Pseudomonas aeruginosa	sp|Q27601|PUR1_DROME	sp|Q51342|PUR1_PSEAE	4.00	32.63	4e-70
2.4.2.14	Drosophila melanogaster	Pyrococcus horikoshii	sp|Q27601|PUR1_DROME	sp|O57979|PUR1_PYRHO	3.80	47.22	6e-113
2.4.2.14	Drosophila melanogaster	Rattus norvegicus	sp|Q27601|PUR1_DROME	sp|P35433|PUR1_RAT	0.80	64.13	0.0
2.4.2.14	Drosophila melanogaster	Saccharomyces cerevisiae	sp|Q27601|PUR1_DROME	sp|P04046|PUR1_YEAST	1.30	30.48	1e-61
2.4.2.14	Drosophila melanogaster	Salmonella typhi	sp|Q27601|PUR1_DROME	tr|Q8ZNC2|Q8ZNC2_SALTY	4.00	34.39	3e-74
2.4.2.14	Drosophila melanogaster	Sulfolobus solfataricus	sp|Q27601|PUR1_DROME	tr|Q7LXR4|Q7LXR4_SULSO	2.70	36.20	1e-78
2.4.2.14	Drosophila melanogaster	Thermotoga maritima	sp|Q27601|PUR1_DROME	tr|Q9X0X4|Q9X0X4_THEMA	4.00	42.69	4e-94
2.4.2.14	Drosophila melanogaster	Xenopus laevis	sp|Q27601|PUR1_DROME	tr|Q6P2Z4|Q6P2Z4_XENTR	0.80	64.73	0.0
2.4.2.14	Drosophila melanogaster	Yersinia pestis	sp|Q27601|PUR1_DROME	tr|Q7CJA4|Q7CJA4_YERPE	4.00	33.83	6e-73
2.4.2.14	Drosophila melanogaster	Escherichia coli	tr|Q967S0|Q967S0_DROME	sp|P0AG16|PUR1_ECOLI	4.00	35.03	1e-77
2.4.2.14	Drosophila melanogaster	Gallus gallus	tr|Q967S0|Q967S0_DROME	sp|P28173|PUR1_CHICK	0.80	64.31	0.0
2.4.2.14	Drosophila melanogaster	Haemophilus influenzae	tr|Q967S0|Q967S0_DROME	sp|P43854|PUR1_HAEIN	4.00	33.40	2e-78
2.4.2.14	Drosophila melanogaster	Haloferax volcanii	tr|Q967S0|Q967S0_DROME	tr|D4GW43|D4GW43_HALVD	3.80	43.62	3e-112
2.4.2.14	Drosophila melanogaster	Homo sapiens	tr|Q967S0|Q967S0_DROME	sp|Q06203|PUR1_HUMAN	0.80	63.10	0.0
2.4.2.14	Drosophila melanogaster	Mycobacterium tuberculosis	tr|Q967S0|Q967S0_DROME	sp|P9WHQ7|PUR1_MYCTU	4.00	42.24	5e-118
2.4.2.14	Drosophila melanogaster	Oryza sativa	tr|Q967S0|Q967S0_DROME	tr|Q6I5V5|Q6I5V5_ORYSJ	1.50	37.14	3e-78
2.4.2.14	Drosophila melanogaster	Oryza sativa	tr|Q967S0|Q967S0_DROME	tr|Q8RUM9|Q8RUM9_ORYSJ	1.50	36.52	1e-78
2.4.2.14	Drosophila melanogaster	Pseudomonas aeruginosa	tr|Q967S0|Q967S0_DROME	sp|Q51342|PUR1_PSEAE	4.00	32.84	3e-71
2.4.2.14	Drosophila melanogaster	Pyrococcus horikoshii	tr|Q967S0|Q967S0_DROME	sp|O57979|PUR1_PYRHO	3.80	46.77	3e-113
2.4.2.14	Drosophila melanogaster	Rattus norvegicus	tr|Q967S0|Q967S0_DROME	sp|P35433|PUR1_RAT	0.80	63.91	0.0
2.4.2.14	Drosophila melanogaster	Saccharomyces cerevisiae	tr|Q967S0|Q967S0_DROME	sp|P04046|PUR1_YEAST	1.30	31.51	3e-64
2.4.2.14	Drosophila melanogaster	Salmonella typhi	tr|Q967S0|Q967S0_DROME	tr|Q8ZNC2|Q8ZNC2_SALTY	4.00	35.88	7e-79
2.4.2.14	Drosophila melanogaster	Sulfolobus solfataricus	tr|Q967S0|Q967S0_DROME	tr|Q7LXR4|Q7LXR4_SULSO	2.70	38.69	4e-81
2.4.2.14	Drosophila melanogaster	Thermotoga maritima	tr|Q967S0|Q967S0_DROME	tr|Q9X0X4|Q9X0X4_THEMA	4.00	42.00	2e-96
2.4.2.14	Drosophila melanogaster	Xenopus laevis	tr|Q967S0|Q967S0_DROME	tr|Q6P2Z4|Q6P2Z4_XENTR	0.80	63.31	0.0
2.4.2.14	Drosophila melanogaster	Yersinia pestis	tr|Q967S0|Q967S0_DROME	tr|Q7CJA4|Q7CJA4_YERPE	4.00	34.47	1e-75
2.4.2.14	Escherichia coli	Gallus gallus	sp|P0AG16|PUR1_ECOLI	sp|P28173|PUR1_CHICK	4.00	37.61	6e-90
2.4.2.14	Escherichia coli	Haemophilus influenzae	sp|P0AG16|PUR1_ECOLI	sp|P43854|PUR1_HAEIN	0.70	69.58	0.0
2.4.2.14	Escherichia coli	Haloferax volcanii	sp|P0AG16|PUR1_ECOLI	tr|D4GW43|D4GW43_HALVD	4.00	40.81	5e-93
2.4.2.14	Escherichia coli	Homo sapiens	sp|P0AG16|PUR1_ECOLI	sp|Q06203|PUR1_HUMAN	4.00	35.61	1e-85
2.4.2.14	Escherichia coli	Mycobacterium tuberculosis	sp|P0AG16|PUR1_ECOLI	sp|P9WHQ7|PUR1_MYCTU	3.10	34.98	1e-88
2.4.2.14	Escherichia coli	Oryza sativa	sp|P0AG16|PUR1_ECOLI	tr|Q6I5V5|Q6I5V5_ORYSJ	4.00	36.38	7e-69
2.4.2.14	Escherichia coli	Oryza sativa	sp|P0AG16|PUR1_ECOLI	tr|Q8RUM9|Q8RUM9_ORYSJ	4.00	34.34	3e-65
2.4.2.14	Escherichia coli	Pseudomonas aeruginosa	sp|P0AG16|PUR1_ECOLI	sp|Q51342|PUR1_PSEAE	1.40	63.67	0.0
2.4.2.14	Escherichia coli	Pyrococcus horikoshii	sp|P0AG16|PUR1_ECOLI	sp|O57979|PUR1_PYRHO	4.00	40.23	1e-88
2.4.2.14	Escherichia coli	Rattus norvegicus	sp|P0AG16|PUR1_ECOLI	sp|P35433|PUR1_RAT	4.00	35.82	2e-85
2.4.2.14	Escherichia coli	Saccharomyces cerevisiae	sp|P0AG16|PUR1_ECOLI	sp|P04046|PUR1_YEAST	4.00	51.20	2e-170
2.4.2.14	Escherichia coli	Salmonella typhi	sp|P0AG16|PUR1_ECOLI	tr|Q8ZNC2|Q8ZNC2_SALTY	0.10	96.24	0.0
2.4.2.14	Escherichia coli	Sulfolobus solfataricus	sp|P0AG16|PUR1_ECOLI	tr|Q7LXR4|Q7LXR4_SULSO	4.00	33.86	1e-67
2.4.2.14	Escherichia coli	Thermotoga maritima	sp|P0AG16|PUR1_ECOLI	tr|Q9X0X4|Q9X0X4_THEMA	4.00	36.05	2e-68
2.4.2.14	Escherichia coli	Xenopus laevis	sp|P0AG16|PUR1_ECOLI	tr|Q6P2Z4|Q6P2Z4_XENTR	4.00	36.42	1e-83
2.4.2.14	Escherichia coli	Yersinia pestis	sp|P0AG16|PUR1_ECOLI	tr|Q7CJA4|Q7CJA4_YERPE	0.40	87.13	0.0
2.4.2.14	Gallus gallus	Haemophilus influenzae	sp|P28173|PUR1_CHICK	sp|P43854|PUR1_HAEIN	4.00	36.48	3e-82
2.4.2.14	Gallus gallus	Haloferax volcanii	sp|P28173|PUR1_CHICK	tr|D4GW43|D4GW43_HALVD	3.80	40.66	1e-105
2.4.2.14	Gallus gallus	Homo sapiens	sp|P28173|PUR1_CHICK	sp|Q06203|PUR1_HUMAN	0.30	83.53	0.0
2.4.2.14	Gallus gallus	Mycobacterium tuberculosis	sp|P28173|PUR1_CHICK	sp|P9WHQ7|PUR1_MYCTU	4.00	41.58	1e-117
2.4.2.14	Gallus gallus	Oryza sativa	sp|P28173|PUR1_CHICK	tr|Q6I5V5|Q6I5V5_ORYSJ	1.50	40.34	6e-81
2.4.2.14	Gallus gallus	Oryza sativa	sp|P28173|PUR1_CHICK	tr|Q8RUM9|Q8RUM9_ORYSJ	1.50	39.50	1e-84
2.4.2.14	Gallus gallus	Pseudomonas aeruginosa	sp|P28173|PUR1_CHICK	sp|Q51342|PUR1_PSEAE	4.00	33.40	6e-74
2.4.2.14	Gallus gallus	Pyrococcus horikoshii	sp|P28173|PUR1_CHICK	sp|O57979|PUR1_PYRHO	3.80	45.29	5e-112
2.4.2.14	Gallus gallus	Rattus norvegicus	sp|P28173|PUR1_CHICK	sp|P35433|PUR1_RAT	0.30	82.16	0.0
2.4.2.14	Gallus gallus	Saccharomyces cerevisiae	sp|P28173|PUR1_CHICK	sp|P04046|PUR1_YEAST	1.30	33.54	6e-70
2.4.2.14	Gallus gallus	Salmonella typhi	sp|P28173|PUR1_CHICK	tr|Q8ZNC2|Q8ZNC2_SALTY	4.00	38.32	7e-91
2.4.2.14	Gallus gallus	Sulfolobus solfataricus	sp|P28173|PUR1_CHICK	tr|Q7LXR4|Q7LXR4_SULSO	2.70	38.08	2e-85
2.4.2.14	Gallus gallus	Thermotoga maritima	sp|P28173|PUR1_CHICK	tr|Q9X0X4|Q9X0X4_THEMA	4.00	43.39	1e-99
2.4.2.14	Gallus gallus	Xenopus laevis	sp|P28173|PUR1_CHICK	tr|Q6P2Z4|Q6P2Z4_XENTR	0.40	85.04	0.0
2.4.2.14	Gallus gallus	Yersinia pestis	sp|P28173|PUR1_CHICK	tr|Q7CJA4|Q7CJA4_YERPE	4.00	38.53	2e-88
2.4.2.14	Haemophilus influenzae	Haloferax volcanii	sp|P43854|PUR1_HAEIN	tr|D4GW43|D4GW43_HALVD	4.00	39.32	1e-89
2.4.2.14	Haemophilus influenzae	Homo sapiens	sp|P43854|PUR1_HAEIN	sp|Q06203|PUR1_HUMAN	4.00	35.12	1e-79
2.4.2.14	Haemophilus influenzae	Mycobacterium tuberculosis	sp|P43854|PUR1_HAEIN	sp|P9WHQ7|PUR1_MYCTU	3.10	36.98	3e-87
2.4.2.14	Haemophilus influenzae	Oryza sativa	sp|P43854|PUR1_HAEIN	tr|Q6I5V5|Q6I5V5_ORYSJ	4.00	36.38	3e-68
2.4.2.14	Haemophilus influenzae	Oryza sativa	sp|P43854|PUR1_HAEIN	tr|Q8RUM9|Q8RUM9_ORYSJ	4.00	34.99	2e-67
2.4.2.14	Haemophilus influenzae	Pseudomonas aeruginosa	sp|P43854|PUR1_HAEIN	sp|Q51342|PUR1_PSEAE	1.40	58.88	0.0
2.4.2.14	Haemophilus influenzae	Pyrococcus horikoshii	sp|P43854|PUR1_HAEIN	sp|O57979|PUR1_PYRHO	4.00	42.50	3e-94
2.4.2.14	Haemophilus influenzae	Rattus norvegicus	sp|P43854|PUR1_HAEIN	sp|P35433|PUR1_RAT	4.00	34.30	4e-80
2.4.2.14	Haemophilus influenzae	Saccharomyces cerevisiae	sp|P43854|PUR1_HAEIN	sp|P04046|PUR1_YEAST	4.00	50.60	1e-167
2.4.2.14	Haemophilus influenzae	Salmonella typhi	sp|P43854|PUR1_HAEIN	tr|Q8ZNC2|Q8ZNC2_SALTY	0.70	69.18	0.0
2.4.2.14	Haemophilus influenzae	Sulfolobus solfataricus	sp|P43854|PUR1_HAEIN	tr|Q7LXR4|Q7LXR4_SULSO	4.00	32.73	1e-66
2.4.2.14	Haemophilus influenzae	Thermotoga maritima	sp|P43854|PUR1_HAEIN	tr|Q9X0X4|Q9X0X4_THEMA	4.00	35.12	4e-66
2.4.2.14	Haemophilus influenzae	Xenopus laevis	sp|P43854|PUR1_HAEIN	tr|Q6P2Z4|Q6P2Z4_XENTR	4.00	35.29	4e-82
2.4.2.14	Haemophilus influenzae	Yersinia pestis	sp|P43854|PUR1_HAEIN	tr|Q7CJA4|Q7CJA4_YERPE	0.70	69.58	0.0
2.4.2.14	Haloferax volcanii	Homo sapiens	tr|D4GW43|D4GW43_HALVD	sp|Q06203|PUR1_HUMAN	3.80	39.50	1e-101
2.4.2.14	Haloferax volcanii	Mycobacterium tuberculosis	tr|D4GW43|D4GW43_HALVD	sp|P9WHQ7|PUR1_MYCTU	4.00	41.65	2e-115
2.4.2.14	Haloferax volcanii	Oryza sativa	tr|D4GW43|D4GW43_HALVD	tr|Q6I5V5|Q6I5V5_ORYSJ	3.80	43.37	4e-96
2.4.2.14	Haloferax volcanii	Oryza sativa	tr|D4GW43|D4GW43_HALVD	tr|Q8RUM9|Q8RUM9_ORYSJ	3.80	43.22	5e-97
2.4.2.14	Haloferax volcanii	Pseudomonas aeruginosa	tr|D4GW43|D4GW43_HALVD	sp|Q51342|PUR1_PSEAE	4.00	41.03	5e-96
2.4.2.14	Haloferax volcanii	Pyrococcus horikoshii	tr|D4GW43|D4GW43_HALVD	sp|O57979|PUR1_PYRHO	3.70	46.21	5e-119
2.4.2.14	Haloferax volcanii	Rattus norvegicus	tr|D4GW43|D4GW43_HALVD	sp|P35433|PUR1_RAT	3.80	39.29	4e-104
2.4.2.14	Haloferax volcanii	Saccharomyces cerevisiae	tr|D4GW43|D4GW43_HALVD	sp|P04046|PUR1_YEAST	3.80	36.81	6e-78
2.4.2.14	Haloferax volcanii	Salmonella typhi	tr|D4GW43|D4GW43_HALVD	tr|Q8ZNC2|Q8ZNC2_SALTY	4.00	42.09	5e-96
2.4.2.14	Haloferax volcanii	Sulfolobus solfataricus	tr|D4GW43|D4GW43_HALVD	tr|Q7LXR4|Q7LXR4_SULSO	3.80	36.53	8e-83
2.4.2.14	Haloferax volcanii	Thermotoga maritima	tr|D4GW43|D4GW43_HALVD	tr|Q9X0X4|Q9X0X4_THEMA	4.00	42.92	8e-102
2.4.2.14	Haloferax volcanii	Xenopus laevis	tr|D4GW43|D4GW43_HALVD	tr|Q6P2Z4|Q6P2Z4_XENTR	3.80	38.57	2e-106
2.4.2.14	Haloferax volcanii	Yersinia pestis	tr|D4GW43|D4GW43_HALVD	tr|Q7CJA4|Q7CJA4_YERPE	4.00	42.95	2e-99
2.4.2.14	Homo sapiens	Mycobacterium tuberculosis	sp|Q06203|PUR1_HUMAN	sp|P9WHQ7|PUR1_MYCTU	4.00	42.98	1e-116
2.4.2.14	Homo sapiens	Oryza sativa	sp|Q06203|PUR1_HUMAN	tr|Q6I5V5|Q6I5V5_ORYSJ	1.50	38.36	2e-76
2.4.2.14	Homo sapiens	Oryza sativa	sp|Q06203|PUR1_HUMAN	tr|Q8RUM9|Q8RUM9_ORYSJ	1.50	38.05	9e-77
2.4.2.14	Homo sapiens	Pseudomonas aeruginosa	sp|Q06203|PUR1_HUMAN	sp|Q51342|PUR1_PSEAE	4.00	33.75	3e-72
2.4.2.14	Homo sapiens	Pyrococcus horikoshii	sp|Q06203|PUR1_HUMAN	sp|O57979|PUR1_PYRHO	3.80	43.72	2e-104
2.4.2.14	Homo sapiens	Rattus norvegicus	sp|Q06203|PUR1_HUMAN	sp|P35433|PUR1_RAT	0.10	93.42	0.0
2.4.2.14	Homo sapiens	Saccharomyces cerevisiae	sp|Q06203|PUR1_HUMAN	sp|P04046|PUR1_YEAST	1.30	33.27	4e-69
2.4.2.14	Homo sapiens	Salmonella typhi	sp|Q06203|PUR1_HUMAN	tr|Q8ZNC2|Q8ZNC2_SALTY	4.00	35.82	1e-86
2.4.2.14	Homo sapiens	Sulfolobus solfataricus	sp|Q06203|PUR1_HUMAN	tr|Q7LXR4|Q7LXR4_SULSO	2.70	38.53	3e-85
2.4.2.14	Homo sapiens	Thermotoga maritima	sp|Q06203|PUR1_HUMAN	tr|Q9X0X4|Q9X0X4_THEMA	4.00	42.69	4e-97
2.4.2.14	Homo sapiens	Xenopus laevis	sp|Q06203|PUR1_HUMAN	tr|Q6P2Z4|Q6P2Z4_XENTR	0.40	81.30	0.0
2.4.2.14	Homo sapiens	Yersinia pestis	sp|Q06203|PUR1_HUMAN	tr|Q7CJA4|Q7CJA4_YERPE	4.00	37.06	6e-85
2.4.2.14	Mycobacterium tuberculosis	Oryza sativa	sp|P9WHQ7|PUR1_MYCTU	tr|Q6I5V5|Q6I5V5_ORYSJ	4.00	44.47	1e-96
2.4.2.14	Mycobacterium tuberculosis	Oryza sativa	sp|P9WHQ7|PUR1_MYCTU	tr|Q8RUM9|Q8RUM9_ORYSJ	4.00	45.12	1e-100
2.4.2.14	Mycobacterium tuberculosis	Pseudomonas aeruginosa	sp|P9WHQ7|PUR1_MYCTU	sp|Q51342|PUR1_PSEAE	3.10	36.31	2e-87
2.4.2.14	Mycobacterium tuberculosis	Pyrococcus horikoshii	sp|P9WHQ7|PUR1_MYCTU	sp|O57979|PUR1_PYRHO	4.00	45.54	3e-119
2.4.2.14	Mycobacterium tuberculosis	Rattus norvegicus	sp|P9WHQ7|PUR1_MYCTU	sp|P35433|PUR1_RAT	4.00	43.27	4e-120
2.4.2.14	Mycobacterium tuberculosis	Saccharomyces cerevisiae	sp|P9WHQ7|PUR1_MYCTU	sp|P04046|PUR1_YEAST	4.00	32.37	5e-68
2.4.2.14	Mycobacterium tuberculosis	Salmonella typhi	sp|P9WHQ7|PUR1_MYCTU	tr|Q8ZNC2|Q8ZNC2_SALTY	3.10	34.77	2e-90
2.4.2.14	Mycobacterium tuberculosis	Sulfolobus solfataricus	sp|P9WHQ7|PUR1_MYCTU	tr|Q7LXR4|Q7LXR4_SULSO	4.00	34.45	2e-91
2.4.2.14	Mycobacterium tuberculosis	Thermotoga maritima	sp|P9WHQ7|PUR1_MYCTU	tr|Q9X0X4|Q9X0X4_THEMA	4.00	42.00	4e-101
2.4.2.14	Mycobacterium tuberculosis	Xenopus laevis	sp|P9WHQ7|PUR1_MYCTU	tr|Q6P2Z4|Q6P2Z4_XENTR	4.00	43.49	3e-121
2.4.2.14	Mycobacterium tuberculosis	Yersinia pestis	sp|P9WHQ7|PUR1_MYCTU	tr|Q7CJA4|Q7CJA4_YERPE	3.10	34.77	7e-86
2.4.2.14	Oryza sativa	Pseudomonas aeruginosa	tr|Q6I5V5|Q6I5V5_ORYSJ	sp|Q51342|PUR1_PSEAE	4.00	36.68	7e-81
2.4.2.14	Oryza sativa	Pyrococcus horikoshii	tr|Q6I5V5|Q6I5V5_ORYSJ	sp|O57979|PUR1_PYRHO	3.80	46.76	5e-111
2.4.2.14	Oryza sativa	Rattus norvegicus	tr|Q6I5V5|Q6I5V5_ORYSJ	sp|P35433|PUR1_RAT	1.50	39.45	3e-90
2.4.2.14	Oryza sativa	Saccharomyces cerevisiae	tr|Q6I5V5|Q6I5V5_ORYSJ	sp|P04046|PUR1_YEAST	1.50	34.99	6e-71
2.4.2.14	Oryza sativa	Salmonella typhi	tr|Q6I5V5|Q6I5V5_ORYSJ	tr|Q8ZNC2|Q8ZNC2_SALTY	4.00	36.38	4e-83
2.4.2.14	Oryza sativa	Sulfolobus solfataricus	tr|Q6I5V5|Q6I5V5_ORYSJ	tr|Q7LXR4|Q7LXR4_SULSO	2.70	35.06	1e-74
2.4.2.14	Oryza sativa	Thermotoga maritima	tr|Q6I5V5|Q6I5V5_ORYSJ	tr|Q9X0X4|Q9X0X4_THEMA	4.00	45.01	7e-97
2.4.2.14	Oryza sativa	Xenopus laevis	tr|Q6I5V5|Q6I5V5_ORYSJ	tr|Q6P2Z4|Q6P2Z4_XENTR	1.50	40.30	2e-93
2.4.2.14	Oryza sativa	Yersinia pestis	tr|Q6I5V5|Q6I5V5_ORYSJ	tr|Q7CJA4|Q7CJA4_YERPE	4.00	36.17	2e-82
2.4.2.14	Oryza sativa	Pseudomonas aeruginosa	tr|Q8RUM9|Q8RUM9_ORYSJ	sp|Q51342|PUR1_PSEAE	4.00	36.36	4e-81
2.4.2.14	Oryza sativa	Pyrococcus horikoshii	tr|Q8RUM9|Q8RUM9_ORYSJ	sp|O57979|PUR1_PYRHO	3.80	47.87	1e-113
2.4.2.14	Oryza sativa	Rattus norvegicus	tr|Q8RUM9|Q8RUM9_ORYSJ	sp|P35433|PUR1_RAT	1.50	38.00	4e-91
2.4.2.14	Oryza sativa	Saccharomyces cerevisiae	tr|Q8RUM9|Q8RUM9_ORYSJ	sp|P04046|PUR1_YEAST	1.50	35.56	3e-71
2.4.2.14	Oryza sativa	Salmonella typhi	tr|Q8RUM9|Q8RUM9_ORYSJ	tr|Q8ZNC2|Q8ZNC2_SALTY	4.00	34.13	3e-79
2.4.2.14	Oryza sativa	Sulfolobus solfataricus	tr|Q8RUM9|Q8RUM9_ORYSJ	tr|Q7LXR4|Q7LXR4_SULSO	2.70	35.79	2e-76
2.4.2.14	Oryza sativa	Thermotoga maritima	tr|Q8RUM9|Q8RUM9_ORYSJ	tr|Q9X0X4|Q9X0X4_THEMA	4.00	45.24	3e-98
2.4.2.14	Oryza sativa	Xenopus laevis	tr|Q8RUM9|Q8RUM9_ORYSJ	tr|Q6P2Z4|Q6P2Z4_XENTR	1.50	39.67	3e-98
2.4.2.14	Oryza sativa	Yersinia pestis	tr|Q8RUM9|Q8RUM9_ORYSJ	tr|Q7CJA4|Q7CJA4_YERPE	4.00	34.99	1e-79
2.4.2.14	Pseudomonas aeruginosa	Pyrococcus horikoshii	sp|Q51342|PUR1_PSEAE	sp|O57979|PUR1_PYRHO	4.00	43.64	5e-98
2.4.2.14	Pseudomonas aeruginosa	Rattus norvegicus	sp|Q51342|PUR1_PSEAE	sp|P35433|PUR1_RAT	4.00	32.92	8e-72
2.4.2.14	Pseudomonas aeruginosa	Saccharomyces cerevisiae	sp|Q51342|PUR1_PSEAE	sp|P04046|PUR1_YEAST	4.00	54.62	0.0
2.4.2.14	Pseudomonas aeruginosa	Salmonella typhi	sp|Q51342|PUR1_PSEAE	tr|Q8ZNC2|Q8ZNC2_SALTY	1.40	62.48	0.0
2.4.2.14	Pseudomonas aeruginosa	Sulfolobus solfataricus	sp|Q51342|PUR1_PSEAE	tr|Q7LXR4|Q7LXR4_SULSO	4.00	34.76	3e-80
2.4.2.14	Pseudomonas aeruginosa	Thermotoga maritima	sp|Q51342|PUR1_PSEAE	tr|Q9X0X4|Q9X0X4_THEMA	4.00	36.98	9e-73
2.4.2.14	Pseudomonas aeruginosa	Xenopus laevis	sp|Q51342|PUR1_PSEAE	tr|Q6P2Z4|Q6P2Z4_XENTR	4.00	33.89	2e-75
2.4.2.14	Pseudomonas aeruginosa	Yersinia pestis	sp|Q51342|PUR1_PSEAE	tr|Q7CJA4|Q7CJA4_YERPE	1.40	64.27	0.0
2.4.2.14	Pyrococcus horikoshii	Rattus norvegicus	sp|O57979|PUR1_PYRHO	sp|P35433|PUR1_RAT	3.80	43.95	2e-104
2.4.2.14	Pyrococcus horikoshii	Saccharomyces cerevisiae	sp|O57979|PUR1_PYRHO	sp|P04046|PUR1_YEAST	3.80	41.59	6e-85
2.4.2.14	Pyrococcus horikoshii	Salmonella typhi	sp|O57979|PUR1_PYRHO	tr|Q8ZNC2|Q8ZNC2_SALTY	4.00	41.14	3e-90
2.4.2.14	Pyrococcus horikoshii	Sulfolobus solfataricus	sp|O57979|PUR1_PYRHO	tr|Q7LXR4|Q7LXR4_SULSO	3.80	46.39	3e-108
2.4.2.14	Pyrococcus horikoshii	Thermotoga maritima	sp|O57979|PUR1_PYRHO	tr|Q9X0X4|Q9X0X4_THEMA	4.00	47.43	6e-123
2.4.2.14	Pyrococcus horikoshii	Xenopus laevis	sp|O57979|PUR1_PYRHO	tr|Q6P2Z4|Q6P2Z4_XENTR	3.80	44.84	2e-108
2.4.2.14	Pyrococcus horikoshii	Yersinia pestis	sp|O57979|PUR1_PYRHO	tr|Q7CJA4|Q7CJA4_YERPE	4.00	40.68	9e-88
2.4.2.14	Rattus norvegicus	Saccharomyces cerevisiae	sp|P35433|PUR1_RAT	sp|P04046|PUR1_YEAST	1.30	32.65	1e-67
2.4.2.14	Rattus norvegicus	Salmonella typhi	sp|P35433|PUR1_RAT	tr|Q8ZNC2|Q8ZNC2_SALTY	4.00	36.02	3e-86
2.4.2.14	Rattus norvegicus	Sulfolobus solfataricus	sp|P35433|PUR1_RAT	tr|Q7LXR4|Q7LXR4_SULSO	2.70	37.42	6e-84
2.4.2.14	Rattus norvegicus	Thermotoga maritima	sp|P35433|PUR1_RAT	tr|Q9X0X4|Q9X0X4_THEMA	4.00	42.92	2e-98
2.4.2.14	Rattus norvegicus	Xenopus laevis	sp|P35433|PUR1_RAT	tr|Q6P2Z4|Q6P2Z4_XENTR	0.40	80.31	0.0
2.4.2.14	Rattus norvegicus	Yersinia pestis	sp|P35433|PUR1_RAT	tr|Q7CJA4|Q7CJA4_YERPE	4.00	36.85	1e-83
2.4.2.14	Saccharomyces cerevisiae	Salmonella typhi	sp|P04046|PUR1_YEAST	tr|Q8ZNC2|Q8ZNC2_SALTY	4.00	50.80	9e-169
2.4.2.14	Saccharomyces cerevisiae	Sulfolobus solfataricus	sp|P04046|PUR1_YEAST	tr|Q7LXR4|Q7LXR4_SULSO	2.70	30.47	3e-56
2.4.2.14	Saccharomyces cerevisiae	Thermotoga maritima	sp|P04046|PUR1_YEAST	tr|Q9X0X4|Q9X0X4_THEMA	4.00	33.87	9e-58
2.4.2.14	Saccharomyces cerevisiae	Xenopus laevis	sp|P04046|PUR1_YEAST	tr|Q6P2Z4|Q6P2Z4_XENTR	1.30	34.44	4e-71
2.4.2.14	Saccharomyces cerevisiae	Yersinia pestis	sp|P04046|PUR1_YEAST	tr|Q7CJA4|Q7CJA4_YERPE	4.00	52.99	3e-179
2.4.2.14	Salmonella typhi	Sulfolobus solfataricus	tr|Q8ZNC2|Q8ZNC2_SALTY	tr|Q7LXR4|Q7LXR4_SULSO	4.00	33.86	7e-68
2.4.2.14	Salmonella typhi	Thermotoga maritima	tr|Q8ZNC2|Q8ZNC2_SALTY	tr|Q9X0X4|Q9X0X4_THEMA	4.00	36.51	1e-72
2.4.2.14	Salmonella typhi	Xenopus laevis	tr|Q8ZNC2|Q8ZNC2_SALTY	tr|Q6P2Z4|Q6P2Z4_XENTR	4.00	36.84	9e-85
2.4.2.14	Salmonella typhi	Yersinia pestis	tr|Q8ZNC2|Q8ZNC2_SALTY	tr|Q7CJA4|Q7CJA4_YERPE	0.40	87.52	0.0
2.4.2.14	Sulfolobus solfataricus	Thermotoga maritima	tr|Q7LXR4|Q7LXR4_SULSO	tr|Q9X0X4|Q9X0X4_THEMA	4.00	39.62	5e-86
2.4.2.14	Sulfolobus solfataricus	Xenopus laevis	tr|Q7LXR4|Q7LXR4_SULSO	tr|Q6P2Z4|Q6P2Z4_XENTR	2.70	39.64	2e-85
2.4.2.14	Sulfolobus solfataricus	Yersinia pestis	tr|Q7LXR4|Q7LXR4_SULSO	tr|Q7CJA4|Q7CJA4_YERPE	4.00	34.09	8e-71
2.4.2.14	Thermotoga maritima	Xenopus laevis	tr|Q9X0X4|Q9X0X4_THEMA	tr|Q6P2Z4|Q6P2Z4_XENTR	4.00	42.00	2e-96
2.4.2.14	Thermotoga maritima	Yersinia pestis	tr|Q9X0X4|Q9X0X4_THEMA	tr|Q7CJA4|Q7CJA4_YERPE	4.00	36.98	8e-71
2.4.2.14	Xenopus laevis	Yersinia pestis	tr|Q6P2Z4|Q6P2Z4_XENTR	tr|Q7CJA4|Q7CJA4_YERPE	4.00	36.50	5e-83
2.4.2.7	Agrobacterium tumefaciens	Arabidopsis thaliana	tr|B9J7A1|B9J7A1_AGRRK	sp|Q9SU38|APT4_ARATH	4.00	48.30	7e-53
2.4.2.7	Agrobacterium tumefaciens	Arabidopsis thaliana	tr|B9J7A1|B9J7A1_AGRRK	sp|Q9SUW2|APT3_ARATH	4.00	48.30	9e-49
2.4.2.7	Agrobacterium tumefaciens	Bacillus subtilis	tr|B9J7A1|B9J7A1_AGRRK	sp|O34443|APT_BACSU	3.10	43.53	1e-46
2.4.2.7	Agrobacterium tumefaciens	Caenorhabditis elegans	tr|B9J7A1|B9J7A1_AGRRK	sp|P91455|APT_CAEEL	4.00	41.01	7e-34
2.4.2.7	Agrobacterium tumefaciens	Drosophila melanogaster	tr|B9J7A1|B9J7A1_AGRRK	sp|P12426|APT_DROME	4.00	41.38	2e-38
2.4.2.7	Agrobacterium tumefaciens	Escherichia coli	tr|B9J7A1|B9J7A1_AGRRK	sp|P69503|APT_ECOLI	2.50	51.11	8e-60
2.4.2.7	Agrobacterium tumefaciens	Haemophilus influenzae	tr|B9J7A1|B9J7A1_AGRRK	sp|P43856|APT_HAEIN	2.50	48.33	1e-53
2.4.2.7	Agrobacterium tumefaciens	Homo sapiens	tr|B9J7A1|B9J7A1_AGRRK	sp|P07741|APT_HUMAN	4.00	43.75	7e-45
2.4.2.7	Agrobacterium tumefaciens	Mycobacterium tuberculosis	tr|B9J7A1|B9J7A1_AGRRK	sp|P9WQ07|APT_MYCTU	3.10	35.84	2e-24
2.4.2.7	Agrobacterium tumefaciens	Rattus norvegicus	tr|B9J7A1|B9J7A1_AGRRK	sp|P36972|APT_RAT	4.00	46.59	8e-48
2.4.2.7	Agrobacterium tumefaciens	Saccharomyces cerevisiae	tr|B9J7A1|B9J7A1_AGRRK	sp|P36973|APT2_YEAST	4.00	35.63	8e-25
2.4.2.7	Agrobacterium tumefaciens	Saccharomyces cerevisiae	tr|B9J7A1|B9J7A1_AGRRK	sp|P49435|APT1_YEAST	4.00	38.98	7e-34
2.4.2.7	Agrobacterium tumefaciens	Salmonella typhi	tr|B9J7A1|B9J7A1_AGRRK	sp|Q8ZRA2|APT_SALTY	2.50	48.89	7e-57
2.4.2.7	Agrobacterium tumefaciens	Thermotoga maritima	tr|B9J7A1|B9J7A1_AGRRK	sp|Q9X1A4|APT_THEMA	4.00	45.66	2e-49
2.4.2.7	Agrobacterium tumefaciens	Yersinia pestis	tr|B9J7A1|B9J7A1_AGRRK	sp|Q8ZC94|APT_YERPE	2.50	48.33	7e-58
2.4.2.7	Arabidopsis thaliana	Bacillus subtilis	sp|Q9SU38|APT4_ARATH	sp|O34443|APT_BACSU	4.00	43.53	6e-42
2.4.2.7	Arabidopsis thaliana	Caenorhabditis elegans	sp|Q9SU38|APT4_ARATH	sp|P91455|APT_CAEEL	1.50	41.99	4e-40
[truncated: 9,107 more rows]
