# Supplementary material for: Molecular function limits divergent protein evolution on planetary timescales
Source: eLife. 2019 Sep 18;8:e39705. doi: 10.7554/eLife.39705 (PMC6750897; doi:10.7554/eLife.39705)
Supplement: Figure 1—figure supplement 3—source data 1. [file elife-39705-fig1-figsupp3-data1.txt]

EC number	Species 1	Species 2	Protein 1	Protein 2	Divergence time (Byr)	Identity
2.7.7.27	Arabidopsis thaliana	Solanum tuberosum	GLGL2_ARATH	GLGS_SOLTU	0.11703	51.07212476
2.7.7.27	Arabidopsis thaliana	Escherichia coli	GLGL2_ARATH	GLGC_ECOLI	4	37.89731051
2.7.7.27	Arabidopsis thaliana	Corynebacterium glutamicum	GLGL2_ARATH	GLGC_CORGL	4	35.05154639
2.7.7.27	Arabidopsis thaliana	Nitrosomonas europaea	GLGL2_ARATH	GLGC_NITEU	4	34.54987835
2.7.7.27	Arabidopsis thaliana	Streptomyces coelicolor	GLGL2_ARATH	GLGC_STRCO	4	26.44836272
2.7.7.27	Arabidopsis thaliana	Oryza sativa	GLGL2_ARATH	Q69T99_ORYSJ	0.16048	51.20481928
2.7.7.27	Arabidopsis thaliana	Hordeum vulgare	GLGL2_ARATH	M0X638_HORVD	0.16048	51.4
2.7.7.27	Arabidopsis thaliana	Rhodobacter sphaeroides	GLGL2_ARATH	GLGC_RHOS4	4	34.88943489
2.7.7.27	Arabidopsis thaliana	Nostoc sp.	GLGL2_ARATH	GLGC_NOSS1	4	61.21495327
2.7.7.27	Arabidopsis thaliana	Solanum tuberosum	GLGS_ARATH	GLGS_SOLTU	0.11703	87.45173745
2.7.7.27	Arabidopsis thaliana	Escherichia coli	GLGS_ARATH	GLGC_ECOLI	4	35.81730769
2.7.7.27	Arabidopsis thaliana	Corynebacterium glutamicum	GLGS_ARATH	GLGC_CORGL	4	32.00992556
2.7.7.27	Arabidopsis thaliana	Nitrosomonas europaea	GLGS_ARATH	GLGC_NITEU	4	35.9223301
2.7.7.27	Arabidopsis thaliana	Streptomyces coelicolor	GLGS_ARATH	GLGC_STRCO	4	29.21914358
2.7.7.27	Arabidopsis thaliana	Oryza sativa	GLGS_ARATH	Q69T99_ORYSJ	0.16048	81.8
2.7.7.27	Arabidopsis thaliana	Hordeum vulgare	GLGS_ARATH	M0X638_HORVD	0.16048	81.87250996
2.7.7.27	Arabidopsis thaliana	Rhodobacter sphaeroides	GLGS_ARATH	GLGC_RHOS4	4	32.92383292
2.7.7.27	Arabidopsis thaliana	Nostoc sp.	GLGS_ARATH	GLGC_NOSS1	4	65.96736597
2.7.7.27	Solanum tuberosum	Escherichia coli	GLGS_SOLTU	GLGC_ECOLI	4	35.09615385
2.7.7.27	Solanum tuberosum	Corynebacterium glutamicum	GLGS_SOLTU	GLGC_CORGL	4	34.43037975
2.7.7.27	Solanum tuberosum	Nitrosomonas europaea	GLGS_SOLTU	GLGC_NITEU	4	35.9223301
2.7.7.27	Solanum tuberosum	Streptomyces coelicolor	GLGS_SOLTU	GLGC_STRCO	4	28.96725441
2.7.7.27	Solanum tuberosum	Oryza sativa	GLGS_SOLTU	Q69T99_ORYSJ	0.16048	81.16232465
2.7.7.27	Solanum tuberosum	Hordeum vulgare	GLGS_SOLTU	M0X638_HORVD	0.16048	80.87649402
2.7.7.27	Solanum tuberosum	Rhodobacter sphaeroides	GLGS_SOLTU	GLGC_RHOS4	4	32.92383292
2.7.7.27	Solanum tuberosum	Nostoc sp.	GLGS_SOLTU	GLGC_NOSS1	4	65.96736597
2.7.7.27	Escherichia coli	Corynebacterium glutamicum	GLGC_ECOLI	GLGC_CORGL	3.19	42.18362283
2.7.7.27	Escherichia coli	Nitrosomonas europaea	GLGC_ECOLI	GLGC_NITEU	2.91	53.61305361
2.7.7.27	Escherichia coli	Streptomyces coelicolor	GLGC_ECOLI	GLGC_STRCO	3.19	40.05037783
2.7.7.27	Escherichia coli	Oryza sativa	GLGC_ECOLI	Q69T99_ORYSJ	4	36.53846154
2.7.7.27	Escherichia coli	Hordeum vulgare	GLGC_ECOLI	M0X638_HORVD	4	35.57692308
2.7.7.27	Escherichia coli	Rhodobacter sphaeroides	GLGC_ECOLI	GLGC_RHOS4	2.91	55.79196217
2.7.7.27	Escherichia coli	Nostoc sp.	GLGC_ECOLI	GLGC_NOSS1	3.19	37.69230769
2.7.7.27	Corynebacterium glutamicum	Nitrosomonas europaea	GLGC_CORGL	GLGC_NITEU	3.19	42.039801
2.7.7.27	Corynebacterium glutamicum	Streptomyces coelicolor	GLGC_CORGL	GLGC_STRCO	1.27809	63.47607053
2.7.7.27	Corynebacterium glutamicum	Oryza sativa	GLGC_CORGL	Q69T99_ORYSJ	4	35.18987342
2.7.7.27	Corynebacterium glutamicum	Hordeum vulgare	GLGC_CORGL	M0X638_HORVD	4	35.44303797
2.7.7.27	Corynebacterium glutamicum	Rhodobacter sphaeroides	GLGC_CORGL	GLGC_RHOS4	3.19	44.41687345
2.7.7.27	Corynebacterium glutamicum	Nostoc sp.	GLGC_CORGL	GLGC_NOSS1	3.19	38.64229765
2.7.7.27	Nitrosomonas europaea	Streptomyces coelicolor	GLGC_NITEU	GLGC_STRCO	3.19	40.302267
2.7.7.27	Nitrosomonas europaea	Oryza sativa	GLGC_NITEU	Q69T99_ORYSJ	4	36.16504854
2.7.7.27	Nitrosomonas europaea	Hordeum vulgare	GLGC_NITEU	M0X638_HORVD	4	35.9223301
2.7.7.27	Nitrosomonas europaea	Rhodobacter sphaeroides	GLGC_NITEU	GLGC_RHOS4	2.91	53.08056872
2.7.7.27	Nitrosomonas europaea	Nostoc sp.	GLGC_NITEU	GLGC_NOSS1	3.19	37.43589744
2.7.7.27	Streptomyces coelicolor	Oryza sativa	GLGC_STRCO	Q69T99_ORYSJ	4	29.54545455
2.7.7.27	Streptomyces coelicolor	Hordeum vulgare	GLGC_STRCO	M0X638_HORVD	4	28.46347607
2.7.7.27	Streptomyces coelicolor	Rhodobacter sphaeroides	GLGC_STRCO	GLGC_RHOS4	3.19	41.30982368
2.7.7.27	Streptomyces coelicolor	Nostoc sp.	GLGC_STRCO	GLGC_NOSS1	3.19	30.88607595
2.7.7.27	Oryza sativa	Hordeum vulgare	Q69T99_ORYSJ	M0X638_HORVD	0.0496	90.96385542
2.7.7.27	Oryza sativa	Rhodobacter sphaeroides	Q69T99_ORYSJ	GLGC_RHOS4	4	33.90663391
2.7.7.27	Oryza sativa	Nostoc sp.	Q69T99_ORYSJ	GLGC_NOSS1	4	66.43356643
2.7.7.27	Hordeum vulgare	Rhodobacter sphaeroides	M0X638_HORVD	GLGC_RHOS4	4	32.92383292
2.7.7.27	Hordeum vulgare	Nostoc sp.	M0X638_HORVD	GLGC_NOSS1	4	65.73426573
2.7.7.27	Rhodobacter sphaeroides	Nostoc sp.	GLGC_RHOS4	GLGC_NOSS1	3.19	33.83838384
3.1.3.11	Homo sapiens	Clonorchis sinensis	F16P1_HUMAN	G7YVB4_CLOSI	0.79656	61.60714286
3.1.3.11	Homo sapiens	Synechococcus elongatus	F16P1_HUMAN	F16PA_SYNE7	4	41.14114114
3.1.3.11	Homo sapiens	Sus scrofa	F16P1_HUMAN	F16P1_PIG	0.09646	89.9408284
3.1.3.11	Homo sapiens	Escherichia coli	F16P1_HUMAN	F16PA_ECOLI	4	43.59756098
3.1.3.11	Homo sapiens	Yarrowia lipolytica	F16P1_HUMAN	Q6CGV1_YARLI	1.10506	47.89156627
3.1.3.11	Clonorchis sinensis	Synechococcus elongatus	G7YVB4_CLOSI	F16PA_SYNE7	4	43.56725146
3.1.3.11	Clonorchis sinensis	Sus scrofa	G7YVB4_CLOSI	F16P1_PIG	0.79656	62.5
3.1.3.11	Clonorchis sinensis	Escherichia coli	G7YVB4_CLOSI	F16PA_ECOLI	4	46.2006079
3.1.3.11	Clonorchis sinensis	Yarrowia lipolytica	G7YVB4_CLOSI	Q6CGV1_YARLI	1.10506	49.69879518
3.1.3.11	Synechococcus elongatus	Sus scrofa	F16PA_SYNE7	F16P1_PIG	4	39.93993994
3.1.3.11	Synechococcus elongatus	Escherichia coli	F16PA_SYNE7	F16PA_ECOLI	3.19	46.46153846
3.1.3.11	Synechococcus elongatus	Yarrowia lipolytica	F16PA_SYNE7	Q6CGV1_YARLI	4	39.51367781
3.1.3.11	Sus scrofa	Escherichia coli	F16P1_PIG	F16PA_ECOLI	4	42.07317073
3.1.3.11	Sus scrofa	Yarrowia lipolytica	F16P1_PIG	Q6CGV1_YARLI	1.10506	48.4939759
3.1.3.11	Escherichia coli	Yarrowia lipolytica	F16PA_ECOLI	Q6CGV1_YARLI	4	42.10526316
3.1.3.1	Pyrococcus abyssi	Halobacterium salinarum	Q9UZV2_PYRAB	Q9HHP0_HALSA	2.50082	35.81730769
3.1.3.1	Pyrococcus abyssi	Homo sapiens	Q9UZV2_PYRAB	PPB1_HUMAN	4	30.42505593
3.1.3.1	Pyrococcus abyssi	Escherichia coli	Q9UZV2_PYRAB	PPB_ECOLI	4	35.40540541
3.1.3.1	Pyrococcus abyssi	Homo sapiens	Q9UZV2_PYRAB	PPBT_HUMAN	4	28.4738041
3.1.3.1	Pyrococcus abyssi	Mus musculus	Q9UZV2_PYRAB	PPBI_MOUSE	4	27.87234043
3.1.3.1	Pyrococcus abyssi	Gallus gallus	Q9UZV2_PYRAB	PPBT_CHICK	4	30.11494253
3.1.3.1	Pyrococcus abyssi	Bacillus subtilis	Q9UZV2_PYRAB	PPB4_BACSU	4	38.06146572
3.1.3.1	Pyrococcus abyssi	Thermus thermophilus	Q9UZV2_PYRAB	Q53W95_THET8	4	29.48717949
3.1.3.1	Halobacterium salinarum	Homo sapiens	Q9HHP0_HALSA	PPB1_HUMAN	4	28.04347826
3.1.3.1	Halobacterium salinarum	Escherichia coli	Q9HHP0_HALSA	PPB_ECOLI	4	22.07505519
3.1.3.1	Halobacterium salinarum	Homo sapiens	Q9HHP0_HALSA	PPBT_HUMAN	4	27.31277533
3.1.3.1	Halobacterium salinarum	Mus musculus	Q9HHP0_HALSA	PPBI_MOUSE	4	27.19298246
3.1.3.1	Halobacterium salinarum	Gallus gallus	Q9HHP0_HALSA	PPBT_CHICK	4	27.47252747
3.1.3.1	Halobacterium salinarum	Bacillus subtilis	Q9HHP0_HALSA	PPB4_BACSU	4	30.95768374
3.1.3.1	Halobacterium salinarum	Thermus thermophilus	Q9HHP0_HALSA	Q53W95_THET8	4	27.25225225
3.1.3.1	Homo sapiens	Escherichia coli	PPB1_HUMAN	PPB_ECOLI	4	29.24107143
3.1.3.1	Homo sapiens	Mus musculus	PPB1_HUMAN	PPBI_MOUSE	0.08982	74.38794727
3.1.3.1	Homo sapiens	Gallus gallus	PPB1_HUMAN	PPBT_CHICK	0.3119	57.11500975
3.1.3.1	Homo sapiens	Bacillus subtilis	PPB1_HUMAN	PPB4_BACSU	4	24.40087146
3.1.3.1	Homo sapiens	Thermus thermophilus	PPB1_HUMAN	Q53W95_THET8	4	26.17021277
3.1.3.1	Escherichia coli	Homo sapiens	PPB_ECOLI	PPBT_HUMAN	4	28.25112108
3.1.3.1	Escherichia coli	Mus musculus	PPB_ECOLI	PPBI_MOUSE	4	30.18018018
3.1.3.1	Escherichia coli	Gallus gallus	PPB_ECOLI	PPBT_CHICK	4	29.21348315
3.1.3.1	Escherichia coli	Bacillus subtilis	PPB_ECOLI	PPB4_BACSU	3.19	33.98533007
3.1.3.1	Escherichia coli	Thermus thermophilus	PPB_ECOLI	Q53W95_THET8	3.19	23.2718894
3.1.3.1	Homo sapiens	Mus musculus	PPBT_HUMAN	PPBI_MOUSE	0.08982	56.67311412
3.1.3.1	Homo sapiens	Gallus gallus	PPBT_HUMAN	PPBT_CHICK	0.3119	75.14450867
3.1.3.1	Homo sapiens	Bacillus subtilis	PPBT_HUMAN	PPB4_BACSU	4	27.07423581
3.1.3.1	Homo sapiens	Thermus thermophilus	PPBT_HUMAN	Q53W95_THET8	4	25
3.1.3.1	Mus musculus	Gallus gallus	PPBI_MOUSE	PPBT_CHICK	0.3119	56.640625
3.1.3.1	Mus musculus	Bacillus subtilis	PPBI_MOUSE	PPB4_BACSU	4	26.08695652
3.1.3.1	Mus musculus	Thermus thermophilus	PPBI_MOUSE	Q53W95_THET8	4	23.72188139
3.1.3.1	Gallus gallus	Bacillus subtilis	PPBT_CHICK	PPB4_BACSU	4	24.07002188
3.1.3.1	Gallus gallus	Thermus thermophilus	PPBT_CHICK	Q53W95_THET8	4	29.01098901
3.1.3.1	Bacillus subtilis	Thermus thermophilus	PPB4_BACSU	Q53W95_THET8	3.19	28.95927602
3.2.1.28	Glycine max	Apis mellifera	I1K665_SOYBN	TREA_APIME	1.49576	34.56790123
3.2.1.28	Glycine max	Candida albicans	I1K665_SOYBN	Q5AAL0_CANAL	1.49576	24.22145329
3.2.1.28	Glycine max	Arabidopsis thaliana	I1K665_SOYBN	TRE1_ARATH	0.106	58.10344828
3.2.1.28	Glycine max	Homo sapiens	I1K665_SOYBN	TREA_HUMAN	1.49576	36.69064748
3.2.1.28	Glycine max	Rhodothermus marinus	I1K665_SOYBN	D0MCR7_RHOM4	4	27.50491159
3.2.1.28	Glycine max	Escherichia coli	I1K665_SOYBN	TREA_ECOLI	4	34.52157598
3.2.1.28	Glycine max	Bombyx mori	I1K665_SOYBN	TREA_BOMMO	1.49576	36.11615245
3.2.1.28	Apis mellifera	Candida albicans	TREA_APIME	Q5AAL0_CANAL	1.10506	19.30693069
3.2.1.28	Apis mellifera	Arabidopsis thaliana	TREA_APIME	TRE1_ARATH	1.49576	34.21052632
3.2.1.28	Apis mellifera	Homo sapiens	TREA_APIME	TREA_HUMAN	0.79656	44.76843911
3.2.1.28	Apis mellifera	Rhodothermus marinus	TREA_APIME	D0MCR7_RHOM4	4	26.5503876
3.2.1.28	Apis mellifera	Escherichia coli	TREA_APIME	TREA_ECOLI	4	31.41831239
3.2.1.28	Apis mellifera	Bombyx mori	TREA_APIME	TREA_BOMMO	0.32506	43.07958478
3.2.1.28	Candida albicans	Arabidopsis thaliana	Q5AAL0_CANAL	TRE1_ARATH	1.49576	22.04472843
3.2.1.28	Candida albicans	Homo sapiens	Q5AAL0_CANAL	TREA_HUMAN	1.10506	22.27979275
3.2.1.28	Candida albicans	Rhodothermus marinus	Q5AAL0_CANAL	D0MCR7_RHOM4	4	33.90804598
3.2.1.28	Candida albicans	Escherichia coli	Q5AAL0_CANAL	TREA_ECOLI	4	26.20320856
3.2.1.28	Candida albicans	Bombyx mori	Q5AAL0_CANAL	TREA_BOMMO	1.10506	24.86956522
3.2.1.28	Arabidopsis thaliana	Homo sapiens	TRE1_ARATH	TREA_HUMAN	1.49576	33.57271095
3.2.1.28	Arabidopsis thaliana	Rhodothermus marinus	TRE1_ARATH	D0MCR7_RHOM4	4	26.26459144
3.2.1.28	Arabidopsis thaliana	Escherichia coli	TRE1_ARATH	TREA_ECOLI	4	34.8880597
3.2.1.28	Arabidopsis thaliana	Bombyx mori	TRE1_ARATH	TREA_BOMMO	1.49576	34.11978221
3.2.1.28	Homo sapiens	Rhodothermus marinus	TREA_HUMAN	D0MCR7_RHOM4	4	26.91552063
3.2.1.28	Homo sapiens	Escherichia coli	TREA_HUMAN	TREA_ECOLI	4	33.82084095
3.2.1.28	Homo sapiens	Bombyx mori	TREA_HUMAN	TREA_BOMMO	0.79656	42.7574171
3.2.1.28	Rhodothermus marinus	Escherichia coli	D0MCR7_RHOM4	TREA_ECOLI	3.19	29.1015625
3.2.1.28	Rhodothermus marinus	Bombyx mori	D0MCR7_RHOM4	TREA_BOMMO	4	26.953125
3.2.1.28	Escherichia coli	Bombyx mori	TREA_ECOLI	TREA_BOMMO	4	34.13729128
3.2.1.52	Arabidopsis thaliana	Felis catus	HEXO3_ARATH	HEXB_FELCA	1.49576	33.91472868
3.2.1.52	Arabidopsis thaliana	Vibrio furnissii	HEXO3_ARATH	F0LTL8_VIBFN	4	24.56479691
3.2.1.52	Arabidopsis thaliana	Bombyx mori	HEXO3_ARATH	HEXC_BOMMO	1.49576	28.6259542
3.2.1.52	Arabidopsis thaliana	Caenorhabditis elegans	HEXO3_ARATH	HEXA_CAEEL	1.49576	30.63583815
3.2.1.52	Arabidopsis thaliana	Homo sapiens	HEXO3_ARATH	HEXB_HUMAN	1.49576	34.36293436
3.2.1.52	Arabidopsis thaliana	Aspergillus oryzae	HEXO3_ARATH	Q2URY6_ASPOR	1.49576	29.54545455
3.2.1.52	Felis catus	Vibrio furnissii	HEXB_FELCA	F0LTL8_VIBFN	4	25.81888247
3.2.1.52	Felis catus	Bombyx mori	HEXB_FELCA	HEXC_BOMMO	0.79656	29.24528302
3.2.1.52	Felis catus	Caenorhabditis elegans	HEXB_FELCA	HEXA_CAEEL	0.79656	43.02325581
3.2.1.52	Felis catus	Arabidopsis thaliana	HEXB_FELCA	HEXO2_ARATH	1.49576	34.35700576
3.2.1.52	Felis catus	Arabidopsis thaliana	HEXB_FELCA	HEXO1_ARATH	1.49576	33.07392996
3.2.1.52	Felis catus	Homo sapiens	HEXB_FELCA	HEXB_HUMAN	0.09646	75.28301887
3.2.1.52	Felis catus	Aspergillus oryzae	HEXB_FELCA	Q2URY6_ASPOR	1.10506	28.59848485
3.2.1.52	Vibrio furnissii	Bombyx mori	F0LTL8_VIBFN	HEXC_BOMMO	4	21.86948854
3.2.1.52	Vibrio furnissii	Caenorhabditis elegans	F0LTL8_VIBFN	HEXA_CAEEL	4	24.04580153
3.2.1.52	Vibrio furnissii	Arabidopsis thaliana	F0LTL8_VIBFN	HEXO2_ARATH	4	24.10546139
3.2.1.52	Vibrio furnissii	Arabidopsis thaliana	F0LTL8_VIBFN	HEXO1_ARATH	4	23.65384615
3.2.1.52	Vibrio furnissii	Homo sapiens	F0LTL8_VIBFN	HEXB_HUMAN	4	24.17582418
3.2.1.52	Vibrio furnissii	Aspergillus oryzae	F0LTL8_VIBFN	Q2URY6_ASPOR	4	24.67532468
3.2.1.52	Bombyx mori	Caenorhabditis elegans	HEXC_BOMMO	HEXA_CAEEL	0.743	29.23649907
3.2.1.52	Bombyx mori	Arabidopsis thaliana	HEXC_BOMMO	HEXO2_ARATH	1.49576	34.375
3.2.1.52	Bombyx mori	Arabidopsis thaliana	HEXC_BOMMO	HEXO1_ARATH	1.49576	29.48960302
3.2.1.52	Bombyx mori	Homo sapiens	HEXC_BOMMO	HEXB_HUMAN	0.79656	29.74452555
3.2.1.52	Bombyx mori	Aspergillus oryzae	HEXC_BOMMO	Q2URY6_ASPOR	1.10506	28.72531418
3.2.1.52	Caenorhabditis elegans	Arabidopsis thaliana	HEXA_CAEEL	HEXO2_ARATH	1.49576	27.30627306
3.2.1.52	Caenorhabditis elegans	Arabidopsis thaliana	HEXA_CAEEL	HEXO1_ARATH	1.49576	32.11538462
3.2.1.52	Caenorhabditis elegans	Homo sapiens	HEXA_CAEEL	HEXB_HUMAN	0.79656	42.61036468
3.2.1.52	Caenorhabditis elegans	Aspergillus oryzae	HEXA_CAEEL	Q2URY6_ASPOR	1.10506	29.37956204
3.2.1.52	Arabidopsis thaliana	Homo sapiens	HEXO2_ARATH	HEXB_HUMAN	1.49576	36.34615385
3.2.1.52	Arabidopsis thaliana	Aspergillus oryzae	HEXO2_ARATH	Q2URY6_ASPOR	1.49576	36.31578947
3.2.1.52	Arabidopsis thaliana	Homo sapiens	HEXO1_ARATH	HEXB_HUMAN	1.49576	34.95145631
3.2.1.52	Arabidopsis thaliana	Aspergillus oryzae	HEXO1_ARATH	Q2URY6_ASPOR	1.49576	30.33707865
3.2.1.52	Homo sapiens	Aspergillus oryzae	HEXB_HUMAN	Q2URY6_ASPOR	1.10506	29.13533835
3.4.11.18	Mus musculus	Homo sapiens	MAP2_MOUSE	MAP2_HUMAN	0.08982	94.9790795
3.4.11.18	Mus musculus	Encephalitozoon cuniculi	MAP2_MOUSE	MAP2_ENCCU	1.10506	44.78873239
3.4.11.18	Mus musculus	Danio rerio	MAP2_MOUSE	A0A0R4IUB7_DANRE	0.43532	79.74683544
3.4.11.18	Mus musculus	Pyrococcus furiosus	MAP2_MOUSE	MAP2_PYRFU	4	39.59044369
3.4.11.18	Homo sapiens	Encephalitozoon cuniculi	MAP2_HUMAN	MAP2_ENCCU	1.10506	44.78873239
3.4.11.18	Homo sapiens	Danio rerio	MAP2_HUMAN	A0A0R4IUB7_DANRE	0.43532	78.99159664
3.4.11.18	Homo sapiens	Pyrococcus furiosus	MAP2_HUMAN	MAP2_PYRFU	4	39.59044369
3.4.11.18	Encephalitozoon cuniculi	Danio rerio	MAP2_ENCCU	A0A0R4IUB7_DANRE	1.10506	47.04225352
3.4.11.18	Encephalitozoon cuniculi	Pyrococcus furiosus	MAP2_ENCCU	MAP2_PYRFU	4	33.67346939
3.4.11.18	Danio rerio	Pyrococcus furiosus	A0A0R4IUB7_DANRE	MAP2_PYRFU	4	39.24914676
4.2.1.11	Homo sapiens	Oryctolagus cuniculus	ENOG_HUMAN	ENOB_RABIT	0.08982	83.41013825
4.2.1.11	Homo sapiens	Brucella abortus	ENOG_HUMAN	ENO_BRUA2	4	52.98329356
4.2.1.11	Homo sapiens	Saccharomyces cerevisiae	ENOG_HUMAN	ENO1_YEAST	1.10506	62.67281106
4.2.1.11	Homo sapiens	Vibrio parahaemolyticus	ENOG_HUMAN	ENO_VIBPA	4	52.58215962
4.2.1.11	Homo sapiens	Bacteroides fragilis	ENOG_HUMAN	ENO_BACFN	4	54.37352246
4.2.1.11	Homo sapiens	Plasmodium falciparum	ENOG_HUMAN	A0A024W8D8_PLAFA	1.49576	70.53364269
4.2.1.11	Homo sapiens	Enterococcus hirae	ENOG_HUMAN	I6SD94_ENTHA	4	52.23529412
4.2.1.11	Homo sapiens	Entamoeba histolytica	ENOG_HUMAN	C4LXE8_ENTHI	1.49576	65.11627907
4.2.1.11	Homo sapiens	Mus musculus	ENOG_HUMAN	ENOB_MOUSE	0.08982	83.1797235
4.2.1.11	Homo sapiens	Theileria annulata	ENOG_HUMAN	Q4U8Y7_THEAN	1.49576	68.997669
4.2.1.11	Homo sapiens	Trypanosoma brucei	ENOG_HUMAN	Q38BV6_TRYB2	1.49576	63.29411765
4.2.1.11	Homo sapiens	Leuconostoc mesenteroides	ENOG_HUMAN	ENO_LEUMM	4	49.76525822
4.2.1.11	Homo sapiens	Streptococcus pneumoniae	ENOG_HUMAN	ENO_STRR6	4	50.11764706
4.2.1.11	Homo sapiens	Escherichia coli	ENOG_HUMAN	ENO_ECOLI	4	53.41176471
4.2.1.11	Homo sapiens	Geobacillus kaustophilus	ENOG_HUMAN	ENO_GEOKA	4	56.29453682
4.2.1.11	Oryctolagus cuniculus	Brucella abortus	ENOB_RABIT	ENO_BRUA2	4	51.07398568
4.2.1.11	Oryctolagus cuniculus	Saccharomyces cerevisiae	ENOB_RABIT	ENO1_YEAST	1.10506	64.05529954
4.2.1.11	Oryctolagus cuniculus	Vibrio parahaemolyticus	ENOB_RABIT	ENO_VIBPA	4	54.58823529
4.2.1.11	Oryctolagus cuniculus	Bacteroides fragilis	ENOB_RABIT	ENO_BACFN	4	54.13711584
4.2.1.11	Oryctolagus cuniculus	Plasmodium falciparum	ENOB_RABIT	A0A024W8D8_PLAFA	1.49576	69.14153132
4.2.1.11	Oryctolagus cuniculus	Enterococcus hirae	ENOB_RABIT	I6SD94_ENTHA	4	51.05882353
4.2.1.11	Oryctolagus cuniculus	Entamoeba histolytica	ENOB_RABIT	C4LXE8_ENTHI	1.49576	63.25581395
4.2.1.11	Oryctolagus cuniculus	Mus musculus	ENOB_RABIT	ENOB_MOUSE	0.08214	98.15668203
4.2.1.11	Oryctolagus cuniculus	Theileria annulata	ENOB_RABIT	Q4U8Y7_THEAN	1.49576	68.2983683
4.2.1.11	Oryctolagus cuniculus	Trypanosoma brucei	ENOB_RABIT	Q38BV6_TRYB2	1.49576	61.64705882
4.2.1.11	Oryctolagus cuniculus	Leuconostoc mesenteroides	ENOB_RABIT	ENO_LEUMM	4	49.06103286
4.2.1.11	Oryctolagus cuniculus	Streptococcus pneumoniae	ENOB_RABIT	ENO_STRR6	4	48.35680751
4.2.1.11	Oryctolagus cuniculus	Escherichia coli	ENOB_RABIT	ENO_ECOLI	4	55.66037736
4.2.1.11	Oryctolagus cuniculus	Geobacillus kaustophilus	ENOB_RABIT	ENO_GEOKA	4	55.58194774
4.2.1.11	Brucella abortus	Saccharomyces cerevisiae	ENO_BRUA2	ENO1_YEAST	4	51.67464115
4.2.1.11	Brucella abortus	Vibrio parahaemolyticus	ENO_BRUA2	ENO_VIBPA	2.91	60.70588235
4.2.1.11	Brucella abortus	Bacteroides fragilis	ENO_BRUA2	ENO_BACFN	3.19	65.80188679
4.2.1.11	Brucella abortus	Plasmodium falciparum	ENO_BRUA2	A0A024W8D8_PLAFA	4	52.36966825
4.2.1.11	Brucella abortus	Enterococcus hirae	ENO_BRUA2	I6SD94_ENTHA	3.19	60.94117647
4.2.1.11	Brucella abortus	Entamoeba histolytica	ENO_BRUA2	C4LXE8_ENTHI	4	52.02863962
4.2.1.11	Brucella abortus	Mus musculus	ENO_BRUA2	ENOB_MOUSE	4	50.59665871
4.2.1.11	Brucella abortus	Theileria annulata	ENO_BRUA2	Q4U8Y7_THEAN	4	52.8436019
4.2.1.11	Brucella abortus	Trypanosoma brucei	ENO_BRUA2	Q38BV6_TRYB2	4	51.19617225
4.2.1.11	Brucella abortus	Leuconostoc mesenteroides	ENO_BRUA2	ENO_LEUMM	3.19	58.35294118
4.2.1.11	Brucella abortus	Streptococcus pneumoniae	ENO_BRUA2	ENO_STRR6	3.19	61.88235294
4.2.1.11	Brucella abortus	Escherichia coli	ENO_BRUA2	ENO_ECOLI	2.91	61.88235294
4.2.1.11	Brucella abortus	Geobacillus kaustophilus	ENO_BRUA2	ENO_GEOKA	3.19	64.47058824
4.2.1.11	Saccharomyces cerevisiae	Vibrio parahaemolyticus	ENO1_YEAST	ENO_VIBPA	4	49.88290398
4.2.1.11	Saccharomyces cerevisiae	Bacteroides fragilis	ENO1_YEAST	ENO_BACFN	4	52.12264151
4.2.1.11	Saccharomyces cerevisiae	Plasmodium falciparum	ENO1_YEAST	A0A024W8D8_PLAFA	1.49576	62.44239631
4.2.1.11	Saccharomyces cerevisiae	Enterococcus hirae	ENO1_YEAST	I6SD94_ENTHA	4	49.64705882
4.2.1.11	Saccharomyces cerevisiae	Entamoeba histolytica	ENO1_YEAST	C4LXE8_ENTHI	1.49576	60.55684455
4.2.1.11	Saccharomyces cerevisiae	Mus musculus	ENO1_YEAST	ENOB_MOUSE	1.10506	63.13364055
4.2.1.11	Saccharomyces cerevisiae	Theileria annulata	ENO1_YEAST	Q4U8Y7_THEAN	1.49576	64.26914153
4.2.1.11	Saccharomyces cerevisiae	Trypanosoma brucei	ENO1_YEAST	Q38BV6_TRYB2	1.49576	59.76470588
4.2.1.11	Saccharomyces cerevisiae	Leuconostoc mesenteroides	ENO1_YEAST	ENO_LEUMM	4	49.76525822
4.2.1.11	Saccharomyces cerevisiae	Streptococcus pneumoniae	ENO1_YEAST	ENO_STRR6	4	49.88290398
4.2.1.11	Saccharomyces cerevisiae	Escherichia coli	ENO1_YEAST	ENO_ECOLI	4	51.64319249
4.2.1.11	Saccharomyces cerevisiae	Geobacillus kaustophilus	ENO1_YEAST	ENO_GEOKA	4	54.02843602
4.2.1.11	Vibrio parahaemolyticus	Bacteroides fragilis	ENO_VIBPA	ENO_BACFN	3.19	62.76346604
4.2.1.11	Vibrio parahaemolyticus	Plasmodium falciparum	ENO_VIBPA	A0A024W8D8_PLAFA	4	50
4.2.1.11	Vibrio parahaemolyticus	Enterococcus hirae	ENO_VIBPA	I6SD94_ENTHA	3.19	65.03496503
4.2.1.11	Vibrio parahaemolyticus	Entamoeba histolytica	ENO_VIBPA	C4LXE8_ENTHI	4	51.64319249
4.2.1.11	Vibrio parahaemolyticus	Mus musculus	ENO_VIBPA	ENOB_MOUSE	4	55.05882353
4.2.1.11	Vibrio parahaemolyticus	Theileria annulata	ENO_VIBPA	Q4U8Y7_THEAN	4	54.18604651
4.2.1.11	Vibrio parahaemolyticus	Trypanosoma brucei	ENO_VIBPA	Q38BV6_TRYB2	4	51.41509434
4.2.1.11	Vibrio parahaemolyticus	Leuconostoc mesenteroides	ENO_VIBPA	ENO_LEUMM	3.19	58.74125874
4.2.1.11	Vibrio parahaemolyticus	Streptococcus pneumoniae	ENO_VIBPA	ENO_STRR6	3.19	60.83916084
4.2.1.11	Vibrio parahaemolyticus	Escherichia coli	ENO_VIBPA	ENO_ECOLI	0.84217	88.16705336
4.2.1.11	Vibrio parahaemolyticus	Geobacillus kaustophilus	ENO_VIBPA	ENO_GEOKA	3.19	65.5011655
4.2.1.11	Bacteroides fragilis	Plasmodium falciparum	ENO_BACFN	A0A024W8D8_PLAFA	4	53.52112676
4.2.1.11	Bacteroides fragilis	Enterococcus hirae	ENO_BACFN	I6SD94_ENTHA	3.19	66.97892272
4.2.1.11	Bacteroides fragilis	Entamoeba histolytica	ENO_BACFN	C4LXE8_ENTHI	4	52.23529412
4.2.1.11	Bacteroides fragilis	Mus musculus	ENO_BACFN	ENOB_MOUSE	4	54.8463357
4.2.1.11	Bacteroides fragilis	Theileria annulata	ENO_BACFN	Q4U8Y7_THEAN	4	53.75586854
4.2.1.11	Bacteroides fragilis	Trypanosoma brucei	ENO_BACFN	Q38BV6_TRYB2	4	51.06382979
4.2.1.11	Bacteroides fragilis	Leuconostoc mesenteroides	ENO_BACFN	ENO_LEUMM	3.19	59.81308411
4.2.1.11	Bacteroides fragilis	Streptococcus pneumoniae	ENO_BACFN	ENO_STRR6	3.19	72.02797203
4.2.1.11	Bacteroides fragilis	Escherichia coli	ENO_BACFN	ENO_ECOLI	3.19	64.08450704
4.2.1.11	Bacteroides fragilis	Geobacillus kaustophilus	ENO_BACFN	ENO_GEOKA	3.19	65.33957845
4.2.1.11	Plasmodium falciparum	Enterococcus hirae	A0A024W8D8_PLAFA	I6SD94_ENTHA	4	53.86416862
4.2.1.11	Plasmodium falciparum	Entamoeba histolytica	A0A024W8D8_PLAFA	C4LXE8_ENTHI	1.49576	62.21198157
4.2.1.11	Plasmodium falciparum	Mus musculus	A0A024W8D8_PLAFA	ENOB_MOUSE	1.49576	68.90951276
4.2.1.11	Plasmodium falciparum	Theileria annulata	A0A024W8D8_PLAFA	Q4U8Y7_THEAN	0	71.71945701
4.2.1.11	Plasmodium falciparum	Trypanosoma brucei	A0A024W8D8_PLAFA	Q38BV6_TRYB2	1.49576	61.30536131
4.2.1.11	Plasmodium falciparum	Leuconostoc mesenteroides	A0A024W8D8_PLAFA	ENO_LEUMM	4	52.45901639
4.2.1.11	Plasmodium falciparum	Streptococcus pneumoniae	A0A024W8D8_PLAFA	ENO_STRR6	4	51.62790698
4.2.1.11	Plasmodium falciparum	Escherichia coli	A0A024W8D8_PLAFA	ENO_ECOLI	4	49.88344988
4.2.1.11	Plasmodium falciparum	Geobacillus kaustophilus	A0A024W8D8_PLAFA	ENO_GEOKA	4	55.63380282
4.2.1.11	Enterococcus hirae	Entamoeba histolytica	I6SD94_ENTHA	C4LXE8_ENTHI	4	54.71698113
4.2.1.11	Enterococcus hirae	Mus musculus	I6SD94_ENTHA	ENOB_MOUSE	4	51.29411765
4.2.1.11	Enterococcus hirae	Theileria annulata	I6SD94_ENTHA	Q4U8Y7_THEAN	4	56.67447307
4.2.1.11	Enterococcus hirae	Trypanosoma brucei	I6SD94_ENTHA	Q38BV6_TRYB2	4	53.08056872
4.2.1.11	Enterococcus hirae	Leuconostoc mesenteroides	I6SD94_ENTHA	ENO_LEUMM	1.06	71.06481481
4.2.1.11	Enterococcus hirae	Streptococcus pneumoniae	I6SD94_ENTHA	ENO_STRR6	1.06	83.06264501
4.2.1.11	Enterococcus hirae	Escherichia coli	I6SD94_ENTHA	ENO_ECOLI	3.19	65.42056075
4.2.1.11	Enterococcus hirae	Geobacillus kaustophilus	I6SD94_ENTHA	ENO_GEOKA	2.030001002	76.97674419
4.2.1.11	Entamoeba histolytica	Mus musculus	C4LXE8_ENTHI	ENOB_MOUSE	1.49576	63.25581395
4.2.1.11	Entamoeba histolytica	Theileria annulata	C4LXE8_ENTHI	Q4U8Y7_THEAN	1.49576	64.50116009
4.2.1.11	Entamoeba histolytica	Trypanosoma brucei	C4LXE8_ENTHI	Q38BV6_TRYB2	1.49576	62.61682243
4.2.1.11	Entamoeba histolytica	Leuconostoc mesenteroides	C4LXE8_ENTHI	ENO_LEUMM	4	54.00943396
4.2.1.11	Entamoeba histolytica	Streptococcus pneumoniae	C4LXE8_ENTHI	ENO_STRR6	4	52.22482436
4.2.1.11	Entamoeba histolytica	Escherichia coli	C4LXE8_ENTHI	ENO_ECOLI	4	52
4.2.1.11	Entamoeba histolytica	Geobacillus kaustophilus	C4LXE8_ENTHI	ENO_GEOKA	4	56.02836879
4.2.1.11	Mus musculus	Theileria annulata	ENOB_MOUSE	Q4U8Y7_THEAN	1.49576	67.83216783
4.2.1.11	Mus musculus	Trypanosoma brucei	ENOB_MOUSE	Q38BV6_TRYB2	1.49576	61.88235294
4.2.1.11	Mus musculus	Leuconostoc mesenteroides	ENOB_MOUSE	ENO_LEUMM	4	49.06103286
4.2.1.11	Mus musculus	Streptococcus pneumoniae	ENOB_MOUSE	ENO_STRR6	4	48.94117647
4.2.1.11	Mus musculus	Escherichia coli	ENOB_MOUSE	ENO_ECOLI	4	55.89622642
4.2.1.11	Mus musculus	Geobacillus kaustophilus	ENOB_MOUSE	ENO_GEOKA	4	55.34441805
4.2.1.11	Theileria annulata	Trypanosoma brucei	Q4U8Y7_THEAN	Q38BV6_TRYB2	1.49576	62.47086247
4.2.1.11	Theileria annulata	Leuconostoc mesenteroides	Q4U8Y7_THEAN	ENO_LEUMM	4	51.75644028
4.2.1.11	Theileria annulata	Streptococcus pneumoniae	Q4U8Y7_THEAN	ENO_STRR6	4	51.51515152
4.2.1.11	Theileria annulata	Escherichia coli	Q4U8Y7_THEAN	ENO_ECOLI	4	53.97196262
4.2.1.11	Theileria annulata	Geobacillus kaustophilus	Q4U8Y7_THEAN	ENO_GEOKA	4	57.74647887
4.2.1.11	Trypanosoma brucei	Leuconostoc mesenteroides	Q38BV6_TRYB2	ENO_LEUMM	4	51.8957346
4.2.1.11	Trypanosoma brucei	Streptococcus pneumoniae	Q38BV6_TRYB2	ENO_STRR6	4	50.23584906
4.2.1.11	Trypanosoma brucei	Escherichia coli	Q38BV6_TRYB2	ENO_ECOLI	4	51.77304965
4.2.1.11	Trypanosoma brucei	Geobacillus kaustophilus	Q38BV6_TRYB2	ENO_GEOKA	4	53.68171021
4.2.1.11	Leuconostoc mesenteroides	Streptococcus pneumoniae	ENO_LEUMM	ENO_STRR6	1.06	71.46171694
4.2.1.11	Leuconostoc mesenteroides	Escherichia coli	ENO_LEUMM	ENO_ECOLI	3.19	60.98130841
4.2.1.11	Leuconostoc mesenteroides	Geobacillus kaustophilus	ENO_LEUMM	ENO_GEOKA	2.030001002	66.74418605
4.2.1.11	Streptococcus pneumoniae	Escherichia coli	ENO_STRR6	ENO_ECOLI	3.19	59.11214953
4.2.1.11	Streptococcus pneumoniae	Geobacillus kaustophilus	ENO_STRR6	ENO_GEOKA	2.030001002	73.48837209
4.2.1.11	Escherichia coli	Geobacillus kaustophilus	ENO_ECOLI	ENO_GEOKA	3.19	65.33957845
4.4.1.1	Mus musculus	Homo sapiens	CGL_MOUSE	CGL_HUMAN	0.08982	85.42713568
4.4.1.1	Mus musculus	Saccharomyces cerevisiae	CGL_MOUSE	CYS3_YEAST	1.10506	50.3875969
4.4.1.1	Mus musculus	Lactococcus lactis	CGL_MOUSE	METC_LACLA	4	49.73684211
4.4.1.1	Mus musculus	Rattus norvegicus	CGL_MOUSE	CGL_RAT	0.02089	92.71356784
4.4.1.1	Mus musculus	Leishmania major	CGL_MOUSE	E9AFE7_LEIMA	1.49576	40.50632911
4.4.1.1	Homo sapiens	Saccharomyces cerevisiae	CGL_HUMAN	CYS3_YEAST	1.10506	51.9379845
4.4.1.1	Homo sapiens	Lactococcus lactis	CGL_HUMAN	METC_LACLA	4	49.47368421
4.4.1.1	Homo sapiens	Rattus norvegicus	CGL_HUMAN	CGL_RAT	0.08982	84.67336683
4.4.1.1	Homo sapiens	Leishmania major	CGL_HUMAN	E9AFE7_LEIMA	1.49576	39.64646465
4.4.1.1	Saccharomyces cerevisiae	Lactococcus lactis	CYS3_YEAST	METC_LACLA	4	49.47089947
4.4.1.1	Saccharomyces cerevisiae	Rattus norvegicus	CYS3_YEAST	CGL_RAT	1.10506	50.3875969
4.4.1.1	Saccharomyces cerevisiae	Leishmania major	CYS3_YEAST	E9AFE7_LEIMA	1.49576	40.20618557
4.4.1.1	Lactococcus lactis	Rattus norvegicus	METC_LACLA	CGL_RAT	4	47.36842105
4.4.1.1	Lactococcus lactis	Leishmania major	METC_LACLA	E9AFE7_LEIMA	4	40.78947368
4.4.1.1	Rattus norvegicus	Leishmania major	CGL_RAT	E9AFE7_LEIMA	1.49576	40.50632911
4.99.1.1	Plasmodium falciparum	Bacillus subtilis	A0A024W160_PLAFA	HEMH_BACSU	4	22.03947368
4.99.1.1	Plasmodium falciparum	Mus musculus	A0A024W160_PLAFA	HEMH_MOUSE	1.49576	25.58823529
4.99.1.1	Plasmodium falciparum	Saccharomyces cerevisiae	A0A024W160_PLAFA	HEMH_YEAST	1.49576	21.57434402
4.99.1.1	Plasmodium falciparum	Gallus gallus	A0A024W160_PLAFA	HEMH_CHICK	1.49576	25.43859649
4.99.1.1	Plasmodium falciparum	Brucella abortus	A0A024W160_PLAFA	HEMH_BRUA2	4	32.18390805
4.99.1.1	Plasmodium falciparum	Homo sapiens	A0A024W160_PLAFA	HEMH_HUMAN	1.49576	26.60818713
4.99.1.1	Plasmodium falciparum	Synechocystis sp.	A0A024W160_PLAFA	HEMH_SYNY3	4	25.3125
4.99.1.1	Plasmodium falciparum	Arabidopsis thaliana	A0A024W160_PLAFA	HEMH1_ARATH	1.49576	28.11594203
4.99.1.1	Plasmodium falciparum	Cryptococcus neoformans	A0A024W160_PLAFA	Q5KFH8_CRYNJ	1.49576	24.04692082
4.99.1.1	Bacillus subtilis	Mus musculus	HEMH_BACSU	HEMH_MOUSE	4	27.92207792
4.99.1.1	Bacillus subtilis	Saccharomyces cerevisiae	HEMH_BACSU	HEMH_YEAST	4	24.18300654
4.99.1.1	Bacillus subtilis	Gallus gallus	HEMH_BACSU	HEMH_CHICK	4	27.5974026
4.99.1.1	Bacillus subtilis	Brucella abortus	HEMH_BACSU	HEMH_BRUA2	3.19	23.43234323
4.99.1.1	Bacillus subtilis	Homo sapiens	HEMH_BACSU	HEMH_HUMAN	4	26.94805195
4.99.1.1	Bacillus subtilis	Synechocystis sp.	HEMH_BACSU	HEMH_SYNY3	3.19	31.12582781
4.99.1.1	Bacillus subtilis	Arabidopsis thaliana	HEMH_BACSU	HEMH1_ARATH	4	29.60526316
4.99.1.1	Bacillus subtilis	Cryptococcus neoformans	HEMH_BACSU	Q5KFH8_CRYNJ	4	27.92207792
4.99.1.1	Mus musculus	Saccharomyces cerevisiae	HEMH_MOUSE	HEMH_YEAST	1.10506	48.0620155
4.99.1.1	Mus musculus	Gallus gallus	HEMH_MOUSE	HEMH_CHICK	0.3119	82
4.99.1.1	Mus musculus	Brucella abortus	HEMH_MOUSE	HEMH_BRUA2	4	27.64705882
4.99.1.1	Mus musculus	Homo sapiens	HEMH_MOUSE	HEMH_HUMAN	0.08982	88.57142857
4.99.1.1	Mus musculus	Synechocystis sp.	HEMH_MOUSE	HEMH_SYNY3	4	38.85714286
4.99.1.1	Mus musculus	Arabidopsis thaliana	HEMH_MOUSE	HEMH1_ARATH	1.49576	34.7826087
4.99.1.1	Mus musculus	Cryptococcus neoformans	HEMH_MOUSE	Q5KFH8_CRYNJ	1.10506	53
4.99.1.1	Saccharomyces cerevisiae	Gallus gallus	HEMH_YEAST	HEMH_CHICK	1.10506	47.0437018
4.99.1.1	Saccharomyces cerevisiae	Brucella abortus	HEMH_YEAST	HEMH_BRUA2	4	21.1143695
4.99.1.1	Saccharomyces cerevisiae	Homo sapiens	HEMH_YEAST	HEMH_HUMAN	1.10506	47.81491003
4.99.1.1	Saccharomyces cerevisiae	Synechocystis sp.	HEMH_YEAST	HEMH_SYNY3	4	35.12747875
4.99.1.1	Saccharomyces cerevisiae	Arabidopsis thaliana	HEMH_YEAST	HEMH1_ARATH	1.49576	33.7628866
4.99.1.1	Saccharomyces cerevisiae	Cryptococcus neoformans	HEMH_YEAST	Q5KFH8_CRYNJ	0.72325	48.84910486
4.99.1.1	Gallus gallus	Brucella abortus	HEMH_CHICK	HEMH_BRUA2	4	29.23976608
4.99.1.1	Gallus gallus	Homo sapiens	HEMH_CHICK	HEMH_HUMAN	0.3119	83.58208955
4.99.1.1	Gallus gallus	Synechocystis sp.	HEMH_CHICK	HEMH_SYNY3	4	38.17663818
4.99.1.1	Gallus gallus	Arabidopsis thaliana	HEMH_CHICK	HEMH1_ARATH	1.49576	37.37373737
4.99.1.1	Gallus gallus	Cryptococcus neoformans	HEMH_CHICK	Q5KFH8_CRYNJ	1.10506	53.76884422
4.99.1.1	Brucella abortus	Homo sapiens	HEMH_BRUA2	HEMH_HUMAN	4	27.48538012
4.99.1.1	Brucella abortus	Synechocystis sp.	HEMH_BRUA2	HEMH_SYNY3	3.19	30.21806854
4.99.1.1	Brucella abortus	Arabidopsis thaliana	HEMH_BRUA2	HEMH1_ARATH	4	29.31034483
4.99.1.1	Brucella abortus	Cryptococcus neoformans	HEMH_BRUA2	Q5KFH8_CRYNJ	4	24.04692082
4.99.1.1	Homo sapiens	Synechocystis sp.	HEMH_HUMAN	HEMH_SYNY3	4	38.74643875
4.99.1.1	Homo sapiens	Arabidopsis thaliana	HEMH_HUMAN	HEMH1_ARATH	1.49576	35.49160671
4.99.1.1	Homo sapiens	Cryptococcus neoformans	HEMH_HUMAN	Q5KFH8_CRYNJ	1.10506	52.98507463
4.99.1.1	Synechocystis sp.	Arabidopsis thaliana	HEMH_SYNY3	HEMH1_ARATH	4	53.6
4.99.1.1	Synechocystis sp.	Cryptococcus neoformans	HEMH_SYNY3	Q5KFH8_CRYNJ	4	36.11111111
4.99.1.1	Arabidopsis thaliana	Cryptococcus neoformans	HEMH1_ARATH	Q5KFH8_CRYNJ	1.49576	33.49753695
5.3.1.1	Chlamydomonas reinhardtii	Homo sapiens	Q5S7Y5_CHLRE	TPIS_HUMAN	1.49576	52.72727273
5.3.1.1	Chlamydomonas reinhardtii	Trypanosoma brucei	Q5S7Y5_CHLRE	Q385L6_TRYB2	1.49576	53.22580645
5.3.1.1	Chlamydomonas reinhardtii	Entamoeba histolytica	Q5S7Y5_CHLRE	C4M6Z7_ENTHI	1.49576	51.58730159
5.3.1.1	Chlamydomonas reinhardtii	Sulfolobus solfataricus	Q5S7Y5_CHLRE	TPIS_SULSO	4	19.28251121
5.3.1.1	Chlamydomonas reinhardtii	Methanocaldococcus jannaschii	Q5S7Y5_CHLRE	TPIS_METJA	4	21.00456621
5.3.1.1	Chlamydomonas reinhardtii	Giardia intestinalis	Q5S7Y5_CHLRE	A8BIF2_GIAIC	1.49576	47.82608696
5.3.1.1	Chlamydomonas reinhardtii	Plasmodium falciparum	Q5S7Y5_CHLRE	A0A024W051_PLAFA	1.49576	46.18644068
5.3.1.1	Chlamydomonas reinhardtii	Trypanosoma cruzi	Q5S7Y5_CHLRE	Q4DV43_TRYCC	1.49576	51.00401606
5.3.1.1	Chlamydomonas reinhardtii	Oryctolagus cuniculus	Q5S7Y5_CHLRE	TPIS_RABIT	1.49576	56.4516129
5.3.1.1	Chlamydomonas reinhardtii	Saccharomyces cerevisiae	Q5S7Y5_CHLRE	TPIS_YEAST	1.49576	51.61290323
5.3.1.1	Chlamydomonas reinhardtii	Pyrococcus furiosus	Q5S7Y5_CHLRE	TPIS_PYRFU	4	20.26431718
5.3.1.1	Chlamydomonas reinhardtii	Helicobacter pylori	Q5S7Y5_CHLRE	TPIS_HELPY	4	30.76923077
5.3.1.1	Chlamydomonas reinhardtii	Gallus gallus	Q5S7Y5_CHLRE	TPIS_CHICK	1.49576	54.83870968
5.3.1.1	Chlamydomonas reinhardtii	Escherichia coli	Q5S7Y5_CHLRE	TPIS_ECOLI	4	44.04761905
5.3.1.1	Chlamydomonas reinhardtii	Caenorhabditis elegans	Q5S7Y5_CHLRE	TPIS_CAEEL	1.49576	53.84615385
5.3.1.1	Chlamydomonas reinhardtii	Staphylococcus aureus	Q5S7Y5_CHLRE	TPIS_STAA8	4	41.12903226
5.3.1.1	Chlamydomonas reinhardtii	Mycobacterium tuberculosis	Q5S7Y5_CHLRE	TPIS_MYCTU	4	42.68774704
5.3.1.1	Chlamydomonas reinhardtii	Arabidopsis thaliana	Q5S7Y5_CHLRE	TPIS_ARATH	1.16	57.14285714
5.3.1.1	Chlamydomonas reinhardtii	Thermoproteus tenax	Q5S7Y5_CHLRE	TPIS_THETK	4	24.10714286
5.3.1.1	Homo sapiens	Trypanosoma brucei	TPIS_HUMAN	Q385L6_TRYB2	1.49576	53.84615385
5.3.1.1	Homo sapiens	Entamoeba histolytica	TPIS_HUMAN	C4M6Z7_ENTHI	1.49576	51.41700405
5.3.1.1	Homo sapiens	Sulfolobus solfataricus	TPIS_HUMAN	TPIS_SULSO	4	18.94273128
5.3.1.1	Homo sapiens	Methanocaldococcus jannaschii	TPIS_HUMAN	TPIS_METJA	4	21.86046512
5.3.1.1	Homo sapiens	Giardia intestinalis	TPIS_HUMAN	A8BIF2_GIAIC	1.49576	45.56451613
5.3.1.1	Homo sapiens	Plasmodium falciparum	TPIS_HUMAN	A0A024W051_PLAFA	1.49576	44.91525424
5.3.1.1	Homo sapiens	Trypanosoma cruzi	TPIS_HUMAN	Q4DV43_TRYCC	1.49576	52.01612903
5.3.1.1	Homo sapiens	Oryctolagus cuniculus	TPIS_HUMAN	TPIS_RABIT	0.08982	98.38709677
5.3.1.1	Homo sapiens	Saccharomyces cerevisiae	TPIS_HUMAN	TPIS_YEAST	1.10506	53.84615385
5.3.1.1	Homo sapiens	Pyrococcus furiosus	TPIS_HUMAN	TPIS_PYRFU	4	21.14537445
5.3.1.1	Homo sapiens	Helicobacter pylori	TPIS_HUMAN	TPIS_HELPY	4	28.20512821
5.3.1.1	Homo sapiens	Gallus gallus	TPIS_HUMAN	TPIS_CHICK	0.3119	89.91935484
5.3.1.1	Homo sapiens	Escherichia coli	TPIS_HUMAN	TPIS_ECOLI	4	46.12244898
5.3.1.1	Homo sapiens	Caenorhabditis elegans	TPIS_HUMAN	TPIS_CAEEL	0.79656	61.94331984
5.3.1.1	Homo sapiens	Staphylococcus aureus	TPIS_HUMAN	TPIS_STAA8	4	43.08943089
5.3.1.1	Homo sapiens	Mycobacterium tuberculosis	TPIS_HUMAN	TPIS_MYCTU	4	38.46153846
5.3.1.1	Homo sapiens	Arabidopsis thaliana	TPIS_HUMAN	TPIS_ARATH	1.49576	61.13360324
5.3.1.1	Homo sapiens	Thermoproteus tenax	TPIS_HUMAN	TPIS_THETK	4	21.97309417
5.3.1.1	Trypanosoma brucei	Entamoeba histolytica	Q385L6_TRYB2	C4M6Z7_ENTHI	1.49576	44.4
5.3.1.1	Trypanosoma brucei	Sulfolobus solfataricus	Q385L6_TRYB2	TPIS_SULSO	4	16.81415929
5.3.1.1	Trypanosoma brucei	Methanocaldococcus jannaschii	Q385L6_TRYB2	TPIS_METJA	4	20.18779343
5.3.1.1	Trypanosoma brucei	Giardia intestinalis	Q385L6_TRYB2	A8BIF2_GIAIC	1.49576	45.6
5.3.1.1	Trypanosoma brucei	Plasmodium falciparum	Q385L6_TRYB2	A0A024W051_PLAFA	1.49576	44.68085106
5.3.1.1	Trypanosoma brucei	Trypanosoma cruzi	Q385L6_TRYB2	Q4DV43_TRYCC	0	74.8
5.3.1.1	Trypanosoma brucei	Oryctolagus cuniculus	Q385L6_TRYB2	TPIS_RABIT	1.49576	51.82186235
5.3.1.1	Trypanosoma brucei	Saccharomyces cerevisiae	Q385L6_TRYB2	TPIS_YEAST	1.49576	49.79757085
5.3.1.1	Trypanosoma brucei	Pyrococcus furiosus	Q385L6_TRYB2	TPIS_PYRFU	4	24.31192661
5.3.1.1	Trypanosoma brucei	Helicobacter pylori	Q385L6_TRYB2	TPIS_HELPY	4	32.75862069
5.3.1.1	Trypanosoma brucei	Gallus gallus	Q385L6_TRYB2	TPIS_CHICK	1.49576	52.63157895
5.3.1.1	Trypanosoma brucei	Escherichia coli	Q385L6_TRYB2	TPIS_ECOLI	4	44.12955466
5.3.1.1	Trypanosoma brucei	Caenorhabditis elegans	Q385L6_TRYB2	TPIS_CAEEL	1.49576	45.74898785
5.3.1.1	Trypanosoma brucei	Staphylococcus aureus	Q385L6_TRYB2	TPIS_STAA8	4	39.11290323
5.3.1.1	Trypanosoma brucei	Mycobacterium tuberculosis	Q385L6_TRYB2	TPIS_MYCTU	4	39.75903614
5.3.1.1	Trypanosoma brucei	Arabidopsis thaliana	Q385L6_TRYB2	TPIS_ARATH	1.49576	51.82186235
5.3.1.1	Trypanosoma brucei	Thermoproteus tenax	Q385L6_TRYB2	TPIS_THETK	4	22.56637168
5.3.1.1	Entamoeba histolytica	Sulfolobus solfataricus	C4M6Z7_ENTHI	TPIS_SULSO	4	19.90950226
5.3.1.1	Entamoeba histolytica	Methanocaldococcus jannaschii	C4M6Z7_ENTHI	TPIS_METJA	4	19.6347032
5.3.1.1	Entamoeba histolytica	Giardia intestinalis	C4M6Z7_ENTHI	A8BIF2_GIAIC	1.49576	45.05928854
5.3.1.1	Entamoeba histolytica	Plasmodium falciparum	C4M6Z7_ENTHI	A0A024W051_PLAFA	1.49576	46.18644068
5.3.1.1	Entamoeba histolytica	Trypanosoma cruzi	C4M6Z7_ENTHI	Q4DV43_TRYCC	1.49576	45.6
5.3.1.1	Entamoeba histolytica	Oryctolagus cuniculus	C4M6Z7_ENTHI	TPIS_RABIT	1.49576	50.60728745
5.3.1.1	Entamoeba histolytica	Saccharomyces cerevisiae	C4M6Z7_ENTHI	TPIS_YEAST	1.49576	44.53441296
5.3.1.1	Entamoeba histolytica	Pyrococcus furiosus	C4M6Z7_ENTHI	TPIS_PYRFU	4	20.98214286
5.3.1.1	Entamoeba histolytica	Helicobacter pylori	C4M6Z7_ENTHI	TPIS_HELPY	4	28.44827586
5.3.1.1	Entamoeba histolytica	Gallus gallus	C4M6Z7_ENTHI	TPIS_CHICK	1.49576	51.82186235
5.3.1.1	Entamoeba histolytica	Escherichia coli	C4M6Z7_ENTHI	TPIS_ECOLI	4	43.25396825
5.3.1.1	Entamoeba histolytica	Caenorhabditis elegans	C4M6Z7_ENTHI	TPIS_CAEEL	1.49576	51.2195122
5.3.1.1	Entamoeba histolytica	Staphylococcus aureus	C4M6Z7_ENTHI	TPIS_STAA8	4	37.6984127
5.3.1.1	Entamoeba histolytica	Mycobacterium tuberculosis	C4M6Z7_ENTHI	TPIS_MYCTU	4	36.43410853
5.3.1.1	Entamoeba histolytica	Arabidopsis thaliana	C4M6Z7_ENTHI	TPIS_ARATH	1.49576	52.98804781
5.3.1.1	Entamoeba histolytica	Thermoproteus tenax	C4M6Z7_ENTHI	TPIS_THETK	4	23.07692308
5.3.1.1	Sulfolobus solfataricus	Methanocaldococcus jannaschii	TPIS_SULSO	TPIS_METJA	3.93859	44.44444444
5.3.1.1	Sulfolobus solfataricus	Giardia intestinalis	TPIS_SULSO	A8BIF2_GIAIC	4	24.21524664
5.3.1.1	Sulfolobus solfataricus	Plasmodium falciparum	TPIS_SULSO	A0A024W051_PLAFA	4	19.3236715
5.3.1.1	Sulfolobus solfataricus	Trypanosoma cruzi	TPIS_SULSO	Q4DV43_TRYCC	4	19.19642857
5.3.1.1	Sulfolobus solfataricus	Oryctolagus cuniculus	TPIS_SULSO	TPIS_RABIT	4	18.06167401
5.3.1.1	Sulfolobus solfataricus	Saccharomyces cerevisiae	TPIS_SULSO	TPIS_YEAST	4	19.91150442
5.3.1.1	Sulfolobus solfataricus	Pyrococcus furiosus	TPIS_SULSO	TPIS_PYRFU	3.93859	42.41071429
5.3.1.1	Sulfolobus solfataricus	Helicobacter pylori	TPIS_SULSO	TPIS_HELPY	4	20.08928571
5.3.1.1	Sulfolobus solfataricus	Gallus gallus	TPIS_SULSO	TPIS_CHICK	4	23.96313364
5.3.1.1	Sulfolobus solfataricus	Escherichia coli	TPIS_SULSO	TPIS_ECOLI	4	23.78854626
5.3.1.1	Sulfolobus solfataricus	Caenorhabditis elegans	TPIS_SULSO	TPIS_CAEEL	4	21.62162162
5.3.1.1	Sulfolobus solfataricus	Staphylococcus aureus	TPIS_SULSO	TPIS_STAA8	4	24.66367713
5.3.1.1	Sulfolobus solfataricus	Mycobacterium tuberculosis	TPIS_SULSO	TPIS_MYCTU	4	23.78854626
5.3.1.1	Sulfolobus solfataricus	Arabidopsis thaliana	TPIS_SULSO	TPIS_ARATH	4	23.45132743
5.3.1.1	Sulfolobus solfataricus	Thermoproteus tenax	TPIS_SULSO	TPIS_THETK	2.87273	39.28571429
5.3.1.1	Methanocaldococcus jannaschii	Giardia intestinalis	TPIS_METJA	A8BIF2_GIAIC	4	22.11981567
5.3.1.1	Methanocaldococcus jannaschii	Plasmodium falciparum	TPIS_METJA	A0A024W051_PLAFA	4	20.67307692
5.3.1.1	Methanocaldococcus jannaschii	Trypanosoma cruzi	TPIS_METJA	Q4DV43_TRYCC	4	20.18779343
5.3.1.1	Methanocaldococcus jannaschii	Oryctolagus cuniculus	TPIS_METJA	TPIS_RABIT	4	21.86046512
5.3.1.1	Methanocaldococcus jannaschii	Saccharomyces cerevisiae	TPIS_METJA	TPIS_YEAST	4	19.53488372
5.3.1.1	Methanocaldococcus jannaschii	Pyrococcus furiosus	TPIS_METJA	TPIS_PYRFU	2.50082	66.21004566
5.3.1.1	Methanocaldococcus jannaschii	Helicobacter pylori	TPIS_METJA	TPIS_HELPY	4	20.09345794
5.3.1.1	Methanocaldococcus jannaschii	Gallus gallus	TPIS_METJA	TPIS_CHICK	4	22.3255814
5.3.1.1	Methanocaldococcus jannaschii	Escherichia coli	TPIS_METJA	TPIS_ECOLI	4	22.37442922
5.3.1.1	Methanocaldococcus jannaschii	Caenorhabditis elegans	TPIS_METJA	TPIS_CAEEL	4	19.53488372
5.3.1.1	Methanocaldococcus jannaschii	Staphylococcus aureus	TPIS_METJA	TPIS_STAA8	4	22.3255814
5.3.1.1	Methanocaldococcus jannaschii	Mycobacterium tuberculosis	TPIS_METJA	TPIS_MYCTU	4	24.88479263
5.3.1.1	Methanocaldococcus jannaschii	Arabidopsis thaliana	TPIS_METJA	TPIS_ARATH	4	20.54794521
5.3.1.1	Methanocaldococcus jannaschii	Thermoproteus tenax	TPIS_METJA	TPIS_THETK	3.93859	46.57534247
5.3.1.1	Giardia intestinalis	Plasmodium falciparum	A8BIF2_GIAIC	A0A024W051_PLAFA	1.49576	42.79661017
5.3.1.1	Giardia intestinalis	Trypanosoma cruzi	A8BIF2_GIAIC	Q4DV43_TRYCC	1.49576	47.2
5.3.1.1	Giardia intestinalis	Oryctolagus cuniculus	A8BIF2_GIAIC	TPIS_RABIT	1.49576	45.56451613
5.3.1.1	Giardia intestinalis	Saccharomyces cerevisiae	A8BIF2_GIAIC	TPIS_YEAST	1.49576	48.79032258
5.3.1.1	Giardia intestinalis	Pyrococcus furiosus	A8BIF2_GIAIC	TPIS_PYRFU	4	21.42857143
5.3.1.1	Giardia intestinalis	Helicobacter pylori	A8BIF2_GIAIC	TPIS_HELPY	4	27.89699571
5.3.1.1	Giardia intestinalis	Gallus gallus	A8BIF2_GIAIC	TPIS_CHICK	1.49576	45.16129032
5.3.1.1	Giardia intestinalis	Escherichia coli	A8BIF2_GIAIC	TPIS_ECOLI	4	42.06349206
5.3.1.1	Giardia intestinalis	Caenorhabditis elegans	A8BIF2_GIAIC	TPIS_CAEEL	1.49576	48.98785425
5.3.1.1	Giardia intestinalis	Staphylococcus aureus	A8BIF2_GIAIC	TPIS_STAA8	4	41.2
5.3.1.1	Giardia intestinalis	Mycobacterium tuberculosis	A8BIF2_GIAIC	TPIS_MYCTU	4	38.58267717
5.3.1.1	Giardia intestinalis	Arabidopsis thaliana	A8BIF2_GIAIC	TPIS_ARATH	1.49576	49.00398406
5.3.1.1	Giardia intestinalis	Thermoproteus tenax	A8BIF2_GIAIC	TPIS_THETK	4	22.97297297
5.3.1.1	Plasmodium falciparum	Trypanosoma cruzi	A0A024W051_PLAFA	Q4DV43_TRYCC	1.49576	45.95744681
5.3.1.1	Plasmodium falciparum	Oryctolagus cuniculus	A0A024W051_PLAFA	TPIS_RABIT	1.49576	44.49152542
5.3.1.1	Plasmodium falciparum	Saccharomyces cerevisiae	A0A024W051_PLAFA	TPIS_YEAST	1.49576	43.22033898
5.3.1.1	Plasmodium falciparum	Pyrococcus furiosus	A0A024W051_PLAFA	TPIS_PYRFU	4	11.76470588
5.3.1.1	Plasmodium falciparum	Helicobacter pylori	A0A024W051_PLAFA	TPIS_HELPY	4	32.30088496
5.3.1.1	Plasmodium falciparum	Gallus gallus	A0A024W051_PLAFA	TPIS_CHICK	1.49576	45.76271186
5.3.1.1	Plasmodium falciparum	Escherichia coli	A0A024W051_PLAFA	TPIS_ECOLI	4	42.73504274
5.3.1.1	Plasmodium falciparum	Caenorhabditis elegans	A0A024W051_PLAFA	TPIS_CAEEL	1.49576	45.33898305
5.3.1.1	Plasmodium falciparum	Staphylococcus aureus	A0A024W051_PLAFA	TPIS_STAA8	4	40
5.3.1.1	Plasmodium falciparum	Mycobacterium tuberculosis	A0A024W051_PLAFA	TPIS_MYCTU	4	38.55932203
5.3.1.1	Plasmodium falciparum	Arabidopsis thaliana	A0A024W051_PLAFA	TPIS_ARATH	1.49576	49.57627119
5.3.1.1	Plasmodium falciparum	Thermoproteus tenax	A0A024W051_PLAFA	TPIS_THETK	4	14.28571429
5.3.1.1	Trypanosoma cruzi	Oryctolagus cuniculus	Q4DV43_TRYCC	TPIS_RABIT	1.49576	51.41700405
5.3.1.1	Trypanosoma cruzi	Saccharomyces cerevisiae	Q4DV43_TRYCC	TPIS_YEAST	1.49576	47.36842105
5.3.1.1	Trypanosoma cruzi	Pyrococcus furiosus	Q4DV43_TRYCC	TPIS_PYRFU	4	20.44444444
5.3.1.1	Trypanosoma cruzi	Helicobacter pylori	Q4DV43_TRYCC	TPIS_HELPY	4	30.90128755
5.3.1.1	Trypanosoma cruzi	Gallus gallus	Q4DV43_TRYCC	TPIS_CHICK	1.49576	50.60728745
5.3.1.1	Trypanosoma cruzi	Escherichia coli	Q4DV43_TRYCC	TPIS_ECOLI	4	43.72469636
5.3.1.1	Trypanosoma cruzi	Caenorhabditis elegans	Q4DV43_TRYCC	TPIS_CAEEL	1.49576	48.7804878
5.3.1.1	Trypanosoma cruzi	Staphylococcus aureus	Q4DV43_TRYCC	TPIS_STAA8	4	40.32258065
5.3.1.1	Trypanosoma cruzi	Mycobacterium tuberculosis	Q4DV43_TRYCC	TPIS_MYCTU	4	40.16064257
5.3.1.1	Trypanosoma cruzi	Arabidopsis thaliana	Q4DV43_TRYCC	TPIS_ARATH	1.49576	52.84552846
5.3.1.1	Trypanosoma cruzi	Thermoproteus tenax	Q4DV43_TRYCC	TPIS_THETK	4	27.23214286
5.3.1.1	Oryctolagus cuniculus	Saccharomyces cerevisiae	TPIS_RABIT	TPIS_YEAST	1.10506	52.22672065
5.3.1.1	Oryctolagus cuniculus	Pyrococcus furiosus	TPIS_RABIT	TPIS_PYRFU	4	21.23893805
5.3.1.1	Oryctolagus cuniculus	Helicobacter pylori	TPIS_RABIT	TPIS_HELPY	4	29.48717949
5.3.1.1	Oryctolagus cuniculus	Gallus gallus	TPIS_RABIT	TPIS_CHICK	0.3119	88.30645161
5.3.1.1	Oryctolagus cuniculus	Escherichia coli	TPIS_RABIT	TPIS_ECOLI	4	46.12244898
5.3.1.1	Oryctolagus cuniculus	Caenorhabditis elegans	TPIS_RABIT	TPIS_CAEEL	0.79656	61.94331984
5.3.1.1	Oryctolagus cuniculus	Staphylococcus aureus	TPIS_RABIT	TPIS_STAA8	4	42.68292683
5.3.1.1	Oryctolagus cuniculus	Mycobacterium tuberculosis	TPIS_RABIT	TPIS_MYCTU	4	38.05668016
5.3.1.1	Oryctolagus cuniculus	Arabidopsis thaliana	TPIS_RABIT	TPIS_ARATH	1.49576	59.91902834
5.3.1.1	Oryctolagus cuniculus	Thermoproteus tenax	TPIS_RABIT	TPIS_THETK	4	21.55963303
5.3.1.1	Saccharomyces cerevisiae	Pyrococcus furiosus	TPIS_YEAST	TPIS_PYRFU	4	23.04147465
5.3.1.1	Saccharomyces cerevisiae	Helicobacter pylori	TPIS_YEAST	TPIS_HELPY	4	33.0472103
5.3.1.1	Saccharomyces cerevisiae	Gallus gallus	TPIS_YEAST	TPIS_CHICK	1.10506	53.84615385
5.3.1.1	Saccharomyces cerevisiae	Escherichia coli	TPIS_YEAST	TPIS_ECOLI	4	45.52845528
5.3.1.1	Saccharomyces cerevisiae	Caenorhabditis elegans	TPIS_YEAST	TPIS_CAEEL	1.10506	54.25101215
5.3.1.1	Saccharomyces cerevisiae	Staphylococcus aureus	TPIS_YEAST	TPIS_STAA8	4	42.91497976
5.3.1.1	Saccharomyces cerevisiae	Mycobacterium tuberculosis	TPIS_YEAST	TPIS_MYCTU	4	40.89068826
5.3.1.1	Saccharomyces cerevisiae	Arabidopsis thaliana	TPIS_YEAST	TPIS_ARATH	1.49576	52.22672065
5.3.1.1	Saccharomyces cerevisiae	Thermoproteus tenax	TPIS_YEAST	TPIS_THETK	4	23.39449541
5.3.1.1	Pyrococcus furiosus	Helicobacter pylori	TPIS_PYRFU	TPIS_HELPY	4	19.1588785
5.3.1.1	Pyrococcus furiosus	Gallus gallus	TPIS_PYRFU	TPIS_CHICK	4	20.45454545
5.3.1.1	Pyrococcus furiosus	Escherichia coli	TPIS_PYRFU	TPIS_ECOLI	4	21.07623318
5.3.1.1	Pyrococcus furiosus	Caenorhabditis elegans	TPIS_PYRFU	TPIS_CAEEL	4	20.90909091
5.3.1.1	Pyrococcus furiosus	Staphylococcus aureus	TPIS_PYRFU	TPIS_STAA8	4	22.01834862
5.3.1.1	Pyrococcus furiosus	Mycobacterium tuberculosis	TPIS_PYRFU	TPIS_MYCTU	4	25.33333333
5.3.1.1	Pyrococcus furiosus	Arabidopsis thaliana	TPIS_PYRFU	TPIS_ARATH	4	23.00884956
5.3.1.1	Pyrococcus furiosus	Thermoproteus tenax	TPIS_PYRFU	TPIS_THETK	3.93859	52
5.3.1.1	Helicobacter pylori	Gallus gallus	TPIS_HELPY	TPIS_CHICK	4	29.48717949
5.3.1.1	Helicobacter pylori	Escherichia coli	TPIS_HELPY	TPIS_ECOLI	2.91	31.1965812
5.3.1.1	Helicobacter pylori	Caenorhabditis elegans	TPIS_HELPY	TPIS_CAEEL	4	32.05128205
5.3.1.1	Helicobacter pylori	Staphylococcus aureus	TPIS_HELPY	TPIS_STAA8	3.19	30.76923077
5.3.1.1	Helicobacter pylori	Mycobacterium tuberculosis	TPIS_HELPY	TPIS_MYCTU	3.19	31.62393162
5.3.1.1	Helicobacter pylori	Arabidopsis thaliana	TPIS_HELPY	TPIS_ARATH	4	34.18803419
5.3.1.1	Helicobacter pylori	Thermoproteus tenax	TPIS_HELPY	TPIS_THETK	4	20.75471698
5.3.1.1	Gallus gallus	Escherichia coli	TPIS_CHICK	TPIS_ECOLI	4	46.72131148
5.3.1.1	Gallus gallus	Caenorhabditis elegans	TPIS_CHICK	TPIS_CAEEL	0.79656	63.96761134
5.3.1.1	Gallus gallus	Staphylococcus aureus	TPIS_CHICK	TPIS_STAA8	4	43.49593496
5.3.1.1	Gallus gallus	Mycobacterium tuberculosis	TPIS_CHICK	TPIS_MYCTU	4	39.67611336
5.3.1.1	Gallus gallus	Arabidopsis thaliana	TPIS_CHICK	TPIS_ARATH	1.49576	61.53846154
5.3.1.1	Gallus gallus	Thermoproteus tenax	TPIS_CHICK	TPIS_THETK	4	22.47706422
5.3.1.1	Escherichia coli	Caenorhabditis elegans	TPIS_ECOLI	TPIS_CAEEL	4	48.57142857
5.3.1.1	Escherichia coli	Staphylococcus aureus	TPIS_ECOLI	TPIS_STAA8	3.19	42.1686747
5.3.1.1	Escherichia coli	Mycobacterium tuberculosis	TPIS_ECOLI	TPIS_MYCTU	3.19	41.17647059
5.3.1.1	Escherichia coli	Arabidopsis thaliana	TPIS_ECOLI	TPIS_ARATH	4	45.81673307
5.3.1.1	Escherichia coli	Thermoproteus tenax	TPIS_ECOLI	TPIS_THETK	4	25
5.3.1.1	Caenorhabditis elegans	Staphylococcus aureus	TPIS_CAEEL	TPIS_STAA8	4	41.46341463
5.3.1.1	Caenorhabditis elegans	Mycobacterium tuberculosis	TPIS_CAEEL	TPIS_MYCTU	4	40.89068826
5.3.1.1	Caenorhabditis elegans	Arabidopsis thaliana	TPIS_CAEEL	TPIS_ARATH	1.49576	56.27530364
5.3.1.1	Caenorhabditis elegans	Thermoproteus tenax	TPIS_CAEEL	TPIS_THETK	4	23.85321101
5.3.1.1	Staphylococcus aureus	Mycobacterium tuberculosis	TPIS_STAA8	TPIS_MYCTU	3.19	44.84126984
5.3.1.1	Staphylococcus aureus	Arabidopsis thaliana	TPIS_STAA8	TPIS_ARATH	4	42.27642276
5.3.1.1	Staphylococcus aureus	Thermoproteus tenax	TPIS_STAA8	TPIS_THETK	4	18.83408072
5.3.1.1	Mycobacterium tuberculosis	Arabidopsis thaliana	TPIS_MYCTU	TPIS_ARATH	4	42.12598425
5.3.1.1	Mycobacterium tuberculosis	Thermoproteus tenax	TPIS_MYCTU	TPIS_THETK	4	24
5.3.1.1	Arabidopsis thaliana	Thermoproteus tenax	TPIS_ARATH	TPIS_THETK	4	26.00896861
6.1.1.11	Staphylococcus aureus	Candida albicans	SYS_STAA8	SYSC_CANAL	4	35.21126761
6.1.1.11	Staphylococcus aureus	Homo sapiens	SYS_STAA8	SYSC_HUMAN	4	36.55660377
6.1.1.11	Staphylococcus aureus	Thermus thermophilus	SYS_STAA8	SYS_THET8	3.19	36.27684964
6.1.1.11	Staphylococcus aureus	Trypanosoma cruzi	SYS_STAA8	Q4DC68_TRYCC	4	37.02830189
6.1.1.11	Staphylococcus aureus	Danio rerio	SYS_STAA8	A0A0R4ILK0_DANRE	4	35.8490566
6.1.1.11	Candida albicans	Homo sapiens	SYSC_CANAL	SYSC_HUMAN	1.10506	49.34210526
6.1.1.11	Candida albicans	Thermus thermophilus	SYSC_CANAL	SYS_THET8	4	30.62200957
6.1.1.11	Candida albicans	Trypanosoma cruzi	SYSC_CANAL	Q4DC68_TRYCC	1.49576	48.63636364
6.1.1.11	Candida albicans	Danio rerio	SYSC_CANAL	A0A0R4ILK0_DANRE	1.10506	50.10940919
6.1.1.11	Homo sapiens	Thermus thermophilus	SYSC_HUMAN	SYS_THET8	4	29.52380952
6.1.1.11	Homo sapiens	Trypanosoma cruzi	SYSC_HUMAN	Q4DC68_TRYCC	1.49576	51.4893617
6.1.1.11	Homo sapiens	Danio rerio	SYSC_HUMAN	A0A0R4ILK0_DANRE	0.43532	81.3229572
6.1.1.11	Thermus thermophilus	Trypanosoma cruzi	SYS_THET8	Q4DC68_TRYCC	4	29.76190476
6.1.1.11	Thermus thermophilus	Danio rerio	SYS_THET8	A0A0R4ILK0_DANRE	4	28.0952381
6.1.1.11	Trypanosoma cruzi	Danio rerio	Q4DC68_TRYCC	A0A0R4ILK0_DANRE	1.49576	50.21276596
6.4.1.2	Saccharomyces cerevisiae	Rattus norvegicus	ACAC_YEAST	ACACA_RAT	1.10506	46.1852861
6.4.1.2	Saccharomyces cerevisiae	Mus musculus	ACAC_YEAST	ACACA_MOUSE	1.10506	46.23069936
6.4.1.2	Saccharomyces cerevisiae	Ustilago maydis	ACAC_YEAST	A0A0D1DYD5_USTMA	0.72325	51.50254276
6.4.1.2	Saccharomyces cerevisiae	Homo sapiens	ACAC_YEAST	ACACA_HUMAN	1.10506	46.27611262
6.4.1.2	Saccharomyces cerevisiae	Zea mays	ACAC_YEAST	A0A096UDB8_MAIZE	1.49576	41.23331799
6.4.1.2	Saccharomyces cerevisiae	Arabidopsis thaliana	ACAC_YEAST	ACC1_ARATH	1.49576	41.52854512
6.4.1.2	Saccharomyces cerevisiae	Zea mays	ACAC_YEAST	K7TS88_MAIZE	1.49576	40.94669118
6.4.1.2	Rattus norvegicus	Mus musculus	ACACA_RAT	ACACA_MOUSE	0.02089	99.40298507
6.4.1.2	Rattus norvegicus	Ustilago maydis	ACACA_RAT	A0A0D1DYD5_USTMA	1.10506	45.74220568
6.4.1.2	Rattus norvegicus	Homo sapiens	ACACA_RAT	ACACA_HUMAN	0.08982	97.35607676
6.4.1.2	Rattus norvegicus	Zea mays	ACACA_RAT	A0A096UDB8_MAIZE	1.49576	38.72396987
6.4.1.2	Rattus norvegicus	Arabidopsis thaliana	ACACA_RAT	ACC1_ARATH	1.49576	39.81776765
6.4.1.2	Rattus norvegicus	Zea mays	ACACA_RAT	K7TS88_MAIZE	1.49576	39.14007092
6.4.1.2	Mus musculus	Ustilago maydis	ACACA_MOUSE	A0A0D1DYD5_USTMA	1.10506	45.64913913
6.4.1.2	Mus musculus	Homo sapiens	ACACA_MOUSE	ACACA_HUMAN	0.08982	97.56929638
6.4.1.2	Mus musculus	Zea mays	ACACA_MOUSE	A0A096UDB8_MAIZE	1.49576	39.11308204
6.4.1.2	Mus musculus	Arabidopsis thaliana	ACACA_MOUSE	ACC1_ARATH	1.49576	40.20994979
6.4.1.2	Mus musculus	Zea mays	ACACA_MOUSE	K7TS88_MAIZE	1.49576	39.61845608
6.4.1.2	Ustilago maydis	Homo sapiens	A0A0D1DYD5_USTMA	ACACA_HUMAN	1.10506	45.83527222
6.4.1.2	Ustilago maydis	Zea mays	A0A0D1DYD5_USTMA	A0A096UDB8_MAIZE	1.49576	40.42950514
6.4.1.2	Ustilago maydis	Arabidopsis thaliana	A0A0D1DYD5_USTMA	ACC1_ARATH	1.49576	40.31583837
6.4.1.2	Ustilago maydis	Zea mays	A0A0D1DYD5_USTMA	K7TS88_MAIZE	1.49576	40.57971014
6.4.1.2	Homo sapiens	Zea mays	ACACA_HUMAN	A0A096UDB8_MAIZE	1.49576	38.90119628
6.4.1.2	Homo sapiens	Arabidopsis thaliana	ACACA_HUMAN	ACC1_ARATH	1.49576	40.43815609
6.4.1.2	Homo sapiens	Zea mays	ACACA_HUMAN	K7TS88_MAIZE	1.49576	39.45849978
6.4.1.2	Zea mays	Arabidopsis thaliana	A0A096UDB8_MAIZE	ACC1_ARATH	0.16048	68.4376407
6.4.1.2	Arabidopsis thaliana	Zea mays	ACC1_ARATH	K7TS88_MAIZE	0.16048	68.57271499
