# Supplementary material for: Molecular function limits divergent protein evolution on planetary timescales
Source: eLife. 2019 Sep 18;8:e39705. doi: 10.7554/eLife.39705 (PMC6750897; doi:10.7554/eLife.39705)
Supplement: Figure 1—figure supplement 5— source data 1. [file elife-39705-fig3.txt]

Ortholog Cluster	Species 1	Species 2	Protein 1	Protein 2	Divergence time (billion years)	Identity
CLS00094	Agrobacterium tumefaciens	Arabidopsis thaliana	sp|B9JDT6|RL29_AGRRK	sp|O80626|RL352_ARATH	4.00	39.39
CLS00094	Agrobacterium tumefaciens	Arabidopsis thaliana	sp|B9JDT6|RL29_AGRRK	sp|Q9LZ41|RL354_ARATH	4.00	39.39
CLS00094	Agrobacterium tumefaciens	Arabidopsis thaliana	sp|B9JDT6|RL29_AGRRK	sp|Q9M3D2|RL353_ARATH	4.00	40.91
CLS00094	Agrobacterium tumefaciens	Arabidopsis thaliana	sp|B9JDT6|RL29_AGRRK	sp|Q9SF53|RL351_ARATH	4.00	40.91
CLS00094	Agrobacterium tumefaciens	Bacillus subtilis	sp|B9JDT6|RL29_AGRRK	sp|P12873|RL29_BACSU	3.10	50.00
CLS00094	Agrobacterium tumefaciens	Caenorhabditis elegans	sp|B9JDT6|RL29_AGRRK	sp|P34662|RL35_CAEEL	4.00	34.85
CLS00094	Agrobacterium tumefaciens	Danio rerio	sp|B9JDT6|RL29_AGRRK	sp|Q8JHJ1|RL35_DANRE	4.00	40.91
CLS00094	Agrobacterium tumefaciens	Drosophila melanogaster	sp|B9JDT6|RL29_AGRRK	tr|Q9W499|Q9W499_DROME	4.00	37.88
CLS00094	Agrobacterium tumefaciens	Escherichia coli	sp|B9JDT6|RL29_AGRRK	sp|P0A7M6|RL29_ECOLI	2.50	49.21
CLS00094	Agrobacterium tumefaciens	Gallus gallus	sp|B9JDT6|RL29_AGRRK	sp|Q98TF7|RL35_CHICK	4.00	40.91
CLS00094	Agrobacterium tumefaciens	Haloferax volcanii	sp|B9JDT6|RL29_AGRRK	tr|D4GTY9|D4GTY9_HALVD	4.00	27.27
CLS00094	Agrobacterium tumefaciens	Homo sapiens	sp|B9JDT6|RL29_AGRRK	sp|P42766|RL35_HUMAN	4.00	40.91
CLS00094	Agrobacterium tumefaciens	Mycobacterium tuberculosis	sp|B9JDT6|RL29_AGRRK	sp|P9WHA7|RL29_MYCTU	3.10	39.39
CLS00094	Agrobacterium tumefaciens	Oryza sativa	sp|B9JDT6|RL29_AGRRK	tr|Q6K667|Q6K667_ORYSJ	4.00	40.91
CLS00094	Agrobacterium tumefaciens	Oryza sativa	sp|B9JDT6|RL29_AGRRK	tr|Q7XMJ1|Q7XMJ1_ORYSJ	4.00	40.91
CLS00094	Agrobacterium tumefaciens	Pseudomonas aeruginosa	sp|B9JDT6|RL29_AGRRK	sp|Q9HWE3|RL29_PSEAE	2.50	50.79
CLS00094	Agrobacterium tumefaciens	Pyrococcus horikoshii	sp|B9JDT6|RL29_AGRRK	sp|O74094|RL29_PYRHO	4.00	28.79
CLS00094	Agrobacterium tumefaciens	Rattus norvegicus	sp|B9JDT6|RL29_AGRRK	sp|P17078|RL35_RAT	4.00	40.91
CLS00094	Agrobacterium tumefaciens	Saccharomyces cerevisiae	sp|B9JDT6|RL29_AGRRK	sp|P0CX84|RL35A_YEAST	4.00	37.50
CLS00094	Agrobacterium tumefaciens	Saccharomyces cerevisiae	sp|B9JDT6|RL29_AGRRK	sp|P0CX85|RL35B_YEAST	4.00	37.50
CLS00094	Agrobacterium tumefaciens	Salmonella typhi	sp|B9JDT6|RL29_AGRRK	sp|P66170|RL29_SALTY	2.50	49.21
CLS00094	Agrobacterium tumefaciens	Sulfolobus solfataricus	sp|B9JDT6|RL29_AGRRK	sp|P58084|RL29_SULSO	4.00	30.30
CLS00094	Agrobacterium tumefaciens	Thermotoga maritima	sp|B9JDT6|RL29_AGRRK	sp|P38514|RL29_THEMA	4.00	39.39
CLS00094	Agrobacterium tumefaciens	Xenopus laevis	sp|B9JDT6|RL29_AGRRK	sp|Q6PBC1|RL35_XENTR	4.00	40.91
CLS00094	Agrobacterium tumefaciens	Yersinia pestis	sp|B9JDT6|RL29_AGRRK	sp|Q8ZJA4|RL29_YERPE	2.50	46.03
CLS00094	Arabidopsis thaliana	Bacillus subtilis	sp|O80626|RL352_ARATH	sp|P12873|RL29_BACSU	4.00	33.33
CLS00094	Arabidopsis thaliana	Caenorhabditis elegans	sp|O80626|RL352_ARATH	sp|P34662|RL35_CAEEL	1.50	53.66
CLS00094	Arabidopsis thaliana	Danio rerio	sp|O80626|RL352_ARATH	sp|Q8JHJ1|RL35_DANRE	1.50	61.79
CLS00094	Arabidopsis thaliana	Drosophila melanogaster	sp|O80626|RL352_ARATH	tr|Q9W499|Q9W499_DROME	1.50	58.54
CLS00094	Arabidopsis thaliana	Escherichia coli	sp|O80626|RL352_ARATH	sp|P0A7M6|RL29_ECOLI	4.00	31.75
CLS00094	Arabidopsis thaliana	Gallus gallus	sp|O80626|RL352_ARATH	sp|Q98TF7|RL35_CHICK	1.50	64.23
CLS00094	Arabidopsis thaliana	Haloferax volcanii	sp|O80626|RL352_ARATH	tr|D4GTY9|D4GTY9_HALVD	3.80	25.71
CLS00094	Arabidopsis thaliana	Homo sapiens	sp|O80626|RL352_ARATH	sp|P42766|RL35_HUMAN	1.50	63.41
CLS00094	Arabidopsis thaliana	Mycobacterium tuberculosis	sp|O80626|RL352_ARATH	sp|P9WHA7|RL29_MYCTU	4.00	34.21
CLS00094	Arabidopsis thaliana	Oryza sativa	sp|O80626|RL352_ARATH	tr|Q6K667|Q6K667_ORYSJ	0.20	83.74
CLS00094	Arabidopsis thaliana	Oryza sativa	sp|O80626|RL352_ARATH	tr|Q7XMJ1|Q7XMJ1_ORYSJ	0.20	84.55
CLS00094	Arabidopsis thaliana	Pseudomonas aeruginosa	sp|O80626|RL352_ARATH	sp|Q9HWE3|RL29_PSEAE	4.00	34.92
CLS00094	Arabidopsis thaliana	Pyrococcus horikoshii	sp|O80626|RL352_ARATH	sp|O74094|RL29_PYRHO	3.80	30.88
CLS00094	Arabidopsis thaliana	Rattus norvegicus	sp|O80626|RL352_ARATH	sp|P17078|RL35_RAT	1.50	64.23
CLS00094	Arabidopsis thaliana	Saccharomyces cerevisiae	sp|O80626|RL352_ARATH	sp|P0CX84|RL35A_YEAST	1.50	58.33
CLS00094	Arabidopsis thaliana	Saccharomyces cerevisiae	sp|O80626|RL352_ARATH	sp|P0CX85|RL35B_YEAST	1.50	58.33
CLS00094	Arabidopsis thaliana	Salmonella typhi	sp|O80626|RL352_ARATH	sp|P66170|RL29_SALTY	4.00	31.75
CLS00094	Arabidopsis thaliana	Sulfolobus solfataricus	sp|O80626|RL352_ARATH	sp|P58084|RL29_SULSO	2.70	43.84
CLS00094	Arabidopsis thaliana	Thermotoga maritima	sp|O80626|RL352_ARATH	sp|P38514|RL29_THEMA	4.00	30.30
CLS00094	Arabidopsis thaliana	Xenopus laevis	sp|O80626|RL352_ARATH	sp|Q6PBC1|RL35_XENTR	1.50	60.98
CLS00094	Arabidopsis thaliana	Yersinia pestis	sp|O80626|RL352_ARATH	sp|Q8ZJA4|RL29_YERPE	4.00	31.75
CLS00094	Arabidopsis thaliana	Bacillus subtilis	sp|Q9LZ41|RL354_ARATH	sp|P12873|RL29_BACSU	4.00	33.33
CLS00094	Arabidopsis thaliana	Caenorhabditis elegans	sp|Q9LZ41|RL354_ARATH	sp|P34662|RL35_CAEEL	1.50	55.28
CLS00094	Arabidopsis thaliana	Danio rerio	sp|Q9LZ41|RL354_ARATH	sp|Q8JHJ1|RL35_DANRE	1.50	60.98
CLS00094	Arabidopsis thaliana	Drosophila melanogaster	sp|Q9LZ41|RL354_ARATH	tr|Q9W499|Q9W499_DROME	1.50	58.54
CLS00094	Arabidopsis thaliana	Escherichia coli	sp|Q9LZ41|RL354_ARATH	sp|P0A7M6|RL29_ECOLI	4.00	30.16
CLS00094	Arabidopsis thaliana	Gallus gallus	sp|Q9LZ41|RL354_ARATH	sp|Q98TF7|RL35_CHICK	1.50	65.04
CLS00094	Arabidopsis thaliana	Haloferax volcanii	sp|Q9LZ41|RL354_ARATH	tr|D4GTY9|D4GTY9_HALVD	3.80	25.71
CLS00094	Arabidopsis thaliana	Homo sapiens	sp|Q9LZ41|RL354_ARATH	sp|P42766|RL35_HUMAN	1.50	63.41
CLS00094	Arabidopsis thaliana	Mycobacterium tuberculosis	sp|Q9LZ41|RL354_ARATH	sp|P9WHA7|RL29_MYCTU	4.00	32.89
CLS00094	Arabidopsis thaliana	Oryza sativa	sp|Q9LZ41|RL354_ARATH	tr|Q6K667|Q6K667_ORYSJ	0.20	83.74
CLS00094	Arabidopsis thaliana	Oryza sativa	sp|Q9LZ41|RL354_ARATH	tr|Q7XMJ1|Q7XMJ1_ORYSJ	0.20	84.55
CLS00094	Arabidopsis thaliana	Pseudomonas aeruginosa	sp|Q9LZ41|RL354_ARATH	sp|Q9HWE3|RL29_PSEAE	4.00	33.33
CLS00094	Arabidopsis thaliana	Pyrococcus horikoshii	sp|Q9LZ41|RL354_ARATH	sp|O74094|RL29_PYRHO	3.80	29.41
CLS00094	Arabidopsis thaliana	Rattus norvegicus	sp|Q9LZ41|RL354_ARATH	sp|P17078|RL35_RAT	1.50	64.23
CLS00094	Arabidopsis thaliana	Saccharomyces cerevisiae	sp|Q9LZ41|RL354_ARATH	sp|P0CX84|RL35A_YEAST	1.50	58.33
CLS00094	Arabidopsis thaliana	Saccharomyces cerevisiae	sp|Q9LZ41|RL354_ARATH	sp|P0CX85|RL35B_YEAST	1.50	58.33
CLS00094	Arabidopsis thaliana	Salmonella typhi	sp|Q9LZ41|RL354_ARATH	sp|P66170|RL29_SALTY	4.00	30.16
CLS00094	Arabidopsis thaliana	Sulfolobus solfataricus	sp|Q9LZ41|RL354_ARATH	sp|P58084|RL29_SULSO	2.70	43.84
CLS00094	Arabidopsis thaliana	Thermotoga maritima	sp|Q9LZ41|RL354_ARATH	sp|P38514|RL29_THEMA	4.00	31.82
CLS00094	Arabidopsis thaliana	Xenopus laevis	sp|Q9LZ41|RL354_ARATH	sp|Q6PBC1|RL35_XENTR	1.50	60.98
CLS00094	Arabidopsis thaliana	Yersinia pestis	sp|Q9LZ41|RL354_ARATH	sp|Q8ZJA4|RL29_YERPE	4.00	30.16
CLS00094	Arabidopsis thaliana	Bacillus subtilis	sp|Q9M3D2|RL353_ARATH	sp|P12873|RL29_BACSU	4.00	33.33
CLS00094	Arabidopsis thaliana	Caenorhabditis elegans	sp|Q9M3D2|RL353_ARATH	sp|P34662|RL35_CAEEL	1.50	52.85
CLS00094	Arabidopsis thaliana	Danio rerio	sp|Q9M3D2|RL353_ARATH	sp|Q8JHJ1|RL35_DANRE	1.50	61.79
CLS00094	Arabidopsis thaliana	Drosophila melanogaster	sp|Q9M3D2|RL353_ARATH	tr|Q9W499|Q9W499_DROME	1.50	60.16
CLS00094	Arabidopsis thaliana	Escherichia coli	sp|Q9M3D2|RL353_ARATH	sp|P0A7M6|RL29_ECOLI	4.00	33.33
CLS00094	Arabidopsis thaliana	Gallus gallus	sp|Q9M3D2|RL353_ARATH	sp|Q98TF7|RL35_CHICK	1.50	63.41
CLS00094	Arabidopsis thaliana	Haloferax volcanii	sp|Q9M3D2|RL353_ARATH	tr|D4GTY9|D4GTY9_HALVD	3.80	27.14
CLS00094	Arabidopsis thaliana	Homo sapiens	sp|Q9M3D2|RL353_ARATH	sp|P42766|RL35_HUMAN	1.50	62.60
CLS00094	Arabidopsis thaliana	Mycobacterium tuberculosis	sp|Q9M3D2|RL353_ARATH	sp|P9WHA7|RL29_MYCTU	4.00	32.89
CLS00094	Arabidopsis thaliana	Oryza sativa	sp|Q9M3D2|RL353_ARATH	tr|Q6K667|Q6K667_ORYSJ	0.20	81.30
CLS00094	Arabidopsis thaliana	Oryza sativa	sp|Q9M3D2|RL353_ARATH	tr|Q7XMJ1|Q7XMJ1_ORYSJ	0.20	82.11
CLS00094	Arabidopsis thaliana	Pseudomonas aeruginosa	sp|Q9M3D2|RL353_ARATH	sp|Q9HWE3|RL29_PSEAE	4.00	34.92
CLS00094	Arabidopsis thaliana	Pyrococcus horikoshii	sp|Q9M3D2|RL353_ARATH	sp|O74094|RL29_PYRHO	3.80	30.88
CLS00094	Arabidopsis thaliana	Rattus norvegicus	sp|Q9M3D2|RL353_ARATH	sp|P17078|RL35_RAT	1.50	63.41
CLS00094	Arabidopsis thaliana	Saccharomyces cerevisiae	sp|Q9M3D2|RL353_ARATH	sp|P0CX84|RL35A_YEAST	1.50	58.33
CLS00094	Arabidopsis thaliana	Saccharomyces cerevisiae	sp|Q9M3D2|RL353_ARATH	sp|P0CX85|RL35B_YEAST	1.50	58.33
CLS00094	Arabidopsis thaliana	Salmonella typhi	sp|Q9M3D2|RL353_ARATH	sp|P66170|RL29_SALTY	4.00	33.33
CLS00094	Arabidopsis thaliana	Sulfolobus solfataricus	sp|Q9M3D2|RL353_ARATH	sp|P58084|RL29_SULSO	2.70	45.21
CLS00094	Arabidopsis thaliana	Thermotoga maritima	sp|Q9M3D2|RL353_ARATH	sp|P38514|RL29_THEMA	4.00	30.30
CLS00094	Arabidopsis thaliana	Xenopus laevis	sp|Q9M3D2|RL353_ARATH	sp|Q6PBC1|RL35_XENTR	1.50	61.79
CLS00094	Arabidopsis thaliana	Yersinia pestis	sp|Q9M3D2|RL353_ARATH	sp|Q8ZJA4|RL29_YERPE	4.00	33.33
CLS00094	Arabidopsis thaliana	Bacillus subtilis	sp|Q9SF53|RL351_ARATH	sp|P12873|RL29_BACSU	4.00	31.82
CLS00094	Arabidopsis thaliana	Caenorhabditis elegans	sp|Q9SF53|RL351_ARATH	sp|P34662|RL35_CAEEL	1.50	53.66
CLS00094	Arabidopsis thaliana	Danio rerio	sp|Q9SF53|RL351_ARATH	sp|Q8JHJ1|RL35_DANRE	1.50	61.79
CLS00094	Arabidopsis thaliana	Drosophila melanogaster	sp|Q9SF53|RL351_ARATH	tr|Q9W499|Q9W499_DROME	1.50	59.35
CLS00094	Arabidopsis thaliana	Escherichia coli	sp|Q9SF53|RL351_ARATH	sp|P0A7M6|RL29_ECOLI	4.00	33.33
CLS00094	Arabidopsis thaliana	Gallus gallus	sp|Q9SF53|RL351_ARATH	sp|Q98TF7|RL35_CHICK	1.50	64.23
CLS00094	Arabidopsis thaliana	Haloferax volcanii	sp|Q9SF53|RL351_ARATH	tr|D4GTY9|D4GTY9_HALVD	3.80	25.71
CLS00094	Arabidopsis thaliana	Homo sapiens	sp|Q9SF53|RL351_ARATH	sp|P42766|RL35_HUMAN	1.50	63.41
CLS00094	Arabidopsis thaliana	Mycobacterium tuberculosis	sp|Q9SF53|RL351_ARATH	sp|P9WHA7|RL29_MYCTU	4.00	34.21
CLS00094	Arabidopsis thaliana	Oryza sativa	sp|Q9SF53|RL351_ARATH	tr|Q6K667|Q6K667_ORYSJ	0.20	83.74
CLS00094	Arabidopsis thaliana	Oryza sativa	sp|Q9SF53|RL351_ARATH	tr|Q7XMJ1|Q7XMJ1_ORYSJ	0.20	84.55
CLS00094	Arabidopsis thaliana	Pseudomonas aeruginosa	sp|Q9SF53|RL351_ARATH	sp|Q9HWE3|RL29_PSEAE	4.00	36.51
CLS00094	Arabidopsis thaliana	Pyrococcus horikoshii	sp|Q9SF53|RL351_ARATH	sp|O74094|RL29_PYRHO	3.80	32.35
CLS00094	Arabidopsis thaliana	Rattus norvegicus	sp|Q9SF53|RL351_ARATH	sp|P17078|RL35_RAT	1.50	64.23
CLS00094	Arabidopsis thaliana	Saccharomyces cerevisiae	sp|Q9SF53|RL351_ARATH	sp|P0CX84|RL35A_YEAST	1.50	58.33
CLS00094	Arabidopsis thaliana	Saccharomyces cerevisiae	sp|Q9SF53|RL351_ARATH	sp|P0CX85|RL35B_YEAST	1.50	58.33
CLS00094	Arabidopsis thaliana	Salmonella typhi	sp|Q9SF53|RL351_ARATH	sp|P66170|RL29_SALTY	4.00	33.33
CLS00094	Arabidopsis thaliana	Sulfolobus solfataricus	sp|Q9SF53|RL351_ARATH	sp|P58084|RL29_SULSO	2.70	45.21
CLS00094	Arabidopsis thaliana	Thermotoga maritima	sp|Q9SF53|RL351_ARATH	sp|P38514|RL29_THEMA	4.00	31.82
CLS00094	Arabidopsis thaliana	Xenopus laevis	sp|Q9SF53|RL351_ARATH	sp|Q6PBC1|RL35_XENTR	1.50	60.98
CLS00094	Arabidopsis thaliana	Yersinia pestis	sp|Q9SF53|RL351_ARATH	sp|Q8ZJA4|RL29_YERPE	4.00	33.33
CLS00094	Bacillus subtilis	Caenorhabditis elegans	sp|P12873|RL29_BACSU	sp|P34662|RL35_CAEEL	4.00	34.85
CLS00094	Bacillus subtilis	Danio rerio	sp|P12873|RL29_BACSU	sp|Q8JHJ1|RL35_DANRE	4.00	36.36
CLS00094	Bacillus subtilis	Drosophila melanogaster	sp|P12873|RL29_BACSU	tr|Q9W499|Q9W499_DROME	4.00	37.88
CLS00094	Bacillus subtilis	Escherichia coli	sp|P12873|RL29_BACSU	sp|P0A7M6|RL29_ECOLI	3.10	39.68
CLS00094	Bacillus subtilis	Gallus gallus	sp|P12873|RL29_BACSU	sp|Q98TF7|RL35_CHICK	4.00	36.36
CLS00094	Bacillus subtilis	Haloferax volcanii	sp|P12873|RL29_BACSU	tr|D4GTY9|D4GTY9_HALVD	4.00	37.88
CLS00094	Bacillus subtilis	Homo sapiens	sp|P12873|RL29_BACSU	sp|P42766|RL35_HUMAN	4.00	36.36
CLS00094	Bacillus subtilis	Mycobacterium tuberculosis	sp|P12873|RL29_BACSU	sp|P9WHA7|RL29_MYCTU	3.10	51.52
CLS00094	Bacillus subtilis	Oryza sativa	sp|P12873|RL29_BACSU	tr|Q6K667|Q6K667_ORYSJ	4.00	39.39
CLS00094	Bacillus subtilis	Oryza sativa	sp|P12873|RL29_BACSU	tr|Q7XMJ1|Q7XMJ1_ORYSJ	4.00	39.39
CLS00094	Bacillus subtilis	Pseudomonas aeruginosa	sp|P12873|RL29_BACSU	sp|Q9HWE3|RL29_PSEAE	3.10	41.27
CLS00094	Bacillus subtilis	Pyrococcus horikoshii	sp|P12873|RL29_BACSU	sp|O74094|RL29_PYRHO	4.00	40.00
CLS00094	Bacillus subtilis	Rattus norvegicus	sp|P12873|RL29_BACSU	sp|P17078|RL35_RAT	4.00	36.36
CLS00094	Bacillus subtilis	Saccharomyces cerevisiae	sp|P12873|RL29_BACSU	sp|P0CX84|RL35A_YEAST	4.00	34.38
CLS00094	Bacillus subtilis	Saccharomyces cerevisiae	sp|P12873|RL29_BACSU	sp|P0CX85|RL35B_YEAST	4.00	34.38
CLS00094	Bacillus subtilis	Salmonella typhi	sp|P12873|RL29_BACSU	sp|P66170|RL29_SALTY	3.10	39.68
CLS00094	Bacillus subtilis	Sulfolobus solfataricus	sp|P12873|RL29_BACSU	sp|P58084|RL29_SULSO	4.00	46.97
CLS00094	Bacillus subtilis	Thermotoga maritima	sp|P12873|RL29_BACSU	sp|P38514|RL29_THEMA	4.00	45.45
CLS00094	Bacillus subtilis	Xenopus laevis	sp|P12873|RL29_BACSU	sp|Q6PBC1|RL35_XENTR	4.00	36.36
CLS00094	Bacillus subtilis	Yersinia pestis	sp|P12873|RL29_BACSU	sp|Q8ZJA4|RL29_YERPE	3.10	41.27
CLS00094	Caenorhabditis elegans	Danio rerio	sp|P34662|RL35_CAEEL	sp|Q8JHJ1|RL35_DANRE	0.80	69.11
CLS00094	Caenorhabditis elegans	Drosophila melanogaster	sp|P34662|RL35_CAEEL	tr|Q9W499|Q9W499_DROME	0.70	56.10
CLS00094	Caenorhabditis elegans	Escherichia coli	sp|P34662|RL35_CAEEL	sp|P0A7M6|RL29_ECOLI	4.00	25.40
CLS00094	Caenorhabditis elegans	Gallus gallus	sp|P34662|RL35_CAEEL	sp|Q98TF7|RL35_CHICK	0.80	67.48
CLS00094	Caenorhabditis elegans	Haloferax volcanii	sp|P34662|RL35_CAEEL	tr|D4GTY9|D4GTY9_HALVD	3.80	21.43
CLS00094	Caenorhabditis elegans	Homo sapiens	sp|P34662|RL35_CAEEL	sp|P42766|RL35_HUMAN	0.80	67.48
CLS00094	Caenorhabditis elegans	Mycobacterium tuberculosis	sp|P34662|RL35_CAEEL	sp|P9WHA7|RL29_MYCTU	4.00	31.58
CLS00094	Caenorhabditis elegans	Oryza sativa	sp|P34662|RL35_CAEEL	tr|Q6K667|Q6K667_ORYSJ	1.50	52.85
CLS00094	Caenorhabditis elegans	Oryza sativa	sp|P34662|RL35_CAEEL	tr|Q7XMJ1|Q7XMJ1_ORYSJ	1.50	54.47
CLS00094	Caenorhabditis elegans	Pseudomonas aeruginosa	sp|P34662|RL35_CAEEL	sp|Q9HWE3|RL29_PSEAE	4.00	28.57
CLS00094	Caenorhabditis elegans	Pyrococcus horikoshii	sp|P34662|RL35_CAEEL	sp|O74094|RL29_PYRHO	3.80	29.41
CLS00094	Caenorhabditis elegans	Rattus norvegicus	sp|P34662|RL35_CAEEL	sp|P17078|RL35_RAT	0.80	68.29
CLS00094	Caenorhabditis elegans	Saccharomyces cerevisiae	sp|P34662|RL35_CAEEL	sp|P0CX84|RL35A_YEAST	1.30	45.83
CLS00094	Caenorhabditis elegans	Saccharomyces cerevisiae	sp|P34662|RL35_CAEEL	sp|P0CX85|RL35B_YEAST	1.30	45.83
CLS00094	Caenorhabditis elegans	Salmonella typhi	sp|P34662|RL35_CAEEL	sp|P66170|RL29_SALTY	4.00	23.81
CLS00094	Caenorhabditis elegans	Sulfolobus solfataricus	sp|P34662|RL35_CAEEL	sp|P58084|RL29_SULSO	2.70	42.47
CLS00094	Caenorhabditis elegans	Thermotoga maritima	sp|P34662|RL35_CAEEL	sp|P38514|RL29_THEMA	4.00	27.27
CLS00094	Caenorhabditis elegans	Xenopus laevis	sp|P34662|RL35_CAEEL	sp|Q6PBC1|RL35_XENTR	0.80	69.11
CLS00094	Caenorhabditis elegans	Yersinia pestis	sp|P34662|RL35_CAEEL	sp|Q8ZJA4|RL29_YERPE	4.00	23.81
CLS00094	Danio rerio	Drosophila melanogaster	sp|Q8JHJ1|RL35_DANRE	tr|Q9W499|Q9W499_DROME	0.80	65.85
CLS00094	Danio rerio	Escherichia coli	sp|Q8JHJ1|RL35_DANRE	sp|P0A7M6|RL29_ECOLI	4.00	33.33
CLS00094	Danio rerio	Gallus gallus	sp|Q8JHJ1|RL35_DANRE	sp|Q98TF7|RL35_CHICK	0.40	91.87
CLS00094	Danio rerio	Haloferax volcanii	sp|Q8JHJ1|RL35_DANRE	tr|D4GTY9|D4GTY9_HALVD	3.80	28.57
CLS00094	Danio rerio	Homo sapiens	sp|Q8JHJ1|RL35_DANRE	sp|P42766|RL35_HUMAN	0.40	92.68
CLS00094	Danio rerio	Mycobacterium tuberculosis	sp|Q8JHJ1|RL35_DANRE	sp|P9WHA7|RL29_MYCTU	4.00	30.26
CLS00094	Danio rerio	Oryza sativa	sp|Q8JHJ1|RL35_DANRE	tr|Q6K667|Q6K667_ORYSJ	1.50	63.41
CLS00094	Danio rerio	Oryza sativa	sp|Q8JHJ1|RL35_DANRE	tr|Q7XMJ1|Q7XMJ1_ORYSJ	1.50	65.04
CLS00094	Danio rerio	Pseudomonas aeruginosa	sp|Q8JHJ1|RL35_DANRE	sp|Q9HWE3|RL29_PSEAE	4.00	41.27
CLS00094	Danio rerio	Pyrococcus horikoshii	sp|Q8JHJ1|RL35_DANRE	sp|O74094|RL29_PYRHO	3.80	33.82
CLS00094	Danio rerio	Rattus norvegicus	sp|Q8JHJ1|RL35_DANRE	sp|P17078|RL35_RAT	0.40	92.68
CLS00094	Danio rerio	Saccharomyces cerevisiae	sp|Q8JHJ1|RL35_DANRE	sp|P0CX84|RL35A_YEAST	1.30	55.83
CLS00094	Danio rerio	Saccharomyces cerevisiae	sp|Q8JHJ1|RL35_DANRE	sp|P0CX85|RL35B_YEAST	1.30	55.83
CLS00094	Danio rerio	Salmonella typhi	sp|Q8JHJ1|RL35_DANRE	sp|P66170|RL29_SALTY	4.00	31.75
CLS00094	Danio rerio	Sulfolobus solfataricus	sp|Q8JHJ1|RL35_DANRE	sp|P58084|RL29_SULSO	2.70	36.99
CLS00094	Danio rerio	Thermotoga maritima	sp|Q8JHJ1|RL35_DANRE	sp|P38514|RL29_THEMA	4.00	31.82
CLS00094	Danio rerio	Xenopus laevis	sp|Q8JHJ1|RL35_DANRE	sp|Q6PBC1|RL35_XENTR	0.40	92.68
CLS00094	Danio rerio	Yersinia pestis	sp|Q8JHJ1|RL35_DANRE	sp|Q8ZJA4|RL29_YERPE	4.00	31.75
CLS00094	Drosophila melanogaster	Escherichia coli	tr|Q9W499|Q9W499_DROME	sp|P0A7M6|RL29_ECOLI	4.00	30.16
CLS00094	Drosophila melanogaster	Gallus gallus	tr|Q9W499|Q9W499_DROME	sp|Q98TF7|RL35_CHICK	0.80	65.04
CLS00094	Drosophila melanogaster	Haloferax volcanii	tr|Q9W499|Q9W499_DROME	tr|D4GTY9|D4GTY9_HALVD	3.80	28.57
CLS00094	Drosophila melanogaster	Homo sapiens	tr|Q9W499|Q9W499_DROME	sp|P42766|RL35_HUMAN	0.80	65.85
CLS00094	Drosophila melanogaster	Mycobacterium tuberculosis	tr|Q9W499|Q9W499_DROME	sp|P9WHA7|RL29_MYCTU	4.00	35.53
CLS00094	Drosophila melanogaster	Oryza sativa	tr|Q9W499|Q9W499_DROME	tr|Q6K667|Q6K667_ORYSJ	1.50	56.10
CLS00094	Drosophila melanogaster	Oryza sativa	tr|Q9W499|Q9W499_DROME	tr|Q7XMJ1|Q7XMJ1_ORYSJ	1.50	57.72
CLS00094	Drosophila melanogaster	Pseudomonas aeruginosa	tr|Q9W499|Q9W499_DROME	sp|Q9HWE3|RL29_PSEAE	4.00	33.33
CLS00094	Drosophila melanogaster	Pyrococcus horikoshii	tr|Q9W499|Q9W499_DROME	sp|O74094|RL29_PYRHO	3.80	29.41
CLS00094	Drosophila melanogaster	Rattus norvegicus	tr|Q9W499|Q9W499_DROME	sp|P17078|RL35_RAT	0.80	65.04
CLS00094	Drosophila melanogaster	Saccharomyces cerevisiae	tr|Q9W499|Q9W499_DROME	sp|P0CX84|RL35A_YEAST	1.30	50.83
CLS00094	Drosophila melanogaster	Saccharomyces cerevisiae	tr|Q9W499|Q9W499_DROME	sp|P0CX85|RL35B_YEAST	1.30	50.83
CLS00094	Drosophila melanogaster	Salmonella typhi	tr|Q9W499|Q9W499_DROME	sp|P66170|RL29_SALTY	4.00	30.16
CLS00094	Drosophila melanogaster	Sulfolobus solfataricus	tr|Q9W499|Q9W499_DROME	sp|P58084|RL29_SULSO	2.70	41.10
CLS00094	Drosophila melanogaster	Thermotoga maritima	tr|Q9W499|Q9W499_DROME	sp|P38514|RL29_THEMA	4.00	31.82
CLS00094	Drosophila melanogaster	Xenopus laevis	tr|Q9W499|Q9W499_DROME	sp|Q6PBC1|RL35_XENTR	0.80	65.04
CLS00094	Drosophila melanogaster	Yersinia pestis	tr|Q9W499|Q9W499_DROME	sp|Q8ZJA4|RL29_YERPE	4.00	30.16
CLS00094	Escherichia coli	Gallus gallus	sp|P0A7M6|RL29_ECOLI	sp|Q98TF7|RL35_CHICK	4.00	33.33
CLS00094	Escherichia coli	Haloferax volcanii	sp|P0A7M6|RL29_ECOLI	tr|D4GTY9|D4GTY9_HALVD	4.00	26.98
CLS00094	Escherichia coli	Homo sapiens	sp|P0A7M6|RL29_ECOLI	sp|P42766|RL35_HUMAN	4.00	33.33
CLS00094	Escherichia coli	Mycobacterium tuberculosis	sp|P0A7M6|RL29_ECOLI	sp|P9WHA7|RL29_MYCTU	3.10	42.86
CLS00094	Escherichia coli	Oryza sativa	sp|P0A7M6|RL29_ECOLI	tr|Q6K667|Q6K667_ORYSJ	4.00	34.92
CLS00094	Escherichia coli	Oryza sativa	sp|P0A7M6|RL29_ECOLI	tr|Q7XMJ1|Q7XMJ1_ORYSJ	4.00	34.92
CLS00094	Escherichia coli	Pseudomonas aeruginosa	sp|P0A7M6|RL29_ECOLI	sp|Q9HWE3|RL29_PSEAE	1.40	74.60
CLS00094	Escherichia coli	Pyrococcus horikoshii	sp|P0A7M6|RL29_ECOLI	sp|O74094|RL29_PYRHO	4.00	31.75
CLS00094	Escherichia coli	Rattus norvegicus	sp|P0A7M6|RL29_ECOLI	sp|P17078|RL35_RAT	4.00	33.33
CLS00094	Escherichia coli	Saccharomyces cerevisiae	sp|P0A7M6|RL29_ECOLI	sp|P0CX84|RL35A_YEAST	4.00	37.70
CLS00094	Escherichia coli	Saccharomyces cerevisiae	sp|P0A7M6|RL29_ECOLI	sp|P0CX85|RL35B_YEAST	4.00	37.70
CLS00094	Escherichia coli	Salmonella typhi	sp|P0A7M6|RL29_ECOLI	sp|P66170|RL29_SALTY	0.10	98.41
CLS00094	Escherichia coli	Sulfolobus solfataricus	sp|P0A7M6|RL29_ECOLI	sp|P58084|RL29_SULSO	4.00	31.75
CLS00094	Escherichia coli	Thermotoga maritima	sp|P0A7M6|RL29_ECOLI	sp|P38514|RL29_THEMA	4.00	44.44
CLS00094	Escherichia coli	Xenopus laevis	sp|P0A7M6|RL29_ECOLI	sp|Q6PBC1|RL35_XENTR	4.00	33.33
CLS00094	Escherichia coli	Yersinia pestis	sp|P0A7M6|RL29_ECOLI	sp|Q8ZJA4|RL29_YERPE	0.40	93.65
CLS00094	Gallus gallus	Haloferax volcanii	sp|Q98TF7|RL35_CHICK	tr|D4GTY9|D4GTY9_HALVD	3.80	28.57
CLS00094	Gallus gallus	Homo sapiens	sp|Q98TF7|RL35_CHICK	sp|P42766|RL35_HUMAN	0.30	98.37
CLS00094	Gallus gallus	Mycobacterium tuberculosis	sp|Q98TF7|RL35_CHICK	sp|P9WHA7|RL29_MYCTU	4.00	30.26
CLS00094	Gallus gallus	Oryza sativa	sp|Q98TF7|RL35_CHICK	tr|Q6K667|Q6K667_ORYSJ	1.50	66.67
CLS00094	Gallus gallus	Oryza sativa	sp|Q98TF7|RL35_CHICK	tr|Q7XMJ1|Q7XMJ1_ORYSJ	1.50	66.67
CLS00094	Gallus gallus	Pseudomonas aeruginosa	sp|Q98TF7|RL35_CHICK	sp|Q9HWE3|RL29_PSEAE	4.00	41.27
CLS00094	Gallus gallus	Pyrococcus horikoshii	sp|Q98TF7|RL35_CHICK	sp|O74094|RL29_PYRHO	3.80	33.82
CLS00094	Gallus gallus	Rattus norvegicus	sp|Q98TF7|RL35_CHICK	sp|P17078|RL35_RAT	0.30	96.75
CLS00094	Gallus gallus	Saccharomyces cerevisiae	sp|Q98TF7|RL35_CHICK	sp|P0CX84|RL35A_YEAST	1.30	58.33
CLS00094	Gallus gallus	Saccharomyces cerevisiae	sp|Q98TF7|RL35_CHICK	sp|P0CX85|RL35B_YEAST	1.30	58.33
CLS00094	Gallus gallus	Salmonella typhi	sp|Q98TF7|RL35_CHICK	sp|P66170|RL29_SALTY	4.00	31.75
CLS00094	Gallus gallus	Sulfolobus solfataricus	sp|Q98TF7|RL35_CHICK	sp|P58084|RL29_SULSO	2.70	39.73
CLS00094	Gallus gallus	Thermotoga maritima	sp|Q98TF7|RL35_CHICK	sp|P38514|RL29_THEMA	4.00	31.82
CLS00094	Gallus gallus	Xenopus laevis	sp|Q98TF7|RL35_CHICK	sp|Q6PBC1|RL35_XENTR	0.40	92.68
CLS00094	Gallus gallus	Yersinia pestis	sp|Q98TF7|RL35_CHICK	sp|Q8ZJA4|RL29_YERPE	4.00	31.75
CLS00094	Haloferax volcanii	Homo sapiens	tr|D4GTY9|D4GTY9_HALVD	sp|P42766|RL35_HUMAN	3.80	28.57
CLS00094	Haloferax volcanii	Mycobacterium tuberculosis	tr|D4GTY9|D4GTY9_HALVD	sp|P9WHA7|RL29_MYCTU	4.00	33.33
CLS00094	Haloferax volcanii	Oryza sativa	tr|D4GTY9|D4GTY9_HALVD	tr|Q6K667|Q6K667_ORYSJ	3.80	31.43
CLS00094	Haloferax volcanii	Oryza sativa	tr|D4GTY9|D4GTY9_HALVD	tr|Q7XMJ1|Q7XMJ1_ORYSJ	3.80	31.43
CLS00094	Haloferax volcanii	Pseudomonas aeruginosa	tr|D4GTY9|D4GTY9_HALVD	sp|Q9HWE3|RL29_PSEAE	4.00	23.81
CLS00094	Haloferax volcanii	Pyrococcus horikoshii	tr|D4GTY9|D4GTY9_HALVD	sp|O74094|RL29_PYRHO	3.70	28.36
CLS00094	Haloferax volcanii	Rattus norvegicus	tr|D4GTY9|D4GTY9_HALVD	sp|P17078|RL35_RAT	3.80	28.57
CLS00094	Haloferax volcanii	Saccharomyces cerevisiae	tr|D4GTY9|D4GTY9_HALVD	sp|P0CX84|RL35A_YEAST	3.80	29.85
CLS00094	Haloferax volcanii	Saccharomyces cerevisiae	tr|D4GTY9|D4GTY9_HALVD	sp|P0CX85|RL35B_YEAST	3.80	29.85
CLS00094	Haloferax volcanii	Salmonella typhi	tr|D4GTY9|D4GTY9_HALVD	sp|P66170|RL29_SALTY	4.00	26.98
CLS00094	Haloferax volcanii	Sulfolobus solfataricus	tr|D4GTY9|D4GTY9_HALVD	sp|P58084|RL29_SULSO	3.80	29.41
CLS00094	Haloferax volcanii	Thermotoga maritima	tr|D4GTY9|D4GTY9_HALVD	sp|P38514|RL29_THEMA	4.00	32.31
CLS00094	Haloferax volcanii	Xenopus laevis	tr|D4GTY9|D4GTY9_HALVD	sp|Q6PBC1|RL35_XENTR	3.80	28.57
CLS00094	Haloferax volcanii	Yersinia pestis	tr|D4GTY9|D4GTY9_HALVD	sp|Q8ZJA4|RL29_YERPE	4.00	26.98
CLS00094	Homo sapiens	Mycobacterium tuberculosis	sp|P42766|RL35_HUMAN	sp|P9WHA7|RL29_MYCTU	4.00	30.26
CLS00094	Homo sapiens	Oryza sativa	sp|P42766|RL35_HUMAN	tr|Q6K667|Q6K667_ORYSJ	1.50	65.85
CLS00094	Homo sapiens	Oryza sativa	sp|P42766|RL35_HUMAN	tr|Q7XMJ1|Q7XMJ1_ORYSJ	1.50	67.48
CLS00094	Homo sapiens	Pseudomonas aeruginosa	sp|P42766|RL35_HUMAN	sp|Q9HWE3|RL29_PSEAE	4.00	41.27
CLS00094	Homo sapiens	Pyrococcus horikoshii	sp|P42766|RL35_HUMAN	sp|O74094|RL29_PYRHO	3.80	33.82
CLS00094	Homo sapiens	Rattus norvegicus	sp|P42766|RL35_HUMAN	sp|P17078|RL35_RAT	0.10	98.37
CLS00094	Homo sapiens	Saccharomyces cerevisiae	sp|P42766|RL35_HUMAN	sp|P0CX84|RL35A_YEAST	1.30	57.50
CLS00094	Homo sapiens	Saccharomyces cerevisiae	sp|P42766|RL35_HUMAN	sp|P0CX85|RL35B_YEAST	1.30	57.50
CLS00094	Homo sapiens	Salmonella typhi	sp|P42766|RL35_HUMAN	sp|P66170|RL29_SALTY	4.00	31.75
CLS00094	Homo sapiens	Sulfolobus solfataricus	sp|P42766|RL35_HUMAN	sp|P58084|RL29_SULSO	2.70	39.73
CLS00094	Homo sapiens	Thermotoga maritima	sp|P42766|RL35_HUMAN	sp|P38514|RL29_THEMA	4.00	31.82
CLS00094	Homo sapiens	Xenopus laevis	sp|P42766|RL35_HUMAN	sp|Q6PBC1|RL35_XENTR	0.40	93.50
CLS00094	Homo sapiens	Yersinia pestis	sp|P42766|RL35_HUMAN	sp|Q8ZJA4|RL29_YERPE	4.00	31.75
CLS00094	Mycobacterium tuberculosis	Oryza sativa	sp|P9WHA7|RL29_MYCTU	tr|Q6K667|Q6K667_ORYSJ	4.00	34.21
CLS00094	Mycobacterium tuberculosis	Oryza sativa	sp|P9WHA7|RL29_MYCTU	tr|Q7XMJ1|Q7XMJ1_ORYSJ	4.00	34.21
CLS00094	Mycobacterium tuberculosis	Pseudomonas aeruginosa	sp|P9WHA7|RL29_MYCTU	sp|Q9HWE3|RL29_PSEAE	3.10	44.44
CLS00094	Mycobacterium tuberculosis	Pyrococcus horikoshii	sp|P9WHA7|RL29_MYCTU	sp|O74094|RL29_PYRHO	4.00	32.84
CLS00094	Mycobacterium tuberculosis	Rattus norvegicus	sp|P9WHA7|RL29_MYCTU	sp|P17078|RL35_RAT	4.00	31.58
CLS00094	Mycobacterium tuberculosis	Saccharomyces cerevisiae	sp|P9WHA7|RL29_MYCTU	sp|P0CX84|RL35A_YEAST	4.00	32.43
CLS00094	Mycobacterium tuberculosis	Saccharomyces cerevisiae	sp|P9WHA7|RL29_MYCTU	sp|P0CX85|RL35B_YEAST	4.00	32.43
CLS00094	Mycobacterium tuberculosis	Salmonella typhi	sp|P9WHA7|RL29_MYCTU	sp|P66170|RL29_SALTY	3.10	42.86
CLS00094	Mycobacterium tuberculosis	Sulfolobus solfataricus	sp|P9WHA7|RL29_MYCTU	sp|P58084|RL29_SULSO	4.00	38.36
CLS00094	Mycobacterium tuberculosis	Thermotoga maritima	sp|P9WHA7|RL29_MYCTU	sp|P38514|RL29_THEMA	4.00	50.00
CLS00094	Mycobacterium tuberculosis	Xenopus laevis	sp|P9WHA7|RL29_MYCTU	sp|Q6PBC1|RL35_XENTR	4.00	32.89
CLS00094	Mycobacterium tuberculosis	Yersinia pestis	sp|P9WHA7|RL29_MYCTU	sp|Q8ZJA4|RL29_YERPE	3.10	42.86
CLS00094	Oryza sativa	Pseudomonas aeruginosa	tr|Q6K667|Q6K667_ORYSJ	sp|Q9HWE3|RL29_PSEAE	4.00	34.92
CLS00094	Oryza sativa	Pyrococcus horikoshii	tr|Q6K667|Q6K667_ORYSJ	sp|O74094|RL29_PYRHO	3.80	32.35
CLS00094	Oryza sativa	Rattus norvegicus	tr|Q6K667|Q6K667_ORYSJ	sp|P17078|RL35_RAT	1.50	66.67
CLS00094	Oryza sativa	Saccharomyces cerevisiae	tr|Q6K667|Q6K667_ORYSJ	sp|P0CX84|RL35A_YEAST	1.50	56.67
CLS00094	Oryza sativa	Saccharomyces cerevisiae	tr|Q6K667|Q6K667_ORYSJ	sp|P0CX85|RL35B_YEAST	1.50	56.67
CLS00094	Oryza sativa	Salmonella typhi	tr|Q6K667|Q6K667_ORYSJ	sp|P66170|RL29_SALTY	4.00	34.92
CLS00094	Oryza sativa	Sulfolobus solfataricus	tr|Q6K667|Q6K667_ORYSJ	sp|P58084|RL29_SULSO	2.70	38.36
CLS00094	Oryza sativa	Thermotoga maritima	tr|Q6K667|Q6K667_ORYSJ	sp|P38514|RL29_THEMA	4.00	31.82
CLS00094	Oryza sativa	Xenopus laevis	tr|Q6K667|Q6K667_ORYSJ	sp|Q6PBC1|RL35_XENTR	1.50	63.41
CLS00094	Oryza sativa	Yersinia pestis	tr|Q6K667|Q6K667_ORYSJ	sp|Q8ZJA4|RL29_YERPE	4.00	34.92
CLS00094	Oryza sativa	Pseudomonas aeruginosa	tr|Q7XMJ1|Q7XMJ1_ORYSJ	sp|Q9HWE3|RL29_PSEAE	4.00	34.92
CLS00094	Oryza sativa	Pyrococcus horikoshii	tr|Q7XMJ1|Q7XMJ1_ORYSJ	sp|O74094|RL29_PYRHO	3.80	32.35
CLS00094	Oryza sativa	Rattus norvegicus	tr|Q7XMJ1|Q7XMJ1_ORYSJ	sp|P17078|RL35_RAT	1.50	68.29
CLS00094	Oryza sativa	Saccharomyces cerevisiae	tr|Q7XMJ1|Q7XMJ1_ORYSJ	sp|P0CX84|RL35A_YEAST	1.50	55.00
CLS00094	Oryza sativa	Saccharomyces cerevisiae	tr|Q7XMJ1|Q7XMJ1_ORYSJ	sp|P0CX85|RL35B_YEAST	1.50	55.00
CLS00094	Oryza sativa	Salmonella typhi	tr|Q7XMJ1|Q7XMJ1_ORYSJ	sp|P66170|RL29_SALTY	4.00	34.92
CLS00094	Oryza sativa	Sulfolobus solfataricus	tr|Q7XMJ1|Q7XMJ1_ORYSJ	sp|P58084|RL29_SULSO	2.70	42.47
CLS00094	Oryza sativa	Thermotoga maritima	tr|Q7XMJ1|Q7XMJ1_ORYSJ	sp|P38514|RL29_THEMA	4.00	31.82
CLS00094	Oryza sativa	Xenopus laevis	tr|Q7XMJ1|Q7XMJ1_ORYSJ	sp|Q6PBC1|RL35_XENTR	1.50	65.04
CLS00094	Oryza sativa	Yersinia pestis	tr|Q7XMJ1|Q7XMJ1_ORYSJ	sp|Q8ZJA4|RL29_YERPE	4.00	34.92
CLS00094	Pseudomonas aeruginosa	Pyrococcus horikoshii	sp|Q9HWE3|RL29_PSEAE	sp|O74094|RL29_PYRHO	4.00	30.16
CLS00094	Pseudomonas aeruginosa	Rattus norvegicus	sp|Q9HWE3|RL29_PSEAE	sp|P17078|RL35_RAT	4.00	41.27
CLS00094	Pseudomonas aeruginosa	Saccharomyces cerevisiae	sp|Q9HWE3|RL29_PSEAE	sp|P0CX84|RL35A_YEAST	4.00	42.62
CLS00094	Pseudomonas aeruginosa	Saccharomyces cerevisiae	sp|Q9HWE3|RL29_PSEAE	sp|P0CX85|RL35B_YEAST	4.00	42.62
CLS00094	Pseudomonas aeruginosa	Salmonella typhi	sp|Q9HWE3|RL29_PSEAE	sp|P66170|RL29_SALTY	1.40	73.02
CLS00094	Pseudomonas aeruginosa	Sulfolobus solfataricus	sp|Q9HWE3|RL29_PSEAE	sp|P58084|RL29_SULSO	4.00	28.57
CLS00094	Pseudomonas aeruginosa	Thermotoga maritima	sp|Q9HWE3|RL29_PSEAE	sp|P38514|RL29_THEMA	4.00	44.44
CLS00094	Pseudomonas aeruginosa	Xenopus laevis	sp|Q9HWE3|RL29_PSEAE	sp|Q6PBC1|RL35_XENTR	4.00	41.27
CLS00094	Pseudomonas aeruginosa	Yersinia pestis	sp|Q9HWE3|RL29_PSEAE	sp|Q8ZJA4|RL29_YERPE	1.40	69.84
CLS00094	Pyrococcus horikoshii	Rattus norvegicus	sp|O74094|RL29_PYRHO	sp|P17078|RL35_RAT	3.80	33.82
CLS00094	Pyrococcus horikoshii	Saccharomyces cerevisiae	sp|O74094|RL29_PYRHO	sp|P0CX84|RL35A_YEAST	3.80	29.23
CLS00094	Pyrococcus horikoshii	Saccharomyces cerevisiae	sp|O74094|RL29_PYRHO	sp|P0CX85|RL35B_YEAST	3.80	29.23
CLS00094	Pyrococcus horikoshii	Salmonella typhi	sp|O74094|RL29_PYRHO	sp|P66170|RL29_SALTY	4.00	31.75
CLS00094	Pyrococcus horikoshii	Sulfolobus solfataricus	sp|O74094|RL29_PYRHO	sp|P58084|RL29_SULSO	3.80	43.28
CLS00094	Pyrococcus horikoshii	Thermotoga maritima	sp|O74094|RL29_PYRHO	sp|P38514|RL29_THEMA	4.00	43.08
CLS00094	Pyrococcus horikoshii	Xenopus laevis	sp|O74094|RL29_PYRHO	sp|Q6PBC1|RL35_XENTR	3.80	33.82
CLS00094	Pyrococcus horikoshii	Yersinia pestis	sp|O74094|RL29_PYRHO	sp|Q8ZJA4|RL29_YERPE	4.00	30.16
CLS00094	Rattus norvegicus	Saccharomyces cerevisiae	sp|P17078|RL35_RAT	sp|P0CX84|RL35A_YEAST	1.30	58.33
CLS00094	Rattus norvegicus	Saccharomyces cerevisiae	sp|P17078|RL35_RAT	sp|P0CX85|RL35B_YEAST	1.30	58.33
CLS00094	Rattus norvegicus	Salmonella typhi	sp|P17078|RL35_RAT	sp|P66170|RL29_SALTY	4.00	31.75
CLS00094	Rattus norvegicus	Sulfolobus solfataricus	sp|P17078|RL35_RAT	sp|P58084|RL29_SULSO	2.70	41.10
CLS00094	Rattus norvegicus	Thermotoga maritima	sp|P17078|RL35_RAT	sp|P38514|RL29_THEMA	4.00	31.82
CLS00094	Rattus norvegicus	Xenopus laevis	sp|P17078|RL35_RAT	sp|Q6PBC1|RL35_XENTR	0.40	92.68
CLS00094	Rattus norvegicus	Yersinia pestis	sp|P17078|RL35_RAT	sp|Q8ZJA4|RL29_YERPE	4.00	31.75
CLS00094	Saccharomyces cerevisiae	Salmonella typhi	sp|P0CX84|RL35A_YEAST	sp|P66170|RL29_SALTY	4.00	36.07
CLS00094	Saccharomyces cerevisiae	Sulfolobus solfataricus	sp|P0CX84|RL35A_YEAST	sp|P58084|RL29_SULSO	2.70	35.21
CLS00094	Saccharomyces cerevisiae	Thermotoga maritima	sp|P0CX84|RL35A_YEAST	sp|P38514|RL29_THEMA	4.00	31.82
CLS00094	Saccharomyces cerevisiae	Xenopus laevis	sp|P0CX84|RL35A_YEAST	sp|Q6PBC1|RL35_XENTR	1.30	57.50
CLS00094	Saccharomyces cerevisiae	Yersinia pestis	sp|P0CX84|RL35A_YEAST	sp|Q8ZJA4|RL29_YERPE	4.00	36.07
CLS00094	Saccharomyces cerevisiae	Salmonella typhi	sp|P0CX85|RL35B_YEAST	sp|P66170|RL29_SALTY	4.00	36.07
CLS00094	Saccharomyces cerevisiae	Sulfolobus solfataricus	sp|P0CX85|RL35B_YEAST	sp|P58084|RL29_SULSO	2.70	35.21
CLS00094	Saccharomyces cerevisiae	Thermotoga maritima	sp|P0CX85|RL35B_YEAST	sp|P38514|RL29_THEMA	4.00	31.82
CLS00094	Saccharomyces cerevisiae	Xenopus laevis	sp|P0CX85|RL35B_YEAST	sp|Q6PBC1|RL35_XENTR	1.30	57.50
CLS00094	Saccharomyces cerevisiae	Yersinia pestis	sp|P0CX85|RL35B_YEAST	sp|Q8ZJA4|RL29_YERPE	4.00	36.07
CLS00094	Salmonella typhi	Sulfolobus solfataricus	sp|P66170|RL29_SALTY	sp|P58084|RL29_SULSO	4.00	31.75
CLS00094	Salmonella typhi	Thermotoga maritima	sp|P66170|RL29_SALTY	sp|P38514|RL29_THEMA	4.00	44.44
CLS00094	Salmonella typhi	Xenopus laevis	sp|P66170|RL29_SALTY	sp|Q6PBC1|RL35_XENTR	4.00	31.75
CLS00094	Salmonella typhi	Yersinia pestis	sp|P66170|RL29_SALTY	sp|Q8ZJA4|RL29_YERPE	0.40	95.24
CLS00094	Sulfolobus solfataricus	Thermotoga maritima	sp|P58084|RL29_SULSO	sp|P38514|RL29_THEMA	4.00	44.62
CLS00094	Sulfolobus solfataricus	Xenopus laevis	sp|P58084|RL29_SULSO	sp|Q6PBC1|RL35_XENTR	2.70	36.99
CLS00094	Sulfolobus solfataricus	Yersinia pestis	sp|P58084|RL29_SULSO	sp|Q8ZJA4|RL29_YERPE	4.00	31.75
CLS00094	Thermotoga maritima	Xenopus laevis	sp|P38514|RL29_THEMA	sp|Q6PBC1|RL35_XENTR	4.00	31.82
CLS00094	Thermotoga maritima	Yersinia pestis	sp|P38514|RL29_THEMA	sp|Q8ZJA4|RL29_YERPE	4.00	44.44
CLS00094	Xenopus laevis	Yersinia pestis	sp|Q6PBC1|RL35_XENTR	sp|Q8ZJA4|RL29_YERPE	4.00	31.75
CLS00099	Agrobacterium tumefaciens	Arabidopsis thaliana	tr|B9JCL1|B9JCL1_AGRRK	tr|Q9M0A0|Q9M0A0_ARATH	4.00	21.68
CLS00099	Agrobacterium tumefaciens	Bacillus subtilis	tr|B9JCL1|B9JCL1_AGRRK	sp|P51835|FTSY_BACSU	3.10	41.36
CLS00099	Agrobacterium tumefaciens	Caenorhabditis elegans	tr|B9JCL1|B9JCL1_AGRRK	tr|G4RYA5|G4RYA5_CAEEL	4.00	24.39
CLS00099	Agrobacterium tumefaciens	Danio rerio	tr|B9JCL1|B9JCL1_AGRRK	tr|E7EZW6|E7EZW6_DANRE	4.00	23.73
CLS00099	Agrobacterium tumefaciens	Escherichia coli	tr|B9JCL1|B9JCL1_AGRRK	sp|P10121|FTSY_ECOLI	2.50	35.56
CLS00099	Agrobacterium tumefaciens	Gallus gallus	tr|B9JCL1|B9JCL1_AGRRK	tr|F1NXV4|F1NXV4_CHICK	4.00	23.78
CLS00099	Agrobacterium tumefaciens	Haemophilus influenzae	tr|B9JCL1|B9JCL1_AGRRK	sp|P44870|FTSY_HAEIN	2.50	41.61
CLS00099	Agrobacterium tumefaciens	Haloferax volcanii	tr|B9JCL1|B9JCL1_AGRRK	sp|D4GYW6|FTSY_HALVD	4.00	28.73
CLS00099	Agrobacterium tumefaciens	Homo sapiens	tr|B9JCL1|B9JCL1_AGRRK	sp|P08240|SRPR_HUMAN	4.00	23.12
CLS00099	Agrobacterium tumefaciens	Mycobacterium tuberculosis	tr|B9JCL1|B9JCL1_AGRRK	sp|P9WGD9|FTSY_MYCTU	3.10	36.75
CLS00099	Agrobacterium tumefaciens	Oryza sativa	tr|B9JCL1|B9JCL1_AGRRK	tr|Q6Z246|Q6Z246_ORYSJ	4.00	22.36
CLS00099	Agrobacterium tumefaciens	Pseudomonas aeruginosa	tr|B9JCL1|B9JCL1_AGRRK	tr|Q9I6C1|Q9I6C1_PSEAE	2.50	42.26
CLS00099	Agrobacterium tumefaciens	Pyrococcus horikoshii	tr|B9JCL1|B9JCL1_AGRRK	tr|O59331|O59331_PYRHO	4.00	37.11
CLS00099	Agrobacterium tumefaciens	Rattus norvegicus	tr|B9JCL1|B9JCL1_AGRRK	tr|Q3KRC3|Q3KRC3_RAT	4.00	22.31
CLS00099	Agrobacterium tumefaciens	Saccharomyces cerevisiae	tr|B9JCL1|B9JCL1_AGRRK	sp|P32916|SRPR_YEAST	4.00	21.95
CLS00099	Agrobacterium tumefaciens	Salmonella typhi	tr|B9JCL1|B9JCL1_AGRRK	tr|Q8ZLE9|Q8ZLE9_SALTY	2.50	35.31
CLS00099	Agrobacterium tumefaciens	Sulfolobus solfataricus	tr|B9JCL1|B9JCL1_AGRRK	tr|Q980G1|Q980G1_SULSO	4.00	35.34
CLS00099	Agrobacterium tumefaciens	Thermotoga maritima	tr|B9JCL1|B9JCL1_AGRRK	tr|Q9WZ40|Q9WZ40_THEMA	4.00	48.30
CLS00099	Agrobacterium tumefaciens	Xenopus laevis	tr|B9JCL1|B9JCL1_AGRRK	tr|F7AVU9|F7AVU9_XENTR	4.00	22.04
CLS00099	Agrobacterium tumefaciens	Yersinia pestis	tr|B9JCL1|B9JCL1_AGRRK	tr|Q0WAJ7|Q0WAJ7_YERPE	2.50	35.20
CLS00099	Arabidopsis thaliana	Bacillus subtilis	tr|Q9M0A0|Q9M0A0_ARATH	sp|P51835|FTSY_BACSU	4.00	29.60
CLS00099	Arabidopsis thaliana	Caenorhabditis elegans	tr|Q9M0A0|Q9M0A0_ARATH	tr|G4RYA5|G4RYA5_CAEEL	1.50	43.47
CLS00099	Arabidopsis thaliana	Danio rerio	tr|Q9M0A0|Q9M0A0_ARATH	tr|E7EZW6|E7EZW6_DANRE	1.50	45.57
CLS00099	Arabidopsis thaliana	Escherichia coli	tr|Q9M0A0|Q9M0A0_ARATH	sp|P10121|FTSY_ECOLI	4.00	24.09
CLS00099	Arabidopsis thaliana	Gallus gallus	tr|Q9M0A0|Q9M0A0_ARATH	tr|F1NXV4|F1NXV4_CHICK	1.50	44.89
CLS00099	Arabidopsis thaliana	Haemophilus influenzae	tr|Q9M0A0|Q9M0A0_ARATH	sp|P44870|FTSY_HAEIN	4.00	27.72
CLS00099	Arabidopsis thaliana	Haloferax volcanii	tr|Q9M0A0|Q9M0A0_ARATH	sp|D4GYW6|FTSY_HALVD	3.80	28.48
CLS00099	Arabidopsis thaliana	Homo sapiens	tr|Q9M0A0|Q9M0A0_ARATH	sp|P08240|SRPR_HUMAN	1.50	43.34
CLS00099	Arabidopsis thaliana	Mycobacterium tuberculosis	tr|Q9M0A0|Q9M0A0_ARATH	sp|P9WGD9|FTSY_MYCTU	4.00	28.23
CLS00099	Arabidopsis thaliana	Oryza sativa	tr|Q9M0A0|Q9M0A0_ARATH	tr|Q6Z246|Q6Z246_ORYSJ	0.20	72.29
CLS00099	Arabidopsis thaliana	Pseudomonas aeruginosa	tr|Q9M0A0|Q9M0A0_ARATH	tr|Q9I6C1|Q9I6C1_PSEAE	4.00	26.58
CLS00099	Arabidopsis thaliana	Pyrococcus horikoshii	tr|Q9M0A0|Q9M0A0_ARATH	tr|O59331|O59331_PYRHO	3.80	41.61
CLS00099	Arabidopsis thaliana	Rattus norvegicus	tr|Q9M0A0|Q9M0A0_ARATH	tr|Q3KRC3|Q3KRC3_RAT	1.50	43.44
CLS00099	Arabidopsis thaliana	Saccharomyces cerevisiae	tr|Q9M0A0|Q9M0A0_ARATH	sp|P32916|SRPR_YEAST	1.50	29.10
CLS00099	Arabidopsis thaliana	Salmonella typhi	tr|Q9M0A0|Q9M0A0_ARATH	tr|Q8ZLE9|Q8ZLE9_SALTY	4.00	25.10
CLS00099	Arabidopsis thaliana	Sulfolobus solfataricus	tr|Q9M0A0|Q9M0A0_ARATH	tr|Q980G1|Q980G1_SULSO	2.70	37.22
CLS00099	Arabidopsis thaliana	Thermotoga maritima	tr|Q9M0A0|Q9M0A0_ARATH	tr|Q9WZ40|Q9WZ40_THEMA	4.00	29.69
CLS00099	Arabidopsis thaliana	Xenopus laevis	tr|Q9M0A0|Q9M0A0_ARATH	tr|F7AVU9|F7AVU9_XENTR	1.50	35.49
CLS00099	Arabidopsis thaliana	Yersinia pestis	tr|Q9M0A0|Q9M0A0_ARATH	tr|Q0WAJ7|Q0WAJ7_YERPE	4.00	24.34
CLS00099	Bacillus subtilis	Caenorhabditis elegans	sp|P51835|FTSY_BACSU	tr|G4RYA5|G4RYA5_CAEEL	4.00	28.35
CLS00099	Bacillus subtilis	Danio rerio	sp|P51835|FTSY_BACSU	tr|E7EZW6|E7EZW6_DANRE	4.00	27.02
CLS00099	Bacillus subtilis	Escherichia coli	sp|P51835|FTSY_BACSU	sp|P10121|FTSY_ECOLI	3.10	49.22
CLS00099	Bacillus subtilis	Gallus gallus	sp|P51835|FTSY_BACSU	tr|F1NXV4|F1NXV4_CHICK	4.00	28.26
CLS00099	Bacillus subtilis	Haemophilus influenzae	sp|P51835|FTSY_BACSU	sp|P44870|FTSY_HAEIN	3.10	48.92
CLS00099	Bacillus subtilis	Haloferax volcanii	sp|P51835|FTSY_BACSU	sp|D4GYW6|FTSY_HALVD	4.00	33.23
CLS00099	Bacillus subtilis	Homo sapiens	sp|P51835|FTSY_BACSU	sp|P08240|SRPR_HUMAN	4.00	28.88
CLS00099	Bacillus subtilis	Mycobacterium tuberculosis	sp|P51835|FTSY_BACSU	sp|P9WGD9|FTSY_MYCTU	3.10	40.88
CLS00099	Bacillus subtilis	Oryza sativa	sp|P51835|FTSY_BACSU	tr|Q6Z246|Q6Z246_ORYSJ	4.00	28.35
CLS00099	Bacillus subtilis	Pseudomonas aeruginosa	sp|P51835|FTSY_BACSU	tr|Q9I6C1|Q9I6C1_PSEAE	3.10	47.84
CLS00099	Bacillus subtilis	Pyrococcus horikoshii	sp|P51835|FTSY_BACSU	tr|O59331|O59331_PYRHO	4.00	39.94
CLS00099	Bacillus subtilis	Rattus norvegicus	sp|P51835|FTSY_BACSU	tr|Q3KRC3|Q3KRC3_RAT	4.00	28.88
CLS00099	Bacillus subtilis	Saccharomyces cerevisiae	sp|P51835|FTSY_BACSU	sp|P32916|SRPR_YEAST	4.00	25.62
CLS00099	Bacillus subtilis	Salmonella typhi	sp|P51835|FTSY_BACSU	tr|Q8ZLE9|Q8ZLE9_SALTY	3.10	50.78
CLS00099	Bacillus subtilis	Sulfolobus solfataricus	sp|P51835|FTSY_BACSU	tr|Q980G1|Q980G1_SULSO	4.00	35.63
CLS00099	Bacillus subtilis	Thermotoga maritima	sp|P51835|FTSY_BACSU	tr|Q9WZ40|Q9WZ40_THEMA	4.00	55.10
CLS00099	Bacillus subtilis	Xenopus laevis	sp|P51835|FTSY_BACSU	tr|F7AVU9|F7AVU9_XENTR	4.00	26.71
CLS00099	Bacillus subtilis	Yersinia pestis	sp|P51835|FTSY_BACSU	tr|Q0WAJ7|Q0WAJ7_YERPE	3.10	48.44
CLS00099	Caenorhabditis elegans	Danio rerio	tr|G4RYA5|G4RYA5_CAEEL	tr|E7EZW6|E7EZW6_DANRE	0.80	52.35
CLS00099	Caenorhabditis elegans	Escherichia coli	tr|G4RYA5|G4RYA5_CAEEL	sp|P10121|FTSY_ECOLI	4.00	23.68
CLS00099	Caenorhabditis elegans	Gallus gallus	tr|G4RYA5|G4RYA5_CAEEL	tr|F1NXV4|F1NXV4_CHICK	0.80	50.49
CLS00099	Caenorhabditis elegans	Haemophilus influenzae	tr|G4RYA5|G4RYA5_CAEEL	sp|P44870|FTSY_HAEIN	4.00	29.70
CLS00099	Caenorhabditis elegans	Haloferax volcanii	tr|G4RYA5|G4RYA5_CAEEL	sp|D4GYW6|FTSY_HALVD	3.80	31.57
CLS00099	Caenorhabditis elegans	Homo sapiens	tr|G4RYA5|G4RYA5_CAEEL	sp|P08240|SRPR_HUMAN	0.80	49.92
CLS00099	Caenorhabditis elegans	Mycobacterium tuberculosis	tr|G4RYA5|G4RYA5_CAEEL	sp|P9WGD9|FTSY_MYCTU	4.00	29.43
CLS00099	Caenorhabditis elegans	Oryza sativa	tr|G4RYA5|G4RYA5_CAEEL	tr|Q6Z246|Q6Z246_ORYSJ	1.50	40.95
CLS00099	Caenorhabditis elegans	Pseudomonas aeruginosa	tr|G4RYA5|G4RYA5_CAEEL	tr|Q9I6C1|Q9I6C1_PSEAE	4.00	29.05
CLS00099	Caenorhabditis elegans	Pyrococcus horikoshii	tr|G4RYA5|G4RYA5_CAEEL	tr|O59331|O59331_PYRHO	3.80	38.51
CLS00099	Caenorhabditis elegans	Rattus norvegicus	tr|G4RYA5|G4RYA5_CAEEL	tr|Q3KRC3|Q3KRC3_RAT	0.80	51.54
CLS00099	Caenorhabditis elegans	Saccharomyces cerevisiae	tr|G4RYA5|G4RYA5_CAEEL	sp|P32916|SRPR_YEAST	1.30	29.97
CLS00099	Caenorhabditis elegans	Salmonella typhi	tr|G4RYA5|G4RYA5_CAEEL	tr|Q8ZLE9|Q8ZLE9_SALTY	4.00	27.86
CLS00099	Caenorhabditis elegans	Sulfolobus solfataricus	tr|G4RYA5|G4RYA5_CAEEL	tr|Q980G1|Q980G1_SULSO	2.70	36.09
CLS00099	Caenorhabditis elegans	Thermotoga maritima	tr|G4RYA5|G4RYA5_CAEEL	tr|Q9WZ40|Q9WZ40_THEMA	4.00	31.06
CLS00099	Caenorhabditis elegans	Xenopus laevis	tr|G4RYA5|G4RYA5_CAEEL	tr|F7AVU9|F7AVU9_XENTR	0.80	44.63
CLS00099	Caenorhabditis elegans	Yersinia pestis	tr|G4RYA5|G4RYA5_CAEEL	tr|Q0WAJ7|Q0WAJ7_YERPE	4.00	26.69
CLS00099	Danio rerio	Escherichia coli	tr|E7EZW6|E7EZW6_DANRE	sp|P10121|FTSY_ECOLI	4.00	23.43
CLS00099	Danio rerio	Gallus gallus	tr|E7EZW6|E7EZW6_DANRE	tr|F1NXV4|F1NXV4_CHICK	0.40	69.11
CLS00099	Danio rerio	Haemophilus influenzae	tr|E7EZW6|E7EZW6_DANRE	sp|P44870|FTSY_HAEIN	4.00	28.15
CLS00099	Danio rerio	Haloferax volcanii	tr|E7EZW6|E7EZW6_DANRE	sp|D4GYW6|FTSY_HALVD	3.80	31.94
CLS00099	Danio rerio	Homo sapiens	tr|E7EZW6|E7EZW6_DANRE	sp|P08240|SRPR_HUMAN	0.40	68.72
CLS00099	Danio rerio	Mycobacterium tuberculosis	tr|E7EZW6|E7EZW6_DANRE	sp|P9WGD9|FTSY_MYCTU	4.00	29.43
CLS00099	Danio rerio	Oryza sativa	tr|E7EZW6|E7EZW6_DANRE	tr|Q6Z246|Q6Z246_ORYSJ	1.50	43.02
CLS00099	Danio rerio	Pseudomonas aeruginosa	tr|E7EZW6|E7EZW6_DANRE	tr|Q9I6C1|Q9I6C1_PSEAE	4.00	27.87
CLS00099	Danio rerio	Pyrococcus horikoshii	tr|E7EZW6|E7EZW6_DANRE	tr|O59331|O59331_PYRHO	3.80	40.25
CLS00099	Danio rerio	Rattus norvegicus	tr|E7EZW6|E7EZW6_DANRE	tr|Q3KRC3|Q3KRC3_RAT	0.40	68.78
CLS00099	Danio rerio	Saccharomyces cerevisiae	tr|E7EZW6|E7EZW6_DANRE	sp|P32916|SRPR_YEAST	1.30	30.51
CLS00099	Danio rerio	Salmonella typhi	tr|E7EZW6|E7EZW6_DANRE	tr|Q8ZLE9|Q8ZLE9_SALTY	4.00	24.22
CLS00099	Danio rerio	Sulfolobus solfataricus	tr|E7EZW6|E7EZW6_DANRE	tr|Q980G1|Q980G1_SULSO	2.70	35.71
CLS00099	Danio rerio	Thermotoga maritima	tr|E7EZW6|E7EZW6_DANRE	tr|Q9WZ40|Q9WZ40_THEMA	4.00	29.93
CLS00099	Danio rerio	Xenopus laevis	tr|E7EZW6|E7EZW6_DANRE	tr|F7AVU9|F7AVU9_XENTR	0.40	60.94
CLS00099	Danio rerio	Yersinia pestis	tr|E7EZW6|E7EZW6_DANRE	tr|Q0WAJ7|Q0WAJ7_YERPE	4.00	24.77
CLS00099	Escherichia coli	Gallus gallus	sp|P10121|FTSY_ECOLI	tr|F1NXV4|F1NXV4_CHICK	4.00	24.54
CLS00099	Escherichia coli	Haemophilus influenzae	sp|P10121|FTSY_ECOLI	sp|P44870|FTSY_HAEIN	0.70	64.32
CLS00099	Escherichia coli	Haloferax volcanii	sp|P10121|FTSY_ECOLI	sp|D4GYW6|FTSY_HALVD	4.00	29.40
CLS00099	Escherichia coli	Homo sapiens	sp|P10121|FTSY_ECOLI	sp|P08240|SRPR_HUMAN	4.00	22.02
CLS00099	Escherichia coli	Mycobacterium tuberculosis	sp|P10121|FTSY_ECOLI	sp|P9WGD9|FTSY_MYCTU	3.10	34.84
CLS00099	Escherichia coli	Oryza sativa	sp|P10121|FTSY_ECOLI	tr|Q6Z246|Q6Z246_ORYSJ	4.00	23.89
CLS00099	Escherichia coli	Pseudomonas aeruginosa	sp|P10121|FTSY_ECOLI	tr|Q9I6C1|Q9I6C1_PSEAE	1.40	55.88
CLS00099	Escherichia coli	Pyrococcus horikoshii	sp|P10121|FTSY_ECOLI	tr|O59331|O59331_PYRHO	4.00	38.46
CLS00099	Escherichia coli	Rattus norvegicus	sp|P10121|FTSY_ECOLI	tr|Q3KRC3|Q3KRC3_RAT	4.00	21.41
CLS00099	Escherichia coli	Saccharomyces cerevisiae	sp|P10121|FTSY_ECOLI	sp|P32916|SRPR_YEAST	4.00	22.95
CLS00099	Escherichia coli	Salmonella typhi	sp|P10121|FTSY_ECOLI	tr|Q8ZLE9|Q8ZLE9_SALTY	0.10	84.66
CLS00099	Escherichia coli	Sulfolobus solfataricus	sp|P10121|FTSY_ECOLI	tr|Q980G1|Q980G1_SULSO	4.00	43.41
CLS00099	Escherichia coli	Thermotoga maritima	sp|P10121|FTSY_ECOLI	tr|Q9WZ40|Q9WZ40_THEMA	4.00	57.48
CLS00099	Escherichia coli	Xenopus laevis	sp|P10121|FTSY_ECOLI	tr|F7AVU9|F7AVU9_XENTR	4.00	23.93
CLS00099	Escherichia coli	Yersinia pestis	sp|P10121|FTSY_ECOLI	tr|Q0WAJ7|Q0WAJ7_YERPE	0.40	68.41
CLS00099	Gallus gallus	Haemophilus influenzae	tr|F1NXV4|F1NXV4_CHICK	sp|P44870|FTSY_HAEIN	4.00	26.91
CLS00099	Gallus gallus	Haloferax volcanii	tr|F1NXV4|F1NXV4_CHICK	sp|D4GYW6|FTSY_HALVD	3.80	29.07
CLS00099	Gallus gallus	Homo sapiens	tr|F1NXV4|F1NXV4_CHICK	sp|P08240|SRPR_HUMAN	0.30	80.28
CLS00099	Gallus gallus	Mycobacterium tuberculosis	tr|F1NXV4|F1NXV4_CHICK	sp|P9WGD9|FTSY_MYCTU	4.00	25.84
CLS00099	Gallus gallus	Oryza sativa	tr|F1NXV4|F1NXV4_CHICK	tr|Q6Z246|Q6Z246_ORYSJ	1.50	44.32
CLS00099	Gallus gallus	Pseudomonas aeruginosa	tr|F1NXV4|F1NXV4_CHICK	tr|Q9I6C1|Q9I6C1_PSEAE	4.00	28.76
CLS00099	Gallus gallus	Pyrococcus horikoshii	tr|F1NXV4|F1NXV4_CHICK	tr|O59331|O59331_PYRHO	3.80	38.08
CLS00099	Gallus gallus	Rattus norvegicus	tr|F1NXV4|F1NXV4_CHICK	tr|Q3KRC3|Q3KRC3_RAT	0.30	80.88
CLS00099	Gallus gallus	Saccharomyces cerevisiae	tr|F1NXV4|F1NXV4_CHICK	sp|P32916|SRPR_YEAST	1.30	31.66
CLS00099	Gallus gallus	Salmonella typhi	tr|F1NXV4|F1NXV4_CHICK	tr|Q8ZLE9|Q8ZLE9_SALTY	4.00	23.81
CLS00099	Gallus gallus	Sulfolobus solfataricus	tr|F1NXV4|F1NXV4_CHICK	tr|Q980G1|Q980G1_SULSO	2.70	35.71
CLS00099	Gallus gallus	Thermotoga maritima	tr|F1NXV4|F1NXV4_CHICK	tr|Q9WZ40|Q9WZ40_THEMA	4.00	33.67
CLS00099	Gallus gallus	Xenopus laevis	tr|F1NXV4|F1NXV4_CHICK	tr|F7AVU9|F7AVU9_XENTR	0.40	69.61
CLS00099	Gallus gallus	Yersinia pestis	tr|F1NXV4|F1NXV4_CHICK	tr|Q0WAJ7|Q0WAJ7_YERPE	4.00	25.94
CLS00099	Haemophilus influenzae	Haloferax volcanii	sp|P44870|FTSY_HAEIN	sp|D4GYW6|FTSY_HALVD	4.00	28.82
CLS00099	Haemophilus influenzae	Homo sapiens	sp|P44870|FTSY_HAEIN	sp|P08240|SRPR_HUMAN	4.00	25.19
CLS00099	Haemophilus influenzae	Mycobacterium tuberculosis	sp|P44870|FTSY_HAEIN	sp|P9WGD9|FTSY_MYCTU	3.10	32.51
CLS00099	Haemophilus influenzae	Oryza sativa	sp|P44870|FTSY_HAEIN	tr|Q6Z246|Q6Z246_ORYSJ	4.00	26.49
CLS00099	Haemophilus influenzae	Pseudomonas aeruginosa	sp|P44870|FTSY_HAEIN	tr|Q9I6C1|Q9I6C1_PSEAE	1.40	55.96
CLS00099	Haemophilus influenzae	Pyrococcus horikoshii	sp|P44870|FTSY_HAEIN	tr|O59331|O59331_PYRHO	4.00	39.08
CLS00099	Haemophilus influenzae	Rattus norvegicus	sp|P44870|FTSY_HAEIN	tr|Q3KRC3|Q3KRC3_RAT	4.00	25.68
CLS00099	Haemophilus influenzae	Saccharomyces cerevisiae	sp|P44870|FTSY_HAEIN	sp|P32916|SRPR_YEAST	4.00	25.99
CLS00099	Haemophilus influenzae	Salmonella typhi	sp|P44870|FTSY_HAEIN	tr|Q8ZLE9|Q8ZLE9_SALTY	0.70	64.32
CLS00099	Haemophilus influenzae	Sulfolobus solfataricus	sp|P44870|FTSY_HAEIN	tr|Q980G1|Q980G1_SULSO	4.00	41.35
CLS00099	Haemophilus influenzae	Thermotoga maritima	sp|P44870|FTSY_HAEIN	tr|Q9WZ40|Q9WZ40_THEMA	4.00	53.40
CLS00099	Haemophilus influenzae	Xenopus laevis	sp|P44870|FTSY_HAEIN	tr|F7AVU9|F7AVU9_XENTR	4.00	26.42
CLS00099	Haemophilus influenzae	Yersinia pestis	sp|P44870|FTSY_HAEIN	tr|Q0WAJ7|Q0WAJ7_YERPE	0.70	65.45
CLS00099	Haloferax volcanii	Homo sapiens	sp|D4GYW6|FTSY_HALVD	sp|P08240|SRPR_HUMAN	3.80	28.63
CLS00099	Haloferax volcanii	Mycobacterium tuberculosis	sp|D4GYW6|FTSY_HALVD	sp|P9WGD9|FTSY_MYCTU	4.00	29.19
CLS00099	Haloferax volcanii	Oryza sativa	sp|D4GYW6|FTSY_HALVD	tr|Q6Z246|Q6Z246_ORYSJ	3.80	27.15
CLS00099	Haloferax volcanii	Pseudomonas aeruginosa	sp|D4GYW6|FTSY_HALVD	tr|Q9I6C1|Q9I6C1_PSEAE	4.00	30.11
CLS00099	Haloferax volcanii	Pyrococcus horikoshii	sp|D4GYW6|FTSY_HALVD	tr|O59331|O59331_PYRHO	3.70	45.31
CLS00099	Haloferax volcanii	Rattus norvegicus	sp|D4GYW6|FTSY_HALVD	tr|Q3KRC3|Q3KRC3_RAT	3.80	27.75
CLS00099	Haloferax volcanii	Saccharomyces cerevisiae	sp|D4GYW6|FTSY_HALVD	sp|P32916|SRPR_YEAST	3.80	23.84
CLS00099	Haloferax volcanii	Salmonella typhi	sp|D4GYW6|FTSY_HALVD	tr|Q8ZLE9|Q8ZLE9_SALTY	4.00	27.39
CLS00099	Haloferax volcanii	Sulfolobus solfataricus	sp|D4GYW6|FTSY_HALVD	tr|Q980G1|Q980G1_SULSO	3.80	40.38
CLS00099	Haloferax volcanii	Thermotoga maritima	sp|D4GYW6|FTSY_HALVD	tr|Q9WZ40|Q9WZ40_THEMA	4.00	41.61
CLS00099	Haloferax volcanii	Xenopus laevis	sp|D4GYW6|FTSY_HALVD	tr|F7AVU9|F7AVU9_XENTR	3.80	24.67
CLS00099	Haloferax volcanii	Yersinia pestis	sp|D4GYW6|FTSY_HALVD	tr|Q0WAJ7|Q0WAJ7_YERPE	4.00	28.51
CLS00099	Homo sapiens	Mycobacterium tuberculosis	sp|P08240|SRPR_HUMAN	sp|P9WGD9|FTSY_MYCTU	4.00	29.67
CLS00099	Homo sapiens	Oryza sativa	sp|P08240|SRPR_HUMAN	tr|Q6Z246|Q6Z246_ORYSJ	1.50	43.86
CLS00099	Homo sapiens	Pseudomonas aeruginosa	sp|P08240|SRPR_HUMAN	tr|Q9I6C1|Q9I6C1_PSEAE	4.00	28.31
CLS00099	Homo sapiens	Pyrococcus horikoshii	sp|P08240|SRPR_HUMAN	tr|O59331|O59331_PYRHO	3.80	40.56
CLS00099	Homo sapiens	Rattus norvegicus	sp|P08240|SRPR_HUMAN	tr|Q3KRC3|Q3KRC3_RAT	0.10	97.96
CLS00099	Homo sapiens	Saccharomyces cerevisiae	sp|P08240|SRPR_HUMAN	sp|P32916|SRPR_YEAST	1.30	30.38
CLS00099	Homo sapiens	Salmonella typhi	sp|P08240|SRPR_HUMAN	tr|Q8ZLE9|Q8ZLE9_SALTY	4.00	24.64
CLS00099	Homo sapiens	Sulfolobus solfataricus	sp|P08240|SRPR_HUMAN	tr|Q980G1|Q980G1_SULSO	2.70	36.09
CLS00099	Homo sapiens	Thermotoga maritima	sp|P08240|SRPR_HUMAN	tr|Q9WZ40|Q9WZ40_THEMA	4.00	29.59
CLS00099	Homo sapiens	Xenopus laevis	sp|P08240|SRPR_HUMAN	tr|F7AVU9|F7AVU9_XENTR	0.40	66.09
CLS00099	Homo sapiens	Yersinia pestis	sp|P08240|SRPR_HUMAN	tr|Q0WAJ7|Q0WAJ7_YERPE	4.00	22.89
CLS00099	Mycobacterium tuberculosis	Oryza sativa	sp|P9WGD9|FTSY_MYCTU	tr|Q6Z246|Q6Z246_ORYSJ	4.00	27.27
CLS00099	Mycobacterium tuberculosis	Pseudomonas aeruginosa	sp|P9WGD9|FTSY_MYCTU	tr|Q9I6C1|Q9I6C1_PSEAE	3.10	40.82
CLS00099	Mycobacterium tuberculosis	Pyrococcus horikoshii	sp|P9WGD9|FTSY_MYCTU	tr|O59331|O59331_PYRHO	4.00	35.33
CLS00099	Mycobacterium tuberculosis	Rattus norvegicus	sp|P9WGD9|FTSY_MYCTU	tr|Q3KRC3|Q3KRC3_RAT	4.00	28.71
CLS00099	Mycobacterium tuberculosis	Saccharomyces cerevisiae	sp|P9WGD9|FTSY_MYCTU	sp|P32916|SRPR_YEAST	4.00	22.01
CLS00099	Mycobacterium tuberculosis	Salmonella typhi	sp|P9WGD9|FTSY_MYCTU	tr|Q8ZLE9|Q8ZLE9_SALTY	3.10	34.13
CLS00099	Mycobacterium tuberculosis	Sulfolobus solfataricus	sp|P9WGD9|FTSY_MYCTU	tr|Q980G1|Q980G1_SULSO	4.00	34.48
CLS00099	Mycobacterium tuberculosis	Thermotoga maritima	sp|P9WGD9|FTSY_MYCTU	tr|Q9WZ40|Q9WZ40_THEMA	4.00	48.80
CLS00099	Mycobacterium tuberculosis	Xenopus laevis	sp|P9WGD9|FTSY_MYCTU	tr|F7AVU9|F7AVU9_XENTR	4.00	25.90
CLS00099	Mycobacterium tuberculosis	Yersinia pestis	sp|P9WGD9|FTSY_MYCTU	tr|Q0WAJ7|Q0WAJ7_YERPE	3.10	37.23
CLS00099	Oryza sativa	Pseudomonas aeruginosa	tr|Q6Z246|Q6Z246_ORYSJ	tr|Q9I6C1|Q9I6C1_PSEAE	4.00	25.73
CLS00099	Oryza sativa	Pyrococcus horikoshii	tr|Q6Z246|Q6Z246_ORYSJ	tr|O59331|O59331_PYRHO	3.80	42.55
CLS00099	Oryza sativa	Rattus norvegicus	tr|Q6Z246|Q6Z246_ORYSJ	tr|Q3KRC3|Q3KRC3_RAT	1.50	42.21
CLS00099	Oryza sativa	Saccharomyces cerevisiae	tr|Q6Z246|Q6Z246_ORYSJ	sp|P32916|SRPR_YEAST	1.50	29.42
CLS00099	Oryza sativa	Salmonella typhi	tr|Q6Z246|Q6Z246_ORYSJ	tr|Q8ZLE9|Q8ZLE9_SALTY	4.00	24.69
CLS00099	Oryza sativa	Sulfolobus solfataricus	tr|Q6Z246|Q6Z246_ORYSJ	tr|Q980G1|Q980G1_SULSO	2.70	37.59
CLS00099	Oryza sativa	Thermotoga maritima	tr|Q6Z246|Q6Z246_ORYSJ	tr|Q9WZ40|Q9WZ40_THEMA	4.00	30.72
CLS00099	Oryza sativa	Xenopus laevis	tr|Q6Z246|Q6Z246_ORYSJ	tr|F7AVU9|F7AVU9_XENTR	1.50	38.01
CLS00099	Oryza sativa	Yersinia pestis	tr|Q6Z246|Q6Z246_ORYSJ	tr|Q0WAJ7|Q0WAJ7_YERPE	4.00	23.21
CLS00099	Pseudomonas aeruginosa	Pyrococcus horikoshii	tr|Q9I6C1|Q9I6C1_PSEAE	tr|O59331|O59331_PYRHO	4.00	37.12
CLS00099	Pseudomonas aeruginosa	Rattus norvegicus	tr|Q9I6C1|Q9I6C1_PSEAE	tr|Q3KRC3|Q3KRC3_RAT	4.00	28.09
CLS00099	Pseudomonas aeruginosa	Saccharomyces cerevisiae	tr|Q9I6C1|Q9I6C1_PSEAE	sp|P32916|SRPR_YEAST	4.00	25.23
CLS00099	Pseudomonas aeruginosa	Salmonella typhi	tr|Q9I6C1|Q9I6C1_PSEAE	tr|Q8ZLE9|Q8ZLE9_SALTY	1.40	54.77
CLS00099	Pseudomonas aeruginosa	Sulfolobus solfataricus	tr|Q9I6C1|Q9I6C1_PSEAE	tr|Q980G1|Q980G1_SULSO	4.00	40.23
CLS00099	Pseudomonas aeruginosa	Thermotoga maritima	tr|Q9I6C1|Q9I6C1_PSEAE	tr|Q9WZ40|Q9WZ40_THEMA	4.00	53.06
CLS00099	Pseudomonas aeruginosa	Xenopus laevis	tr|Q9I6C1|Q9I6C1_PSEAE	tr|F7AVU9|F7AVU9_XENTR	4.00	25.00
CLS00099	Pseudomonas aeruginosa	Yersinia pestis	tr|Q9I6C1|Q9I6C1_PSEAE	tr|Q0WAJ7|Q0WAJ7_YERPE	1.40	55.88
CLS00099	Pyrococcus horikoshii	Rattus norvegicus	tr|O59331|O59331_PYRHO	tr|Q3KRC3|Q3KRC3_RAT	3.80	40.56
CLS00099	Pyrococcus horikoshii	Saccharomyces cerevisiae	tr|O59331|O59331_PYRHO	sp|P32916|SRPR_YEAST	3.80	36.65
CLS00099	Pyrococcus horikoshii	Salmonella typhi	tr|O59331|O59331_PYRHO	tr|Q8ZLE9|Q8ZLE9_SALTY	4.00	36.62
CLS00099	Pyrococcus horikoshii	Sulfolobus solfataricus	tr|O59331|O59331_PYRHO	tr|Q980G1|Q980G1_SULSO	3.80	51.13
CLS00099	Pyrococcus horikoshii	Thermotoga maritima	tr|O59331|O59331_PYRHO	tr|Q9WZ40|Q9WZ40_THEMA	4.00	44.44
CLS00099	Pyrococcus horikoshii	Xenopus laevis	tr|O59331|O59331_PYRHO	tr|F7AVU9|F7AVU9_XENTR	3.80	35.29
CLS00099	Pyrococcus horikoshii	Yersinia pestis	tr|O59331|O59331_PYRHO	tr|Q0WAJ7|Q0WAJ7_YERPE	4.00	41.23
CLS00099	Rattus norvegicus	Saccharomyces cerevisiae	tr|Q3KRC3|Q3KRC3_RAT	sp|P32916|SRPR_YEAST	1.30	30.55
CLS00099	Rattus norvegicus	Salmonella typhi	tr|Q3KRC3|Q3KRC3_RAT	tr|Q8ZLE9|Q8ZLE9_SALTY	4.00	23.60
CLS00099	Rattus norvegicus	Sulfolobus solfataricus	tr|Q3KRC3|Q3KRC3_RAT	tr|Q980G1|Q980G1_SULSO	2.70	36.09
CLS00099	Rattus norvegicus	Thermotoga maritima	tr|Q3KRC3|Q3KRC3_RAT	tr|Q9WZ40|Q9WZ40_THEMA	4.00	29.59
CLS00099	Rattus norvegicus	Xenopus laevis	tr|Q3KRC3|Q3KRC3_RAT	tr|F7AVU9|F7AVU9_XENTR	0.40	65.13
CLS00099	Rattus norvegicus	Yersinia pestis	tr|Q3KRC3|Q3KRC3_RAT	tr|Q0WAJ7|Q0WAJ7_YERPE	4.00	24.39
CLS00099	Saccharomyces cerevisiae	Salmonella typhi	sp|P32916|SRPR_YEAST	tr|Q8ZLE9|Q8ZLE9_SALTY	4.00	21.41
CLS00099	Saccharomyces cerevisiae	Sulfolobus solfataricus	sp|P32916|SRPR_YEAST	tr|Q980G1|Q980G1_SULSO	2.70	34.21
CLS00099	Saccharomyces cerevisiae	Thermotoga maritima	sp|P32916|SRPR_YEAST	tr|Q9WZ40|Q9WZ40_THEMA	4.00	30.31
CLS00099	Saccharomyces cerevisiae	Xenopus laevis	sp|P32916|SRPR_YEAST	tr|F7AVU9|F7AVU9_XENTR	1.30	25.17
CLS00099	Saccharomyces cerevisiae	Yersinia pestis	sp|P32916|SRPR_YEAST	tr|Q0WAJ7|Q0WAJ7_YERPE	4.00	21.99
CLS00099	Salmonella typhi	Sulfolobus solfataricus	tr|Q8ZLE9|Q8ZLE9_SALTY	tr|Q980G1|Q980G1_SULSO	4.00	43.41
CLS00099	Salmonella typhi	Thermotoga maritima	tr|Q8ZLE9|Q8ZLE9_SALTY	tr|Q9WZ40|Q9WZ40_THEMA	4.00	57.14
CLS00099	Salmonella typhi	Xenopus laevis	tr|Q8ZLE9|Q8ZLE9_SALTY	tr|F7AVU9|F7AVU9_XENTR	4.00	24.63
CLS00099	Salmonella typhi	Yersinia pestis	tr|Q8ZLE9|Q8ZLE9_SALTY	tr|Q0WAJ7|Q0WAJ7_YERPE	0.40	67.01
CLS00099	Sulfolobus solfataricus	Thermotoga maritima	tr|Q980G1|Q980G1_SULSO	tr|Q9WZ40|Q9WZ40_THEMA	4.00	39.85
CLS00099	Sulfolobus solfataricus	Xenopus laevis	tr|Q980G1|Q980G1_SULSO	tr|F7AVU9|F7AVU9_XENTR	2.70	31.58
CLS00099	Sulfolobus solfataricus	Yersinia pestis	tr|Q980G1|Q980G1_SULSO	tr|Q0WAJ7|Q0WAJ7_YERPE	4.00	45.35
CLS00099	Thermotoga maritima	Xenopus laevis	tr|Q9WZ40|Q9WZ40_THEMA	tr|F7AVU9|F7AVU9_XENTR	4.00	28.91
CLS00099	Thermotoga maritima	Yersinia pestis	tr|Q9WZ40|Q9WZ40_THEMA	tr|Q0WAJ7|Q0WAJ7_YERPE	4.00	57.14
CLS00099	Xenopus laevis	Yersinia pestis	tr|F7AVU9|F7AVU9_XENTR	tr|Q0WAJ7|Q0WAJ7_YERPE	4.00	23.12
CLS00100	Agrobacterium tumefaciens	Arabidopsis thaliana	tr|B9JCL7|B9JCL7_AGRRK	sp|P49967|SR543_ARATH	4.00	28.46
CLS00100	Agrobacterium tumefaciens	Bacillus subtilis	tr|B9JCL7|B9JCL7_AGRRK	sp|P37105|SRP54_BACSU	3.10	48.54
CLS00100	Agrobacterium tumefaciens	Caenorhabditis elegans	tr|B9JCL7|B9JCL7_AGRRK	tr|G5EE80|G5EE80_CAEEL	4.00	28.57
CLS00100	Agrobacterium tumefaciens	Danio rerio	tr|B9JCL7|B9JCL7_AGRRK	tr|Q7ZVN5|Q7ZVN5_DANRE	4.00	31.12
CLS00100	Agrobacterium tumefaciens	Drosophila melanogaster	tr|B9JCL7|B9JCL7_AGRRK	tr|Q9V3D9|Q9V3D9_DROME	4.00	30.28
CLS00100	Agrobacterium tumefaciens	Escherichia coli	tr|B9JCL7|B9JCL7_AGRRK	sp|P0AGD7|SRP54_ECOLI	2.50	52.88
CLS00100	Agrobacterium tumefaciens	Gallus gallus	tr|B9JCL7|B9JCL7_AGRRK	tr|E1C6G6|E1C6G6_CHICK	4.00	30.46
CLS00100	Agrobacterium tumefaciens	Haemophilus influenzae	tr|B9JCL7|B9JCL7_AGRRK	sp|P44518|SRP54_HAEIN	2.50	51.41
CLS00100	Agrobacterium tumefaciens	Haloferax volcanii	tr|B9JCL7|B9JCL7_AGRRK	sp|Q977V2|SRP54_HALVD	4.00	35.81
CLS00100	Agrobacterium tumefaciens	Homo sapiens	tr|B9JCL7|B9JCL7_AGRRK	sp|P61011|SRP54_HUMAN	4.00	30.52
CLS00100	Agrobacterium tumefaciens	Mycobacterium tuberculosis	tr|B9JCL7|B9JCL7_AGRRK	sp|P9WGD7|SRP54_MYCTU	3.10	43.60
CLS00100	Agrobacterium tumefaciens	Oryza sativa	tr|B9JCL7|B9JCL7_AGRRK	tr|Q7XB57|Q7XB57_ORYSJ	4.00	28.33
CLS00100	Agrobacterium tumefaciens	Oryza sativa	tr|B9JCL7|B9JCL7_AGRRK	tr|Q8S1I8|Q8S1I8_ORYSJ	4.00	30.22
CLS00100	Agrobacterium tumefaciens	Pseudomonas aeruginosa	tr|B9JCL7|B9JCL7_AGRRK	tr|Q9HXP8|Q9HXP8_PSEAE	2.50	51.10
CLS00100	Agrobacterium tumefaciens	Pyrococcus horikoshii	tr|B9JCL7|B9JCL7_AGRRK	sp|O59307|SRP54_PYRHO	4.00	37.05
CLS00100	Agrobacterium tumefaciens	Rattus norvegicus	tr|B9JCL7|B9JCL7_AGRRK	sp|Q6AYB5|SRP54_RAT	4.00	30.52
CLS00100	Agrobacterium tumefaciens	Saccharomyces cerevisiae	tr|B9JCL7|B9JCL7_AGRRK	sp|P20424|SRP54_YEAST	4.00	29.73
CLS00100	Agrobacterium tumefaciens	Salmonella typhi	tr|B9JCL7|B9JCL7_AGRRK	tr|Q7CPZ7|Q7CPZ7_SALTY	2.50	52.43
CLS00100	Agrobacterium tumefaciens	Sulfolobus solfataricus	tr|B9JCL7|B9JCL7_AGRRK	sp|Q97ZE7|SRP54_SULSO	4.00	34.69
CLS00100	Agrobacterium tumefaciens	Thermotoga maritima	tr|B9JCL7|B9JCL7_AGRRK	tr|Q9X1Q1|Q9X1Q1_THEMA	4.00	49.42
CLS00100	Agrobacterium tumefaciens	Xenopus laevis	tr|B9JCL7|B9JCL7_AGRRK	tr|F6YD08|F6YD08_XENTR	4.00	27.51
CLS00100	Agrobacterium tumefaciens	Yersinia pestis	tr|B9JCL7|B9JCL7_AGRRK	tr|Q7CK91|Q7CK91_YERPE	2.50	52.43
CLS00100	Arabidopsis thaliana	Bacillus subtilis	sp|P49967|SR543_ARATH	sp|P37105|SRP54_BACSU	4.00	32.13
CLS00100	Arabidopsis thaliana	Caenorhabditis elegans	sp|P49967|SR543_ARATH	tr|G5EE80|G5EE80_CAEEL	1.50	56.70
CLS00100	Arabidopsis thaliana	Danio rerio	sp|P49967|SR543_ARATH	tr|Q7ZVN5|Q7ZVN5_DANRE	1.50	57.49
CLS00100	Arabidopsis thaliana	Drosophila melanogaster	sp|P49967|SR543_ARATH	tr|Q9V3D9|Q9V3D9_DROME	1.50	56.48
CLS00100	Arabidopsis thaliana	Escherichia coli	sp|P49967|SR543_ARATH	sp|P0AGD7|SRP54_ECOLI	4.00	29.27
CLS00100	Arabidopsis thaliana	Gallus gallus	sp|P49967|SR543_ARATH	tr|E1C6G6|E1C6G6_CHICK	1.50	56.88
CLS00100	Arabidopsis thaliana	Haemophilus influenzae	sp|P49967|SR543_ARATH	sp|P44518|SRP54_HAEIN	4.00	30.43
CLS00100	Arabidopsis thaliana	Haloferax volcanii	sp|P49967|SR543_ARATH	sp|Q977V2|SRP54_HALVD	3.80	38.56
CLS00100	Arabidopsis thaliana	Homo sapiens	sp|P49967|SR543_ARATH	sp|P61011|SRP54_HUMAN	1.50	58.10
CLS00100	Arabidopsis thaliana	Mycobacterium tuberculosis	sp|P49967|SR543_ARATH	sp|P9WGD7|SRP54_MYCTU	4.00	32.24
CLS00100	Arabidopsis thaliana	Oryza sativa	sp|P49967|SR543_ARATH	tr|Q7XB57|Q7XB57_ORYSJ	0.20	71.64
CLS00100	Arabidopsis thaliana	Oryza sativa	sp|P49967|SR543_ARATH	tr|Q8S1I8|Q8S1I8_ORYSJ	0.20	85.43
CLS00100	Arabidopsis thaliana	Pseudomonas aeruginosa	sp|P49967|SR543_ARATH	tr|Q9HXP8|Q9HXP8_PSEAE	4.00	31.56
CLS00100	Arabidopsis thaliana	Pyrococcus horikoshii	sp|P49967|SR543_ARATH	sp|O59307|SRP54_PYRHO	3.80	42.76
CLS00100	Arabidopsis thaliana	Rattus norvegicus	sp|P49967|SR543_ARATH	sp|Q6AYB5|SRP54_RAT	1.50	57.69
CLS00100	Arabidopsis thaliana	Saccharomyces cerevisiae	sp|P49967|SR543_ARATH	sp|P20424|SRP54_YEAST	1.50	46.95
CLS00100	Arabidopsis thaliana	Salmonella typhi	sp|P49967|SR543_ARATH	tr|Q7CPZ7|Q7CPZ7_SALTY	4.00	30.16
CLS00100	Arabidopsis thaliana	Sulfolobus solfataricus	sp|P49967|SR543_ARATH	sp|Q97ZE7|SRP54_SULSO	2.70	40.68
CLS00100	Arabidopsis thaliana	Thermotoga maritima	sp|P49967|SR543_ARATH	tr|Q9X1Q1|Q9X1Q1_THEMA	4.00	31.18
CLS00100	Arabidopsis thaliana	Xenopus laevis	sp|P49967|SR543_ARATH	tr|F6YD08|F6YD08_XENTR	1.50	48.88
CLS00100	Arabidopsis thaliana	Yersinia pestis	sp|P49967|SR543_ARATH	tr|Q7CK91|Q7CK91_YERPE	4.00	30.38
CLS00100	Bacillus subtilis	Caenorhabditis elegans	sp|P37105|SRP54_BACSU	tr|G5EE80|G5EE80_CAEEL	4.00	30.41
CLS00100	Bacillus subtilis	Danio rerio	sp|P37105|SRP54_BACSU	tr|Q7ZVN5|Q7ZVN5_DANRE	4.00	33.56
CLS00100	Bacillus subtilis	Drosophila melanogaster	sp|P37105|SRP54_BACSU	tr|Q9V3D9|Q9V3D9_DROME	4.00	30.63
CLS00100	Bacillus subtilis	Escherichia coli	sp|P37105|SRP54_BACSU	sp|P0AGD7|SRP54_ECOLI	3.10	53.71
CLS00100	Bacillus subtilis	Gallus gallus	sp|P37105|SRP54_BACSU	tr|E1C6G6|E1C6G6_CHICK	4.00	33.78
CLS00100	Bacillus subtilis	Haemophilus influenzae	sp|P37105|SRP54_BACSU	sp|P44518|SRP54_HAEIN	3.10	55.51
CLS00100	Bacillus subtilis	Haloferax volcanii	sp|P37105|SRP54_BACSU	sp|Q977V2|SRP54_HALVD	4.00	35.76
CLS00100	Bacillus subtilis	Homo sapiens	sp|P37105|SRP54_BACSU	sp|P61011|SRP54_HUMAN	4.00	33.33
CLS00100	Bacillus subtilis	Mycobacterium tuberculosis	sp|P37105|SRP54_BACSU	sp|P9WGD7|SRP54_MYCTU	3.10	52.60
CLS00100	Bacillus subtilis	Oryza sativa	sp|P37105|SRP54_BACSU	tr|Q7XB57|Q7XB57_ORYSJ	4.00	28.76
CLS00100	Bacillus subtilis	Oryza sativa	sp|P37105|SRP54_BACSU	tr|Q8S1I8|Q8S1I8_ORYSJ	4.00	30.56
CLS00100	Bacillus subtilis	Pseudomonas aeruginosa	sp|P37105|SRP54_BACSU	tr|Q9HXP8|Q9HXP8_PSEAE	3.10	54.61
CLS00100	Bacillus subtilis	Pyrococcus horikoshii	sp|P37105|SRP54_BACSU	sp|O59307|SRP54_PYRHO	4.00	39.77
CLS00100	Bacillus subtilis	Rattus norvegicus	sp|P37105|SRP54_BACSU	sp|Q6AYB5|SRP54_RAT	4.00	33.33
CLS00100	Bacillus subtilis	Saccharomyces cerevisiae	sp|P37105|SRP54_BACSU	sp|P20424|SRP54_YEAST	4.00	33.48
CLS00100	Bacillus subtilis	Salmonella typhi	sp|P37105|SRP54_BACSU	tr|Q7CPZ7|Q7CPZ7_SALTY	3.10	53.93
CLS00100	Bacillus subtilis	Sulfolobus solfataricus	sp|P37105|SRP54_BACSU	sp|Q97ZE7|SRP54_SULSO	4.00	35.23
CLS00100	Bacillus subtilis	Thermotoga maritima	sp|P37105|SRP54_BACSU	tr|Q9X1Q1|Q9X1Q1_THEMA	4.00	54.86
CLS00100	Bacillus subtilis	Xenopus laevis	sp|P37105|SRP54_BACSU	tr|F6YD08|F6YD08_XENTR	4.00	29.05
CLS00100	Bacillus subtilis	Yersinia pestis	sp|P37105|SRP54_BACSU	tr|Q7CK91|Q7CK91_YERPE	3.10	54.16
CLS00100	Caenorhabditis elegans	Danio rerio	tr|G5EE80|G5EE80_CAEEL	tr|Q7ZVN5|Q7ZVN5_DANRE	0.80	73.83
CLS00100	Caenorhabditis elegans	Drosophila melanogaster	tr|G5EE80|G5EE80_CAEEL	tr|Q9V3D9|Q9V3D9_DROME	0.70	69.78
CLS00100	Caenorhabditis elegans	Escherichia coli	tr|G5EE80|G5EE80_CAEEL	sp|P0AGD7|SRP54_ECOLI	4.00	28.89
CLS00100	Caenorhabditis elegans	Gallus gallus	tr|G5EE80|G5EE80_CAEEL	tr|E1C6G6|E1C6G6_CHICK	0.80	72.01
CLS00100	Caenorhabditis elegans	Haemophilus influenzae	tr|G5EE80|G5EE80_CAEEL	sp|P44518|SRP54_HAEIN	4.00	28.98
CLS00100	Caenorhabditis elegans	Haloferax volcanii	tr|G5EE80|G5EE80_CAEEL	sp|Q977V2|SRP54_HALVD	3.80	38.43
CLS00100	Caenorhabditis elegans	Homo sapiens	tr|G5EE80|G5EE80_CAEEL	sp|P61011|SRP54_HUMAN	0.80	72.41
CLS00100	Caenorhabditis elegans	Mycobacterium tuberculosis	tr|G5EE80|G5EE80_CAEEL	sp|P9WGD7|SRP54_MYCTU	4.00	29.10
CLS00100	Caenorhabditis elegans	Oryza sativa	tr|G5EE80|G5EE80_CAEEL	tr|Q7XB57|Q7XB57_ORYSJ	1.50	55.62
CLS00100	Caenorhabditis elegans	Oryza sativa	tr|G5EE80|G5EE80_CAEEL	tr|Q8S1I8|Q8S1I8_ORYSJ	1.50	57.94
CLS00100	Caenorhabditis elegans	Pseudomonas aeruginosa	tr|G5EE80|G5EE80_CAEEL	tr|Q9HXP8|Q9HXP8_PSEAE	4.00	30.53
CLS00100	Caenorhabditis elegans	Pyrococcus horikoshii	tr|G5EE80|G5EE80_CAEEL	sp|O59307|SRP54_PYRHO	3.80	42.37
CLS00100	Caenorhabditis elegans	Rattus norvegicus	tr|G5EE80|G5EE80_CAEEL	sp|Q6AYB5|SRP54_RAT	0.80	72.41
CLS00100	Caenorhabditis elegans	Saccharomyces cerevisiae	tr|G5EE80|G5EE80_CAEEL	sp|P20424|SRP54_YEAST	1.30	48.68
CLS00100	Caenorhabditis elegans	Salmonella typhi	tr|G5EE80|G5EE80_CAEEL	tr|Q7CPZ7|Q7CPZ7_SALTY	4.00	28.89
CLS00100	Caenorhabditis elegans	Sulfolobus solfataricus	tr|G5EE80|G5EE80_CAEEL	sp|Q97ZE7|SRP54_SULSO	2.70	38.41
CLS00100	Caenorhabditis elegans	Thermotoga maritima	tr|G5EE80|G5EE80_CAEEL	tr|Q9X1Q1|Q9X1Q1_THEMA	4.00	32.41
CLS00100	Caenorhabditis elegans	Xenopus laevis	tr|G5EE80|G5EE80_CAEEL	tr|F6YD08|F6YD08_XENTR	0.80	63.89
CLS00100	Caenorhabditis elegans	Yersinia pestis	tr|G5EE80|G5EE80_CAEEL	tr|Q7CK91|Q7CK91_YERPE	4.00	28.44
CLS00100	Danio rerio	Drosophila melanogaster	tr|Q7ZVN5|Q7ZVN5_DANRE	tr|Q9V3D9|Q9V3D9_DROME	0.80	78.57
CLS00100	Danio rerio	Escherichia coli	tr|Q7ZVN5|Q7ZVN5_DANRE	sp|P0AGD7|SRP54_ECOLI	4.00	33.33
CLS00100	Danio rerio	Gallus gallus	tr|Q7ZVN5|Q7ZVN5_DANRE	tr|E1C6G6|E1C6G6_CHICK	0.40	94.64
CLS00100	Danio rerio	Haemophilus influenzae	tr|Q7ZVN5|Q7ZVN5_DANRE	sp|P44518|SRP54_HAEIN	4.00	33.12
CLS00100	Danio rerio	Haloferax volcanii	tr|Q7ZVN5|Q7ZVN5_DANRE	sp|Q977V2|SRP54_HALVD	3.80	40.39
CLS00100	Danio rerio	Homo sapiens	tr|Q7ZVN5|Q7ZVN5_DANRE	sp|P61011|SRP54_HUMAN	0.40	96.03
CLS00100	Danio rerio	Mycobacterium tuberculosis	tr|Q7ZVN5|Q7ZVN5_DANRE	sp|P9WGD7|SRP54_MYCTU	4.00	31.45
CLS00100	Danio rerio	Oryza sativa	tr|Q7ZVN5|Q7ZVN5_DANRE	tr|Q7XB57|Q7XB57_ORYSJ	1.50	55.60
CLS00100	Danio rerio	Oryza sativa	tr|Q7ZVN5|Q7ZVN5_DANRE	tr|Q8S1I8|Q8S1I8_ORYSJ	1.50	59.84
CLS00100	Danio rerio	Pseudomonas aeruginosa	tr|Q7ZVN5|Q7ZVN5_DANRE	tr|Q9HXP8|Q9HXP8_PSEAE	4.00	34.07
CLS00100	Danio rerio	Pyrococcus horikoshii	tr|Q7ZVN5|Q7ZVN5_DANRE	sp|O59307|SRP54_PYRHO	3.80	46.22
CLS00100	Danio rerio	Rattus norvegicus	tr|Q7ZVN5|Q7ZVN5_DANRE	sp|Q6AYB5|SRP54_RAT	0.40	96.03
CLS00100	Danio rerio	Saccharomyces cerevisiae	tr|Q7ZVN5|Q7ZVN5_DANRE	sp|P20424|SRP54_YEAST	1.30	48.80
CLS00100	Danio rerio	Salmonella typhi	tr|Q7ZVN5|Q7ZVN5_DANRE	tr|Q7CPZ7|Q7CPZ7_SALTY	4.00	33.56
CLS00100	Danio rerio	Sulfolobus solfataricus	tr|Q7ZVN5|Q7ZVN5_DANRE	sp|Q97ZE7|SRP54_SULSO	2.70	37.50
CLS00100	Danio rerio	Thermotoga maritima	tr|Q7ZVN5|Q7ZVN5_DANRE	tr|Q9X1Q1|Q9X1Q1_THEMA	4.00	35.42
CLS00100	Danio rerio	Xenopus laevis	tr|Q7ZVN5|Q7ZVN5_DANRE	tr|F6YD08|F6YD08_XENTR	0.40	82.34
CLS00100	Danio rerio	Yersinia pestis	tr|Q7ZVN5|Q7ZVN5_DANRE	tr|Q7CK91|Q7CK91_YERPE	4.00	32.89
CLS00100	Drosophila melanogaster	Escherichia coli	tr|Q9V3D9|Q9V3D9_DROME	sp|P0AGD7|SRP54_ECOLI	4.00	30.22
CLS00100	Drosophila melanogaster	Gallus gallus	tr|Q9V3D9|Q9V3D9_DROME	tr|E1C6G6|E1C6G6_CHICK	0.80	75.39
CLS00100	Drosophila melanogaster	Haemophilus influenzae	tr|Q9V3D9|Q9V3D9_DROME	sp|P44518|SRP54_HAEIN	4.00	31.37
CLS00100	Drosophila melanogaster	Haloferax volcanii	tr|Q9V3D9|Q9V3D9_DROME	sp|Q977V2|SRP54_HALVD	3.80	39.30
CLS00100	Drosophila melanogaster	Homo sapiens	tr|Q9V3D9|Q9V3D9_DROME	sp|P61011|SRP54_HUMAN	0.80	76.79
CLS00100	Drosophila melanogaster	Mycobacterium tuberculosis	tr|Q9V3D9|Q9V3D9_DROME	sp|P9WGD7|SRP54_MYCTU	4.00	30.20
CLS00100	Drosophila melanogaster	Oryza sativa	tr|Q9V3D9|Q9V3D9_DROME	tr|Q7XB57|Q7XB57_ORYSJ	1.50	53.53
CLS00100	Drosophila melanogaster	Oryza sativa	tr|Q9V3D9|Q9V3D9_DROME	tr|Q8S1I8|Q8S1I8_ORYSJ	1.50	56.28
CLS00100	Drosophila melanogaster	Pseudomonas aeruginosa	tr|Q9V3D9|Q9V3D9_DROME	tr|Q9HXP8|Q9HXP8_PSEAE	4.00	30.97
CLS00100	Drosophila melanogaster	Pyrococcus horikoshii	tr|Q9V3D9|Q9V3D9_DROME	sp|O59307|SRP54_PYRHO	3.80	43.08
CLS00100	Drosophila melanogaster	Rattus norvegicus	tr|Q9V3D9|Q9V3D9_DROME	sp|Q6AYB5|SRP54_RAT	0.80	76.98
CLS00100	Drosophila melanogaster	Saccharomyces cerevisiae	tr|Q9V3D9|Q9V3D9_DROME	sp|P20424|SRP54_YEAST	1.30	47.13
CLS00100	Drosophila melanogaster	Salmonella typhi	tr|Q9V3D9|Q9V3D9_DROME	tr|Q7CPZ7|Q7CPZ7_SALTY	4.00	30.67
CLS00100	Drosophila melanogaster	Sulfolobus solfataricus	tr|Q9V3D9|Q9V3D9_DROME	sp|Q97ZE7|SRP54_SULSO	2.70	38.64
CLS00100	Drosophila melanogaster	Thermotoga maritima	tr|Q9V3D9|Q9V3D9_DROME	tr|Q9X1Q1|Q9X1Q1_THEMA	4.00	33.56
CLS00100	Drosophila melanogaster	Xenopus laevis	tr|Q9V3D9|Q9V3D9_DROME	tr|F6YD08|F6YD08_XENTR	0.80	67.66
CLS00100	Drosophila melanogaster	Yersinia pestis	tr|Q9V3D9|Q9V3D9_DROME	tr|Q7CK91|Q7CK91_YERPE	4.00	30.67
CLS00100	Escherichia coli	Gallus gallus	sp|P0AGD7|SRP54_ECOLI	tr|E1C6G6|E1C6G6_CHICK	4.00	33.11
CLS00100	Escherichia coli	Haemophilus influenzae	sp|P0AGD7|SRP54_ECOLI	sp|P44518|SRP54_HAEIN	0.70	79.69
CLS00100	Escherichia coli	Haloferax volcanii	sp|P0AGD7|SRP54_ECOLI	sp|Q977V2|SRP54_HALVD	4.00	34.16
CLS00100	Escherichia coli	Homo sapiens	sp|P0AGD7|SRP54_ECOLI	sp|P61011|SRP54_HUMAN	4.00	33.11
CLS00100	Escherichia coli	Mycobacterium tuberculosis	sp|P0AGD7|SRP54_ECOLI	sp|P9WGD7|SRP54_MYCTU	3.10	52.00
CLS00100	Escherichia coli	Oryza sativa	sp|P0AGD7|SRP54_ECOLI	tr|Q7XB57|Q7XB57_ORYSJ	4.00	27.94
CLS00100	Escherichia coli	Oryza sativa	sp|P0AGD7|SRP54_ECOLI	tr|Q8S1I8|Q8S1I8_ORYSJ	4.00	30.16
CLS00100	Escherichia coli	Pseudomonas aeruginosa	sp|P0AGD7|SRP54_ECOLI	tr|Q9HXP8|Q9HXP8_PSEAE	1.40	72.41
CLS00100	Escherichia coli	Pyrococcus horikoshii	sp|P0AGD7|SRP54_ECOLI	sp|O59307|SRP54_PYRHO	4.00	33.48
CLS00100	Escherichia coli	Rattus norvegicus	sp|P0AGD7|SRP54_ECOLI	sp|Q6AYB5|SRP54_RAT	4.00	33.33
CLS00100	Escherichia coli	Saccharomyces cerevisiae	sp|P0AGD7|SRP54_ECOLI	sp|P20424|SRP54_YEAST	4.00	30.82
CLS00100	Escherichia coli	Salmonella typhi	sp|P0AGD7|SRP54_ECOLI	tr|Q7CPZ7|Q7CPZ7_SALTY	0.10	98.23
CLS00100	Escherichia coli	Sulfolobus solfataricus	sp|P0AGD7|SRP54_ECOLI	sp|Q97ZE7|SRP54_SULSO	4.00	33.49
CLS00100	Escherichia coli	Thermotoga maritima	sp|P0AGD7|SRP54_ECOLI	tr|Q9X1Q1|Q9X1Q1_THEMA	4.00	55.89
CLS00100	Escherichia coli	Xenopus laevis	sp|P0AGD7|SRP54_ECOLI	tr|F6YD08|F6YD08_XENTR	4.00	28.22
CLS00100	Escherichia coli	Yersinia pestis	sp|P0AGD7|SRP54_ECOLI	tr|Q7CK91|Q7CK91_YERPE	0.40	88.96
CLS00100	Gallus gallus	Haemophilus influenzae	tr|E1C6G6|E1C6G6_CHICK	sp|P44518|SRP54_HAEIN	4.00	33.33
CLS00100	Gallus gallus	Haloferax volcanii	tr|E1C6G6|E1C6G6_CHICK	sp|Q977V2|SRP54_HALVD	3.80	40.61
CLS00100	Gallus gallus	Homo sapiens	tr|E1C6G6|E1C6G6_CHICK	sp|P61011|SRP54_HUMAN	0.30	97.82
CLS00100	Gallus gallus	Mycobacterium tuberculosis	tr|E1C6G6|E1C6G6_CHICK	sp|P9WGD7|SRP54_MYCTU	4.00	30.60
CLS00100	Gallus gallus	Oryza sativa	tr|E1C6G6|E1C6G6_CHICK	tr|Q7XB57|Q7XB57_ORYSJ	1.50	54.77
CLS00100	Gallus gallus	Oryza sativa	tr|E1C6G6|E1C6G6_CHICK	tr|Q8S1I8|Q8S1I8_ORYSJ	1.50	58.42
CLS00100	Gallus gallus	Pseudomonas aeruginosa	tr|E1C6G6|E1C6G6_CHICK	tr|Q9HXP8|Q9HXP8_PSEAE	4.00	34.07
CLS00100	Gallus gallus	Pyrococcus horikoshii	tr|E1C6G6|E1C6G6_CHICK	sp|O59307|SRP54_PYRHO	3.80	45.54
CLS00100	Gallus gallus	Rattus norvegicus	tr|E1C6G6|E1C6G6_CHICK	sp|Q6AYB5|SRP54_RAT	0.30	97.82
CLS00100	Gallus gallus	Saccharomyces cerevisiae	tr|E1C6G6|E1C6G6_CHICK	sp|P20424|SRP54_YEAST	1.30	48.91
CLS00100	Gallus gallus	Salmonella typhi	tr|E1C6G6|E1C6G6_CHICK	tr|Q7CPZ7|Q7CPZ7_SALTY	4.00	33.33
CLS00100	Gallus gallus	Sulfolobus solfataricus	tr|E1C6G6|E1C6G6_CHICK	sp|Q97ZE7|SRP54_SULSO	2.70	38.64
CLS00100	Gallus gallus	Thermotoga maritima	tr|E1C6G6|E1C6G6_CHICK	tr|Q9X1Q1|Q9X1Q1_THEMA	4.00	35.65
CLS00100	Gallus gallus	Xenopus laevis	tr|E1C6G6|E1C6G6_CHICK	tr|F6YD08|F6YD08_XENTR	0.40	81.94
CLS00100	Gallus gallus	Yersinia pestis	tr|E1C6G6|E1C6G6_CHICK	tr|Q7CK91|Q7CK91_YERPE	4.00	33.56
CLS00100	Haemophilus influenzae	Haloferax volcanii	sp|P44518|SRP54_HAEIN	sp|Q977V2|SRP54_HALVD	4.00	37.75
CLS00100	Haemophilus influenzae	Homo sapiens	sp|P44518|SRP54_HAEIN	sp|P61011|SRP54_HUMAN	4.00	33.33
CLS00100	Haemophilus influenzae	Mycobacterium tuberculosis	sp|P44518|SRP54_HAEIN	sp|P9WGD7|SRP54_MYCTU	3.10	50.33
CLS00100	Haemophilus influenzae	Oryza sativa	sp|P44518|SRP54_HAEIN	tr|Q7XB57|Q7XB57_ORYSJ	4.00	27.83
CLS00100	Haemophilus influenzae	Oryza sativa	sp|P44518|SRP54_HAEIN	tr|Q8S1I8|Q8S1I8_ORYSJ	4.00	31.09
CLS00100	Haemophilus influenzae	Pseudomonas aeruginosa	sp|P44518|SRP54_HAEIN	tr|Q9HXP8|Q9HXP8_PSEAE	1.40	72.63
CLS00100	Haemophilus influenzae	Pyrococcus horikoshii	sp|P44518|SRP54_HAEIN	sp|O59307|SRP54_PYRHO	4.00	37.19
CLS00100	Haemophilus influenzae	Rattus norvegicus	sp|P44518|SRP54_HAEIN	sp|Q6AYB5|SRP54_RAT	4.00	33.55
CLS00100	Haemophilus influenzae	Saccharomyces cerevisiae	sp|P44518|SRP54_HAEIN	sp|P20424|SRP54_YEAST	4.00	33.04
CLS00100	Haemophilus influenzae	Salmonella typhi	sp|P44518|SRP54_HAEIN	tr|Q7CPZ7|Q7CPZ7_SALTY	0.70	79.69
CLS00100	Haemophilus influenzae	Sulfolobus solfataricus	sp|P44518|SRP54_HAEIN	sp|Q97ZE7|SRP54_SULSO	4.00	38.86
CLS00100	Haemophilus influenzae	Thermotoga maritima	sp|P44518|SRP54_HAEIN	tr|Q9X1Q1|Q9X1Q1_THEMA	4.00	56.81
CLS00100	Haemophilus influenzae	Xenopus laevis	sp|P44518|SRP54_HAEIN	tr|F6YD08|F6YD08_XENTR	4.00	28.76
CLS00100	Haemophilus influenzae	Yersinia pestis	sp|P44518|SRP54_HAEIN	tr|Q7CK91|Q7CK91_YERPE	0.70	79.25
CLS00100	Haloferax volcanii	Homo sapiens	sp|Q977V2|SRP54_HALVD	sp|P61011|SRP54_HUMAN	3.80	40.61
CLS00100	Haloferax volcanii	Mycobacterium tuberculosis	sp|Q977V2|SRP54_HALVD	sp|P9WGD7|SRP54_MYCTU	4.00	36.84
CLS00100	Haloferax volcanii	Oryza sativa	sp|Q977V2|SRP54_HALVD	tr|Q7XB57|Q7XB57_ORYSJ	3.80	37.91
CLS00100	Haloferax volcanii	Oryza sativa	sp|Q977V2|SRP54_HALVD	tr|Q8S1I8|Q8S1I8_ORYSJ	3.80	38.34
CLS00100	Haloferax volcanii	Pseudomonas aeruginosa	sp|Q977V2|SRP54_HALVD	tr|Q9HXP8|Q9HXP8_PSEAE	4.00	34.97
CLS00100	Haloferax volcanii	Pyrococcus horikoshii	sp|Q977V2|SRP54_HALVD	sp|O59307|SRP54_PYRHO	3.70	48.40
CLS00100	Haloferax volcanii	Rattus norvegicus	sp|Q977V2|SRP54_HALVD	sp|Q6AYB5|SRP54_RAT	3.80	40.61
CLS00100	Haloferax volcanii	Saccharomyces cerevisiae	sp|Q977V2|SRP54_HALVD	sp|P20424|SRP54_YEAST	3.80	40.17
CLS00100	Haloferax volcanii	Salmonella typhi	sp|Q977V2|SRP54_HALVD	tr|Q7CPZ7|Q7CPZ7_SALTY	4.00	34.61
CLS00100	Haloferax volcanii	Sulfolobus solfataricus	sp|Q977V2|SRP54_HALVD	sp|Q97ZE7|SRP54_SULSO	3.80	40.32
CLS00100	Haloferax volcanii	Thermotoga maritima	sp|Q977V2|SRP54_HALVD	tr|Q9X1Q1|Q9X1Q1_THEMA	4.00	36.45
CLS00100	Haloferax volcanii	Xenopus laevis	sp|Q977V2|SRP54_HALVD	tr|F6YD08|F6YD08_XENTR	3.80	34.51
CLS00100	Haloferax volcanii	Yersinia pestis	sp|Q977V2|SRP54_HALVD	tr|Q7CK91|Q7CK91_YERPE	4.00	35.06
CLS00100	Homo sapiens	Mycobacterium tuberculosis	sp|P61011|SRP54_HUMAN	sp|P9WGD7|SRP54_MYCTU	4.00	31.05
CLS00100	Homo sapiens	Oryza sativa	sp|P61011|SRP54_HUMAN	tr|Q7XB57|Q7XB57_ORYSJ	1.50	55.60
CLS00100	Homo sapiens	Oryza sativa	sp|P61011|SRP54_HUMAN	tr|Q8S1I8|Q8S1I8_ORYSJ	1.50	58.99
CLS00100	Homo sapiens	Pseudomonas aeruginosa	sp|P61011|SRP54_HUMAN	tr|Q9HXP8|Q9HXP8_PSEAE	4.00	33.19
CLS00100	Homo sapiens	Pyrococcus horikoshii	sp|P61011|SRP54_HUMAN	sp|O59307|SRP54_PYRHO	3.80	45.54
CLS00100	Homo sapiens	Rattus norvegicus	sp|P61011|SRP54_HUMAN	sp|Q6AYB5|SRP54_RAT	0.10	99.60
CLS00100	Homo sapiens	Saccharomyces cerevisiae	sp|P61011|SRP54_HUMAN	sp|P20424|SRP54_YEAST	1.30	50.40
CLS00100	Homo sapiens	Salmonella typhi	sp|P61011|SRP54_HUMAN	tr|Q7CPZ7|Q7CPZ7_SALTY	4.00	33.33
CLS00100	Homo sapiens	Sulfolobus solfataricus	sp|P61011|SRP54_HUMAN	sp|Q97ZE7|SRP54_SULSO	2.70	37.95
CLS00100	Homo sapiens	Thermotoga maritima	sp|P61011|SRP54_HUMAN	tr|Q9X1Q1|Q9X1Q1_THEMA	4.00	35.65
CLS00100	Homo sapiens	Xenopus laevis	sp|P61011|SRP54_HUMAN	tr|F6YD08|F6YD08_XENTR	0.40	83.33
CLS00100	Homo sapiens	Yersinia pestis	sp|P61011|SRP54_HUMAN	tr|Q7CK91|Q7CK91_YERPE	4.00	32.67
CLS00100	Mycobacterium tuberculosis	Oryza sativa	sp|P9WGD7|SRP54_MYCTU	tr|Q7XB57|Q7XB57_ORYSJ	4.00	30.75
CLS00100	Mycobacterium tuberculosis	Oryza sativa	sp|P9WGD7|SRP54_MYCTU	tr|Q8S1I8|Q8S1I8_ORYSJ	4.00	31.57
CLS00100	Mycobacterium tuberculosis	Pseudomonas aeruginosa	sp|P9WGD7|SRP54_MYCTU	tr|Q9HXP8|Q9HXP8_PSEAE	3.10	51.56
CLS00100	Mycobacterium tuberculosis	Pyrococcus horikoshii	sp|P9WGD7|SRP54_MYCTU	sp|O59307|SRP54_PYRHO	4.00	35.23
CLS00100	Mycobacterium tuberculosis	Rattus norvegicus	sp|P9WGD7|SRP54_MYCTU	sp|Q6AYB5|SRP54_RAT	4.00	31.05
CLS00100	Mycobacterium tuberculosis	Saccharomyces cerevisiae	sp|P9WGD7|SRP54_MYCTU	sp|P20424|SRP54_YEAST	4.00	30.54
CLS00100	Mycobacterium tuberculosis	Salmonella typhi	sp|P9WGD7|SRP54_MYCTU	tr|Q7CPZ7|Q7CPZ7_SALTY	3.10	51.56
CLS00100	Mycobacterium tuberculosis	Sulfolobus solfataricus	sp|P9WGD7|SRP54_MYCTU	sp|Q97ZE7|SRP54_SULSO	4.00	35.31
CLS00100	Mycobacterium tuberculosis	Thermotoga maritima	sp|P9WGD7|SRP54_MYCTU	tr|Q9X1Q1|Q9X1Q1_THEMA	4.00	47.58
CLS00100	Mycobacterium tuberculosis	Xenopus laevis	sp|P9WGD7|SRP54_MYCTU	tr|F6YD08|F6YD08_XENTR	4.00	26.41
CLS00100	Mycobacterium tuberculosis	Yersinia pestis	sp|P9WGD7|SRP54_MYCTU	tr|Q7CK91|Q7CK91_YERPE	3.10	50.89
CLS00100	Oryza sativa	Pseudomonas aeruginosa	tr|Q7XB57|Q7XB57_ORYSJ	tr|Q9HXP8|Q9HXP8_PSEAE	4.00	28.26
CLS00100	Oryza sativa	Pyrococcus horikoshii	tr|Q7XB57|Q7XB57_ORYSJ	sp|O59307|SRP54_PYRHO	3.80	44.34
CLS00100	Oryza sativa	Rattus norvegicus	tr|Q7XB57|Q7XB57_ORYSJ	sp|Q6AYB5|SRP54_RAT	1.50	55.19
CLS00100	Oryza sativa	Saccharomyces cerevisiae	tr|Q7XB57|Q7XB57_ORYSJ	sp|P20424|SRP54_YEAST	1.50	43.87
CLS00100	Oryza sativa	Salmonella typhi	tr|Q7XB57|Q7XB57_ORYSJ	tr|Q7CPZ7|Q7CPZ7_SALTY	4.00	27.94
CLS00100	Oryza sativa	Sulfolobus solfataricus	tr|Q7XB57|Q7XB57_ORYSJ	sp|Q97ZE7|SRP54_SULSO	2.70	39.77
CLS00100	Oryza sativa	Thermotoga maritima	tr|Q7XB57|Q7XB57_ORYSJ	tr|Q9X1Q1|Q9X1Q1_THEMA	4.00	31.18
CLS00100	Oryza sativa	Xenopus laevis	tr|Q7XB57|Q7XB57_ORYSJ	tr|F6YD08|F6YD08_XENTR	1.50	46.99
CLS00100	Oryza sativa	Yersinia pestis	tr|Q7XB57|Q7XB57_ORYSJ	tr|Q7CK91|Q7CK91_YERPE	4.00	28.82
CLS00100	Oryza sativa	Pseudomonas aeruginosa	tr|Q8S1I8|Q8S1I8_ORYSJ	tr|Q9HXP8|Q9HXP8_PSEAE	4.00	31.13
CLS00100	Oryza sativa	Pyrococcus horikoshii	tr|Q8S1I8|Q8S1I8_ORYSJ	sp|O59307|SRP54_PYRHO	3.80	44.34
CLS00100	Oryza sativa	Rattus norvegicus	tr|Q8S1I8|Q8S1I8_ORYSJ	sp|Q6AYB5|SRP54_RAT	1.50	58.99
CLS00100	Oryza sativa	Saccharomyces cerevisiae	tr|Q8S1I8|Q8S1I8_ORYSJ	sp|P20424|SRP54_YEAST	1.50	45.05
CLS00100	Oryza sativa	Salmonella typhi	tr|Q8S1I8|Q8S1I8_ORYSJ	tr|Q7CPZ7|Q7CPZ7_SALTY	4.00	30.38
CLS00100	Oryza sativa	Sulfolobus solfataricus	tr|Q8S1I8|Q8S1I8_ORYSJ	sp|Q97ZE7|SRP54_SULSO	2.70	40.68
CLS00100	Oryza sativa	Thermotoga maritima	tr|Q8S1I8|Q8S1I8_ORYSJ	tr|Q9X1Q1|Q9X1Q1_THEMA	4.00	31.87
CLS00100	Oryza sativa	Xenopus laevis	tr|Q8S1I8|Q8S1I8_ORYSJ	tr|F6YD08|F6YD08_XENTR	1.50	50.61
CLS00100	Oryza sativa	Yersinia pestis	tr|Q8S1I8|Q8S1I8_ORYSJ	tr|Q7CK91|Q7CK91_YERPE	4.00	31.49
CLS00100	Pseudomonas aeruginosa	Pyrococcus horikoshii	tr|Q9HXP8|Q9HXP8_PSEAE	sp|O59307|SRP54_PYRHO	4.00	33.71
CLS00100	Pseudomonas aeruginosa	Rattus norvegicus	tr|Q9HXP8|Q9HXP8_PSEAE	sp|Q6AYB5|SRP54_RAT	4.00	33.41
CLS00100	Pseudomonas aeruginosa	Saccharomyces cerevisiae	tr|Q9HXP8|Q9HXP8_PSEAE	sp|P20424|SRP54_YEAST	4.00	31.64
CLS00100	Pseudomonas aeruginosa	Salmonella typhi	tr|Q9HXP8|Q9HXP8_PSEAE	tr|Q7CPZ7|Q7CPZ7_SALTY	1.40	72.19
CLS00100	Pseudomonas aeruginosa	Sulfolobus solfataricus	tr|Q9HXP8|Q9HXP8_PSEAE	sp|Q97ZE7|SRP54_SULSO	4.00	36.26
CLS00100	Pseudomonas aeruginosa	Thermotoga maritima	tr|Q9HXP8|Q9HXP8_PSEAE	tr|Q9X1Q1|Q9X1Q1_THEMA	4.00	53.35
CLS00100	Pseudomonas aeruginosa	Xenopus laevis	tr|Q9HXP8|Q9HXP8_PSEAE	tr|F6YD08|F6YD08_XENTR	4.00	29.20
CLS00100	Pseudomonas aeruginosa	Yersinia pestis	tr|Q9HXP8|Q9HXP8_PSEAE	tr|Q7CK91|Q7CK91_YERPE	1.40	71.52
CLS00100	Pyrococcus horikoshii	Rattus norvegicus	sp|O59307|SRP54_PYRHO	sp|Q6AYB5|SRP54_RAT	3.80	45.54
CLS00100	Pyrococcus horikoshii	Saccharomyces cerevisiae	sp|O59307|SRP54_PYRHO	sp|P20424|SRP54_YEAST	3.80	42.31
CLS00100	Pyrococcus horikoshii	Salmonella typhi	sp|O59307|SRP54_PYRHO	tr|Q7CPZ7|Q7CPZ7_SALTY	4.00	33.94
CLS00100	Pyrococcus horikoshii	Sulfolobus solfataricus	sp|O59307|SRP54_PYRHO	sp|Q97ZE7|SRP54_SULSO	3.80	49.20
CLS00100	Pyrococcus horikoshii	Thermotoga maritima	sp|O59307|SRP54_PYRHO	tr|Q9X1Q1|Q9X1Q1_THEMA	4.00	40.42
CLS00100	Pyrococcus horikoshii	Xenopus laevis	sp|O59307|SRP54_PYRHO	tr|F6YD08|F6YD08_XENTR	3.80	38.44
CLS00100	Pyrococcus horikoshii	Yersinia pestis	sp|O59307|SRP54_PYRHO	tr|Q7CK91|Q7CK91_YERPE	4.00	34.62
CLS00100	Rattus norvegicus	Saccharomyces cerevisiae	sp|Q6AYB5|SRP54_RAT	sp|P20424|SRP54_YEAST	1.30	50.40
CLS00100	Rattus norvegicus	Salmonella typhi	sp|Q6AYB5|SRP54_RAT	tr|Q7CPZ7|Q7CPZ7_SALTY	4.00	33.56
CLS00100	Rattus norvegicus	Sulfolobus solfataricus	sp|Q6AYB5|SRP54_RAT	sp|Q97ZE7|SRP54_SULSO	2.70	38.18
CLS00100	Rattus norvegicus	Thermotoga maritima	sp|Q6AYB5|SRP54_RAT	tr|Q9X1Q1|Q9X1Q1_THEMA	4.00	35.65
CLS00100	Rattus norvegicus	Xenopus laevis	sp|Q6AYB5|SRP54_RAT	tr|F6YD08|F6YD08_XENTR	0.40	83.33
CLS00100	Rattus norvegicus	Yersinia pestis	sp|Q6AYB5|SRP54_RAT	tr|Q7CK91|Q7CK91_YERPE	4.00	32.89
CLS00100	Saccharomyces cerevisiae	Salmonella typhi	sp|P20424|SRP54_YEAST	tr|Q7CPZ7|Q7CPZ7_SALTY	4.00	31.04
CLS00100	Saccharomyces cerevisiae	Sulfolobus solfataricus	sp|P20424|SRP54_YEAST	sp|Q97ZE7|SRP54_SULSO	2.70	41.59
CLS00100	Saccharomyces cerevisiae	Thermotoga maritima	sp|P20424|SRP54_YEAST	tr|Q9X1Q1|Q9X1Q1_THEMA	4.00	33.72
CLS00100	Saccharomyces cerevisiae	Xenopus laevis	sp|P20424|SRP54_YEAST	tr|F6YD08|F6YD08_XENTR	1.30	43.78
CLS00100	Saccharomyces cerevisiae	Yersinia pestis	sp|P20424|SRP54_YEAST	tr|Q7CK91|Q7CK91_YERPE	4.00	31.26
CLS00100	Salmonella typhi	Sulfolobus solfataricus	tr|Q7CPZ7|Q7CPZ7_SALTY	sp|Q97ZE7|SRP54_SULSO	4.00	34.17
CLS00100	Salmonella typhi	Thermotoga maritima	tr|Q7CPZ7|Q7CPZ7_SALTY	tr|Q9X1Q1|Q9X1Q1_THEMA	4.00	55.66
CLS00100	Salmonella typhi	Xenopus laevis	tr|Q7CPZ7|Q7CPZ7_SALTY	tr|F6YD08|F6YD08_XENTR	4.00	28.00
CLS00100	Salmonella typhi	Yersinia pestis	tr|Q7CPZ7|Q7CPZ7_SALTY	tr|Q7CK91|Q7CK91_YERPE	0.40	90.07
CLS00100	Sulfolobus solfataricus	Thermotoga maritima	sp|Q97ZE7|SRP54_SULSO	tr|Q9X1Q1|Q9X1Q1_THEMA	4.00	43.12
CLS00100	Sulfolobus solfataricus	Xenopus laevis	sp|Q97ZE7|SRP54_SULSO	tr|F6YD08|F6YD08_XENTR	2.70	30.23
CLS00100	Sulfolobus solfataricus	Yersinia pestis	sp|Q97ZE7|SRP54_SULSO	tr|Q7CK91|Q7CK91_YERPE	4.00	35.08
CLS00100	Thermotoga maritima	Xenopus laevis	tr|Q9X1Q1|Q9X1Q1_THEMA	tr|F6YD08|F6YD08_XENTR	4.00	30.79
CLS00100	Thermotoga maritima	Yersinia pestis	tr|Q9X1Q1|Q9X1Q1_THEMA	tr|Q7CK91|Q7CK91_YERPE	4.00	54.27
CLS00100	Xenopus laevis	Yersinia pestis	tr|F6YD08|F6YD08_XENTR	tr|Q7CK91|Q7CK91_YERPE	4.00	28.00
CLS00131	Agrobacterium tumefaciens	Arabidopsis thaliana	sp|B9JDU0|RL5_AGRRK	sp|P42794|RL112_ARATH	4.00	31.17
CLS00131	Agrobacterium tumefaciens	Arabidopsis thaliana	sp|B9JDU0|RL5_AGRRK	sp|P42795|RL111_ARATH	4.00	31.17
CLS00131	Agrobacterium tumefaciens	Bacillus subtilis	sp|B9JDU0|RL5_AGRRK	sp|P12877|RL5_BACSU	3.10	59.22
CLS00131	Agrobacterium tumefaciens	Caenorhabditis elegans	sp|B9JDU0|RL5_AGRRK	tr|Q19162|Q19162_CAEEL	4.00	28.40
CLS00131	Agrobacterium tumefaciens	Caenorhabditis elegans	sp|B9JDU0|RL5_AGRRK	sp|Q94300|RL11_CAEEL	4.00	29.63
CLS00131	Agrobacterium tumefaciens	Danio rerio	sp|B9JDU0|RL5_AGRRK	tr|Q6IQI6|Q6IQI6_DANRE	4.00	33.55
CLS00131	Agrobacterium tumefaciens	Drosophila melanogaster	sp|B9JDU0|RL5_AGRRK	sp|P46222|RL11_DROME	4.00	32.50
CLS00131	Agrobacterium tumefaciens	Escherichia coli	sp|B9JDU0|RL5_AGRRK	sp|P62399|RL5_ECOLI	2.50	58.66
CLS00131	Agrobacterium tumefaciens	Haemophilus influenzae	sp|B9JDU0|RL5_AGRRK	sp|P44346|RL5_HAEIN	2.50	57.54
CLS00131	Agrobacterium tumefaciens	Haloferax volcanii	sp|B9JDU0|RL5_AGRRK	sp|P50559|RL5_HALVD	4.00	37.75
CLS00131	Agrobacterium tumefaciens	Homo sapiens	sp|B9JDU0|RL5_AGRRK	sp|P62913|RL11_HUMAN	4.00	31.17
CLS00131	Agrobacterium tumefaciens	Mycobacterium tuberculosis	sp|B9JDU0|RL5_AGRRK	sp|P9WH83|RL5_MYCTU	3.10	57.30
CLS00131	Agrobacterium tumefaciens	Oryza sativa	sp|B9JDU0|RL5_AGRRK	sp|Q0DK10|RL11_ORYSJ	4.00	31.17
CLS00131	Agrobacterium tumefaciens	Oryza sativa	sp|B9JDU0|RL5_AGRRK	tr|Q0E2I8|Q0E2I8_ORYSJ	4.00	31.17
CLS00131	Agrobacterium tumefaciens	Oryza sativa	sp|B9JDU0|RL5_AGRRK	tr|Q9LWN1|Q9LWN1_ORYSJ	4.00	31.82
CLS00131	Agrobacterium tumefaciens	Pseudomonas aeruginosa	sp|B9JDU0|RL5_AGRRK	sp|Q9HWE7|RL5_PSEAE	2.50	62.01
CLS00131	Agrobacterium tumefaciens	Pyrococcus horikoshii	sp|B9JDU0|RL5_AGRRK	sp|O59431|RL5_PYRHO	4.00	34.76
CLS00131	Agrobacterium tumefaciens	Rattus norvegicus	sp|B9JDU0|RL5_AGRRK	sp|P62914|RL11_RAT	4.00	31.17
CLS00131	Agrobacterium tumefaciens	Saccharomyces cerevisiae	sp|B9JDU0|RL5_AGRRK	sp|P0C0W9|RL11A_YEAST	4.00	32.24
CLS00131	Agrobacterium tumefaciens	Saccharomyces cerevisiae	sp|B9JDU0|RL5_AGRRK	sp|Q3E757|RL11B_YEAST	4.00	32.24
CLS00131	Agrobacterium tumefaciens	Salmonella typhi	sp|B9JDU0|RL5_AGRRK	sp|P62405|RL5_SALTY	2.50	58.10
CLS00131	Agrobacterium tumefaciens	Sulfolobus solfataricus	sp|B9JDU0|RL5_AGRRK	sp|Q9UX93|RL5_SULSO	4.00	34.38
CLS00131	Agrobacterium tumefaciens	Thermotoga maritima	sp|B9JDU0|RL5_AGRRK	sp|P38517|RL5_THEMA	4.00	55.74
CLS00131	Agrobacterium tumefaciens	Xenopus laevis	sp|B9JDU0|RL5_AGRRK	tr|F6USY3|F6USY3_XENTR	4.00	34.19
CLS00131	Agrobacterium tumefaciens	Yersinia pestis	sp|B9JDU0|RL5_AGRRK	sp|Q8ZJA0|RL5_YERPE	2.50	59.22
CLS00131	Arabidopsis thaliana	Bacillus subtilis	sp|P42794|RL112_ARATH	sp|P12877|RL5_BACSU	4.00	27.27
CLS00131	Arabidopsis thaliana	Caenorhabditis elegans	sp|P42794|RL112_ARATH	tr|Q19162|Q19162_CAEEL	1.50	69.78
CLS00131	Arabidopsis thaliana	Caenorhabditis elegans	sp|P42794|RL112_ARATH	sp|Q94300|RL11_CAEEL	1.50	69.23
CLS00131	Arabidopsis thaliana	Danio rerio	sp|P42794|RL112_ARATH	tr|Q6IQI6|Q6IQI6_DANRE	1.50	70.06
CLS00131	Arabidopsis thaliana	Drosophila melanogaster	sp|P42794|RL112_ARATH	sp|P46222|RL11_DROME	1.50	74.16
CLS00131	Arabidopsis thaliana	Escherichia coli	sp|P42794|RL112_ARATH	sp|P62399|RL5_ECOLI	4.00	24.22
CLS00131	Arabidopsis thaliana	Haemophilus influenzae	sp|P42794|RL112_ARATH	sp|P44346|RL5_HAEIN	4.00	25.47
CLS00131	Arabidopsis thaliana	Haloferax volcanii	sp|P42794|RL112_ARATH	sp|P50559|RL5_HALVD	3.80	36.26
CLS00131	Arabidopsis thaliana	Homo sapiens	sp|P42794|RL112_ARATH	sp|P62913|RL11_HUMAN	1.50	68.93
CLS00131	Arabidopsis thaliana	Mycobacterium tuberculosis	sp|P42794|RL112_ARATH	sp|P9WH83|RL5_MYCTU	4.00	25.16
CLS00131	Arabidopsis thaliana	Oryza sativa	sp|P42794|RL112_ARATH	sp|Q0DK10|RL11_ORYSJ	0.20	93.96
CLS00131	Arabidopsis thaliana	Oryza sativa	sp|P42794|RL112_ARATH	tr|Q0E2I8|Q0E2I8_ORYSJ	0.20	95.05
CLS00131	Arabidopsis thaliana	Oryza sativa	sp|P42794|RL112_ARATH	tr|Q9LWN1|Q9LWN1_ORYSJ	0.20	93.41
CLS00131	Arabidopsis thaliana	Pseudomonas aeruginosa	sp|P42794|RL112_ARATH	sp|Q9HWE7|RL5_PSEAE	4.00	28.57
CLS00131	Arabidopsis thaliana	Pyrococcus horikoshii	sp|P42794|RL112_ARATH	sp|O59431|RL5_PYRHO	3.80	45.51
CLS00131	Arabidopsis thaliana	Rattus norvegicus	sp|P42794|RL112_ARATH	sp|P62914|RL11_RAT	1.50	68.93
CLS00131	Arabidopsis thaliana	Saccharomyces cerevisiae	sp|P42794|RL112_ARATH	sp|P0C0W9|RL11A_YEAST	1.50	73.56
CLS00131	Arabidopsis thaliana	Saccharomyces cerevisiae	sp|P42794|RL112_ARATH	sp|Q3E757|RL11B_YEAST	1.50	73.56
CLS00131	Arabidopsis thaliana	Salmonella typhi	sp|P42794|RL112_ARATH	sp|P62405|RL5_SALTY	4.00	24.22
CLS00131	Arabidopsis thaliana	Sulfolobus solfataricus	sp|P42794|RL112_ARATH	sp|Q9UX93|RL5_SULSO	2.70	44.89
CLS00131	Arabidopsis thaliana	Thermotoga maritima	sp|P42794|RL112_ARATH	sp|P38517|RL5_THEMA	4.00	28.39
CLS00131	Arabidopsis thaliana	Xenopus laevis	sp|P42794|RL112_ARATH	tr|F6USY3|F6USY3_XENTR	1.50	67.80
CLS00131	Arabidopsis thaliana	Yersinia pestis	sp|P42794|RL112_ARATH	sp|Q8ZJA0|RL5_YERPE	4.00	24.84
CLS00131	Arabidopsis thaliana	Bacillus subtilis	sp|P42795|RL111_ARATH	sp|P12877|RL5_BACSU	4.00	25.97
CLS00131	Arabidopsis thaliana	Caenorhabditis elegans	sp|P42795|RL111_ARATH	tr|Q19162|Q19162_CAEEL	1.50	69.78
CLS00131	Arabidopsis thaliana	Caenorhabditis elegans	sp|P42795|RL111_ARATH	sp|Q94300|RL11_CAEEL	1.50	69.23
CLS00131	Arabidopsis thaliana	Danio rerio	sp|P42795|RL111_ARATH	tr|Q6IQI6|Q6IQI6_DANRE	1.50	70.06
CLS00131	Arabidopsis thaliana	Drosophila melanogaster	sp|P42795|RL111_ARATH	sp|P46222|RL11_DROME	1.50	74.16
CLS00131	Arabidopsis thaliana	Escherichia coli	sp|P42795|RL111_ARATH	sp|P62399|RL5_ECOLI	4.00	24.22
CLS00131	Arabidopsis thaliana	Haemophilus influenzae	sp|P42795|RL111_ARATH	sp|P44346|RL5_HAEIN	4.00	25.47
CLS00131	Arabidopsis thaliana	Haloferax volcanii	sp|P42795|RL111_ARATH	sp|P50559|RL5_HALVD	3.80	36.26
CLS00131	Arabidopsis thaliana	Homo sapiens	sp|P42795|RL111_ARATH	sp|P62913|RL11_HUMAN	1.50	68.93
CLS00131	Arabidopsis thaliana	Mycobacterium tuberculosis	sp|P42795|RL111_ARATH	sp|P9WH83|RL5_MYCTU	4.00	25.16
CLS00131	Arabidopsis thaliana	Oryza sativa	sp|P42795|RL111_ARATH	sp|Q0DK10|RL11_ORYSJ	0.20	93.96
CLS00131	Arabidopsis thaliana	Oryza sativa	sp|P42795|RL111_ARATH	tr|Q0E2I8|Q0E2I8_ORYSJ	0.20	95.05
CLS00131	Arabidopsis thaliana	Oryza sativa	sp|P42795|RL111_ARATH	tr|Q9LWN1|Q9LWN1_ORYSJ	0.20	93.41
CLS00131	Arabidopsis thaliana	Pseudomonas aeruginosa	sp|P42795|RL111_ARATH	sp|Q9HWE7|RL5_PSEAE	4.00	28.57
CLS00131	Arabidopsis thaliana	Pyrococcus horikoshii	sp|P42795|RL111_ARATH	sp|O59431|RL5_PYRHO	3.80	46.07
CLS00131	Arabidopsis thaliana	Rattus norvegicus	sp|P42795|RL111_ARATH	sp|P62914|RL11_RAT	1.50	68.93
CLS00131	Arabidopsis thaliana	Saccharomyces cerevisiae	sp|P42795|RL111_ARATH	sp|P0C0W9|RL11A_YEAST	1.50	73.56
CLS00131	Arabidopsis thaliana	Saccharomyces cerevisiae	sp|P42795|RL111_ARATH	sp|Q3E757|RL11B_YEAST	1.50	73.56
CLS00131	Arabidopsis thaliana	Salmonella typhi	sp|P42795|RL111_ARATH	sp|P62405|RL5_SALTY	4.00	24.22
CLS00131	Arabidopsis thaliana	Sulfolobus solfataricus	sp|P42795|RL111_ARATH	sp|Q9UX93|RL5_SULSO	2.70	45.45
CLS00131	Arabidopsis thaliana	Thermotoga maritima	sp|P42795|RL111_ARATH	sp|P38517|RL5_THEMA	4.00	28.39
CLS00131	Arabidopsis thaliana	Xenopus laevis	sp|P42795|RL111_ARATH	tr|F6USY3|F6USY3_XENTR	1.50	67.80
CLS00131	Arabidopsis thaliana	Yersinia pestis	sp|P42795|RL111_ARATH	sp|Q8ZJA0|RL5_YERPE	4.00	24.84
CLS00131	Bacillus subtilis	Caenorhabditis elegans	sp|P12877|RL5_BACSU	tr|Q19162|Q19162_CAEEL	4.00	25.31
CLS00131	Bacillus subtilis	Caenorhabditis elegans	sp|P12877|RL5_BACSU	sp|Q94300|RL11_CAEEL	4.00	25.31
CLS00131	Bacillus subtilis	Danio rerio	sp|P12877|RL5_BACSU	tr|Q6IQI6|Q6IQI6_DANRE	4.00	27.10
CLS00131	Bacillus subtilis	Drosophila melanogaster	sp|P12877|RL5_BACSU	sp|P46222|RL11_DROME	4.00	23.35
CLS00131	Bacillus subtilis	Escherichia coli	sp|P12877|RL5_BACSU	sp|P62399|RL5_ECOLI	3.10	59.22
CLS00131	Bacillus subtilis	Haemophilus influenzae	sp|P12877|RL5_BACSU	sp|P44346|RL5_HAEIN	3.10	58.66
CLS00131	Bacillus subtilis	Haloferax volcanii	sp|P12877|RL5_BACSU	sp|P50559|RL5_HALVD	4.00	32.45
CLS00131	Bacillus subtilis	Homo sapiens	sp|P12877|RL5_BACSU	sp|P62913|RL11_HUMAN	4.00	22.22
CLS00131	Bacillus subtilis	Mycobacterium tuberculosis	sp|P12877|RL5_BACSU	sp|P9WH83|RL5_MYCTU	3.10	58.10
CLS00131	Bacillus subtilis	Oryza sativa	sp|P12877|RL5_BACSU	sp|Q0DK10|RL11_ORYSJ	4.00	26.62
CLS00131	Bacillus subtilis	Oryza sativa	sp|P12877|RL5_BACSU	tr|Q0E2I8|Q0E2I8_ORYSJ	4.00	26.62
CLS00131	Bacillus subtilis	Oryza sativa	sp|P12877|RL5_BACSU	tr|Q9LWN1|Q9LWN1_ORYSJ	4.00	26.62
CLS00131	Bacillus subtilis	Pseudomonas aeruginosa	sp|P12877|RL5_BACSU	sp|Q9HWE7|RL5_PSEAE	3.10	61.45
CLS00131	Bacillus subtilis	Pyrococcus horikoshii	sp|P12877|RL5_BACSU	sp|O59431|RL5_PYRHO	4.00	31.10
CLS00131	Bacillus subtilis	Rattus norvegicus	sp|P12877|RL5_BACSU	sp|P62914|RL11_RAT	4.00	22.22
CLS00131	Bacillus subtilis	Saccharomyces cerevisiae	sp|P12877|RL5_BACSU	sp|P0C0W9|RL11A_YEAST	4.00	28.29
CLS00131	Bacillus subtilis	Saccharomyces cerevisiae	sp|P12877|RL5_BACSU	sp|Q3E757|RL11B_YEAST	4.00	28.29
CLS00131	Bacillus subtilis	Salmonella typhi	sp|P12877|RL5_BACSU	sp|P62405|RL5_SALTY	3.10	59.78
CLS00131	Bacillus subtilis	Sulfolobus solfataricus	sp|P12877|RL5_BACSU	sp|Q9UX93|RL5_SULSO	4.00	33.75
CLS00131	Bacillus subtilis	Thermotoga maritima	sp|P12877|RL5_BACSU	sp|P38517|RL5_THEMA	4.00	60.34
CLS00131	Bacillus subtilis	Xenopus laevis	sp|P12877|RL5_BACSU	tr|F6USY3|F6USY3_XENTR	4.00	27.10
CLS00131	Bacillus subtilis	Yersinia pestis	sp|P12877|RL5_BACSU	sp|Q8ZJA0|RL5_YERPE	3.10	58.10
CLS00131	Caenorhabditis elegans	Danio rerio	tr|Q19162|Q19162_CAEEL	tr|Q6IQI6|Q6IQI6_DANRE	0.80	80.34
CLS00131	Caenorhabditis elegans	Drosophila melanogaster	tr|Q19162|Q19162_CAEEL	sp|P46222|RL11_DROME	0.70	75.00
CLS00131	Caenorhabditis elegans	Escherichia coli	tr|Q19162|Q19162_CAEEL	sp|P62399|RL5_ECOLI	4.00	26.04
CLS00131	Caenorhabditis elegans	Haemophilus influenzae	tr|Q19162|Q19162_CAEEL	sp|P44346|RL5_HAEIN	4.00	25.44
CLS00131	Caenorhabditis elegans	Haloferax volcanii	tr|Q19162|Q19162_CAEEL	sp|P50559|RL5_HALVD	3.80	37.43
CLS00131	Caenorhabditis elegans	Homo sapiens	tr|Q19162|Q19162_CAEEL	sp|P62913|RL11_HUMAN	0.80	79.21
CLS00131	Caenorhabditis elegans	Mycobacterium tuberculosis	tr|Q19162|Q19162_CAEEL	sp|P9WH83|RL5_MYCTU	4.00	26.38
CLS00131	Caenorhabditis elegans	Oryza sativa	tr|Q19162|Q19162_CAEEL	sp|Q0DK10|RL11_ORYSJ	1.50	70.88
CLS00131	Caenorhabditis elegans	Oryza sativa	tr|Q19162|Q19162_CAEEL	tr|Q0E2I8|Q0E2I8_ORYSJ	1.50	71.98
CLS00131	Caenorhabditis elegans	Oryza sativa	tr|Q19162|Q19162_CAEEL	tr|Q9LWN1|Q9LWN1_ORYSJ	1.50	70.88
CLS00131	Caenorhabditis elegans	Pseudomonas aeruginosa	tr|Q19162|Q19162_CAEEL	sp|Q9HWE7|RL5_PSEAE	4.00	30.86
CLS00131	Caenorhabditis elegans	Pyrococcus horikoshii	tr|Q19162|Q19162_CAEEL	sp|O59431|RL5_PYRHO	3.80	43.55
CLS00131	Caenorhabditis elegans	Rattus norvegicus	tr|Q19162|Q19162_CAEEL	sp|P62914|RL11_RAT	0.80	79.21
CLS00131	Caenorhabditis elegans	Saccharomyces cerevisiae	tr|Q19162|Q19162_CAEEL	sp|P0C0W9|RL11A_YEAST	1.30	72.41
CLS00131	Caenorhabditis elegans	Saccharomyces cerevisiae	tr|Q19162|Q19162_CAEEL	sp|Q3E757|RL11B_YEAST	1.30	72.41
CLS00131	Caenorhabditis elegans	Salmonella typhi	tr|Q19162|Q19162_CAEEL	sp|P62405|RL5_SALTY	4.00	25.44
CLS00131	Caenorhabditis elegans	Sulfolobus solfataricus	tr|Q19162|Q19162_CAEEL	sp|Q9UX93|RL5_SULSO	2.70	42.54
CLS00131	Caenorhabditis elegans	Thermotoga maritima	tr|Q19162|Q19162_CAEEL	sp|P38517|RL5_THEMA	4.00	29.45
CLS00131	Caenorhabditis elegans	Xenopus laevis	tr|Q19162|Q19162_CAEEL	tr|F6USY3|F6USY3_XENTR	0.80	79.10
CLS00131	Caenorhabditis elegans	Yersinia pestis	tr|Q19162|Q19162_CAEEL	sp|Q8ZJA0|RL5_YERPE	4.00	21.89
CLS00131	Caenorhabditis elegans	Danio rerio	sp|Q94300|RL11_CAEEL	tr|Q6IQI6|Q6IQI6_DANRE	0.80	80.90
CLS00131	Caenorhabditis elegans	Drosophila melanogaster	sp|Q94300|RL11_CAEEL	sp|P46222|RL11_DROME	0.70	75.00
CLS00131	Caenorhabditis elegans	Escherichia coli	sp|Q94300|RL11_CAEEL	sp|P62399|RL5_ECOLI	4.00	24.85
CLS00131	Caenorhabditis elegans	Haemophilus influenzae	sp|Q94300|RL11_CAEEL	sp|P44346|RL5_HAEIN	4.00	26.63
CLS00131	Caenorhabditis elegans	Haloferax volcanii	sp|Q94300|RL11_CAEEL	sp|P50559|RL5_HALVD	3.80	38.60
CLS00131	Caenorhabditis elegans	Homo sapiens	sp|Q94300|RL11_CAEEL	sp|P62913|RL11_HUMAN	0.80	78.65
CLS00131	Caenorhabditis elegans	Mycobacterium tuberculosis	sp|Q94300|RL11_CAEEL	sp|P9WH83|RL5_MYCTU	4.00	25.88
CLS00131	Caenorhabditis elegans	Oryza sativa	sp|Q94300|RL11_CAEEL	sp|Q0DK10|RL11_ORYSJ	1.50	69.78
CLS00131	Caenorhabditis elegans	Oryza sativa	sp|Q94300|RL11_CAEEL	tr|Q0E2I8|Q0E2I8_ORYSJ	1.50	70.88
CLS00131	Caenorhabditis elegans	Oryza sativa	sp|Q94300|RL11_CAEEL	tr|Q9LWN1|Q9LWN1_ORYSJ	1.50	69.78
CLS00131	Caenorhabditis elegans	Pseudomonas aeruginosa	sp|Q94300|RL11_CAEEL	sp|Q9HWE7|RL5_PSEAE	4.00	26.63
CLS00131	Caenorhabditis elegans	Pyrococcus horikoshii	sp|Q94300|RL11_CAEEL	sp|O59431|RL5_PYRHO	3.80	43.55
CLS00131	Caenorhabditis elegans	Rattus norvegicus	sp|Q94300|RL11_CAEEL	sp|P62914|RL11_RAT	0.80	78.65
CLS00131	Caenorhabditis elegans	Saccharomyces cerevisiae	sp|Q94300|RL11_CAEEL	sp|P0C0W9|RL11A_YEAST	1.30	72.99
CLS00131	Caenorhabditis elegans	Saccharomyces cerevisiae	sp|Q94300|RL11_CAEEL	sp|Q3E757|RL11B_YEAST	1.30	72.99
CLS00131	Caenorhabditis elegans	Salmonella typhi	sp|Q94300|RL11_CAEEL	sp|P62405|RL5_SALTY	4.00	24.85
CLS00131	Caenorhabditis elegans	Sulfolobus solfataricus	sp|Q94300|RL11_CAEEL	sp|Q9UX93|RL5_SULSO	2.70	43.09
CLS00131	Caenorhabditis elegans	Thermotoga maritima	sp|Q94300|RL11_CAEEL	sp|P38517|RL5_THEMA	4.00	26.99
CLS00131	Caenorhabditis elegans	Xenopus laevis	sp|Q94300|RL11_CAEEL	tr|F6USY3|F6USY3_XENTR	0.80	78.09
CLS00131	Caenorhabditis elegans	Yersinia pestis	sp|Q94300|RL11_CAEEL	sp|Q8ZJA0|RL5_YERPE	4.00	25.44
CLS00131	Danio rerio	Drosophila melanogaster	tr|Q6IQI6|Q6IQI6_DANRE	sp|P46222|RL11_DROME	0.80	83.15
CLS00131	Danio rerio	Escherichia coli	tr|Q6IQI6|Q6IQI6_DANRE	sp|P62399|RL5_ECOLI	4.00	25.31
CLS00131	Danio rerio	Haemophilus influenzae	tr|Q6IQI6|Q6IQI6_DANRE	sp|P44346|RL5_HAEIN	4.00	25.31
CLS00131	Danio rerio	Haloferax volcanii	tr|Q6IQI6|Q6IQI6_DANRE	sp|P50559|RL5_HALVD	3.80	37.43
CLS00131	Danio rerio	Homo sapiens	tr|Q6IQI6|Q6IQI6_DANRE	sp|P62913|RL11_HUMAN	0.40	95.51
CLS00131	Danio rerio	Mycobacterium tuberculosis	tr|Q6IQI6|Q6IQI6_DANRE	sp|P9WH83|RL5_MYCTU	4.00	25.00
CLS00131	Danio rerio	Oryza sativa	tr|Q6IQI6|Q6IQI6_DANRE	sp|Q0DK10|RL11_ORYSJ	1.50	69.49
CLS00131	Danio rerio	Oryza sativa	tr|Q6IQI6|Q6IQI6_DANRE	tr|Q0E2I8|Q0E2I8_ORYSJ	1.50	70.62
CLS00131	Danio rerio	Oryza sativa	tr|Q6IQI6|Q6IQI6_DANRE	tr|Q9LWN1|Q9LWN1_ORYSJ	1.50	69.49
CLS00131	Danio rerio	Pseudomonas aeruginosa	tr|Q6IQI6|Q6IQI6_DANRE	sp|Q9HWE7|RL5_PSEAE	4.00	24.69
CLS00131	Danio rerio	Pyrococcus horikoshii	tr|Q6IQI6|Q6IQI6_DANRE	sp|O59431|RL5_PYRHO	3.80	47.19
CLS00131	Danio rerio	Rattus norvegicus	tr|Q6IQI6|Q6IQI6_DANRE	sp|P62914|RL11_RAT	0.40	95.51
CLS00131	Danio rerio	Saccharomyces cerevisiae	tr|Q6IQI6|Q6IQI6_DANRE	sp|P0C0W9|RL11A_YEAST	1.30	70.69
CLS00131	Danio rerio	Saccharomyces cerevisiae	tr|Q6IQI6|Q6IQI6_DANRE	sp|Q3E757|RL11B_YEAST	1.30	70.69
CLS00131	Danio rerio	Salmonella typhi	tr|Q6IQI6|Q6IQI6_DANRE	sp|P62405|RL5_SALTY	4.00	24.69
CLS00131	Danio rerio	Sulfolobus solfataricus	tr|Q6IQI6|Q6IQI6_DANRE	sp|Q9UX93|RL5_SULSO	2.70	44.07
CLS00131	Danio rerio	Thermotoga maritima	tr|Q6IQI6|Q6IQI6_DANRE	sp|P38517|RL5_THEMA	4.00	31.41
CLS00131	Danio rerio	Xenopus laevis	tr|Q6IQI6|Q6IQI6_DANRE	tr|F6USY3|F6USY3_XENTR	0.40	96.05
CLS00131	Danio rerio	Yersinia pestis	tr|Q6IQI6|Q6IQI6_DANRE	sp|Q8ZJA0|RL5_YERPE	4.00	30.32
CLS00131	Drosophila melanogaster	Escherichia coli	sp|P46222|RL11_DROME	sp|P62399|RL5_ECOLI	4.00	29.38
CLS00131	Drosophila melanogaster	Haemophilus influenzae	sp|P46222|RL11_DROME	sp|P44346|RL5_HAEIN	4.00	29.38
CLS00131	Drosophila melanogaster	Haloferax volcanii	sp|P46222|RL11_DROME	sp|P50559|RL5_HALVD	3.80	38.60
CLS00131	Drosophila melanogaster	Homo sapiens	sp|P46222|RL11_DROME	sp|P62913|RL11_HUMAN	0.80	82.02
CLS00131	Drosophila melanogaster	Mycobacterium tuberculosis	sp|P46222|RL11_DROME	sp|P9WH83|RL5_MYCTU	4.00	24.84
CLS00131	Drosophila melanogaster	Oryza sativa	sp|P46222|RL11_DROME	sp|Q0DK10|RL11_ORYSJ	1.50	73.03
CLS00131	Drosophila melanogaster	Oryza sativa	sp|P46222|RL11_DROME	tr|Q0E2I8|Q0E2I8_ORYSJ	1.50	73.03
CLS00131	Drosophila melanogaster	Oryza sativa	sp|P46222|RL11_DROME	tr|Q9LWN1|Q9LWN1_ORYSJ	1.50	73.03
CLS00131	Drosophila melanogaster	Pseudomonas aeruginosa	sp|P46222|RL11_DROME	sp|Q9HWE7|RL5_PSEAE	4.00	30.00
CLS00131	Drosophila melanogaster	Pyrococcus horikoshii	sp|P46222|RL11_DROME	sp|O59431|RL5_PYRHO	3.80	45.65
CLS00131	Drosophila melanogaster	Rattus norvegicus	sp|P46222|RL11_DROME	sp|P62914|RL11_RAT	0.80	82.02
CLS00131	Drosophila melanogaster	Saccharomyces cerevisiae	sp|P46222|RL11_DROME	sp|P0C0W9|RL11A_YEAST	1.30	75.29
CLS00131	Drosophila melanogaster	Saccharomyces cerevisiae	sp|P46222|RL11_DROME	sp|Q3E757|RL11B_YEAST	1.30	74.14
CLS00131	Drosophila melanogaster	Salmonella typhi	sp|P46222|RL11_DROME	sp|P62405|RL5_SALTY	4.00	28.75
CLS00131	Drosophila melanogaster	Sulfolobus solfataricus	sp|P46222|RL11_DROME	sp|Q9UX93|RL5_SULSO	2.70	40.33
CLS00131	Drosophila melanogaster	Thermotoga maritima	sp|P46222|RL11_DROME	sp|P38517|RL5_THEMA	4.00	25.47
CLS00131	Drosophila melanogaster	Xenopus laevis	sp|P46222|RL11_DROME	tr|F6USY3|F6USY3_XENTR	0.80	82.58
CLS00131	Drosophila melanogaster	Yersinia pestis	sp|P46222|RL11_DROME	sp|Q8ZJA0|RL5_YERPE	4.00	29.38
CLS00131	Escherichia coli	Haemophilus influenzae	sp|P62399|RL5_ECOLI	sp|P44346|RL5_HAEIN	0.70	90.50
CLS00131	Escherichia coli	Haloferax volcanii	sp|P62399|RL5_ECOLI	sp|P50559|RL5_HALVD	4.00	37.09
CLS00131	Escherichia coli	Homo sapiens	sp|P62399|RL5_ECOLI	sp|P62913|RL11_HUMAN	4.00	28.39
CLS00131	Escherichia coli	Mycobacterium tuberculosis	sp|P62399|RL5_ECOLI	sp|P9WH83|RL5_MYCTU	3.10	56.42
CLS00131	Escherichia coli	Oryza sativa	sp|P62399|RL5_ECOLI	sp|Q0DK10|RL11_ORYSJ	4.00	23.60
CLS00131	Escherichia coli	Oryza sativa	sp|P62399|RL5_ECOLI	tr|Q0E2I8|Q0E2I8_ORYSJ	4.00	23.60
CLS00131	Escherichia coli	Oryza sativa	sp|P62399|RL5_ECOLI	tr|Q9LWN1|Q9LWN1_ORYSJ	4.00	23.60
CLS00131	Escherichia coli	Pseudomonas aeruginosa	sp|P62399|RL5_ECOLI	sp|Q9HWE7|RL5_PSEAE	1.40	68.16
CLS00131	Escherichia coli	Pyrococcus horikoshii	sp|P62399|RL5_ECOLI	sp|O59431|RL5_PYRHO	4.00	32.93
CLS00131	Escherichia coli	Rattus norvegicus	sp|P62399|RL5_ECOLI	sp|P62914|RL11_RAT	4.00	28.39
CLS00131	Escherichia coli	Saccharomyces cerevisiae	sp|P62399|RL5_ECOLI	sp|P0C0W9|RL11A_YEAST	4.00	25.16
CLS00131	Escherichia coli	Saccharomyces cerevisiae	sp|P62399|RL5_ECOLI	sp|Q3E757|RL11B_YEAST	4.00	25.16
CLS00131	Escherichia coli	Salmonella typhi	sp|P62399|RL5_ECOLI	sp|P62405|RL5_SALTY	0.10	98.88
CLS00131	Escherichia coli	Sulfolobus solfataricus	sp|P62399|RL5_ECOLI	sp|Q9UX93|RL5_SULSO	4.00	32.08
CLS00131	Escherichia coli	Thermotoga maritima	sp|P62399|RL5_ECOLI	sp|P38517|RL5_THEMA	4.00	54.19
CLS00131	Escherichia coli	Xenopus laevis	sp|P62399|RL5_ECOLI	tr|F6USY3|F6USY3_XENTR	4.00	25.31
CLS00131	Escherichia coli	Yersinia pestis	sp|P62399|RL5_ECOLI	sp|Q8ZJA0|RL5_YERPE	0.40	95.53
CLS00131	Haemophilus influenzae	Haloferax volcanii	sp|P44346|RL5_HAEIN	sp|P50559|RL5_HALVD	4.00	35.76
CLS00131	Haemophilus influenzae	Homo sapiens	sp|P44346|RL5_HAEIN	sp|P62913|RL11_HUMAN	4.00	24.69
CLS00131	Haemophilus influenzae	Mycobacterium tuberculosis	sp|P44346|RL5_HAEIN	sp|P9WH83|RL5_MYCTU	3.10	56.98
CLS00131	Haemophilus influenzae	Oryza sativa	sp|P44346|RL5_HAEIN	sp|Q0DK10|RL11_ORYSJ	4.00	24.84
CLS00131	Haemophilus influenzae	Oryza sativa	sp|P44346|RL5_HAEIN	tr|Q0E2I8|Q0E2I8_ORYSJ	4.00	24.84
CLS00131	Haemophilus influenzae	Oryza sativa	sp|P44346|RL5_HAEIN	tr|Q9LWN1|Q9LWN1_ORYSJ	4.00	24.84
CLS00131	Haemophilus influenzae	Pseudomonas aeruginosa	sp|P44346|RL5_HAEIN	sp|Q9HWE7|RL5_PSEAE	1.40	67.60
CLS00131	Haemophilus influenzae	Pyrococcus horikoshii	sp|P44346|RL5_HAEIN	sp|O59431|RL5_PYRHO	4.00	32.93
CLS00131	Haemophilus influenzae	Rattus norvegicus	sp|P44346|RL5_HAEIN	sp|P62914|RL11_RAT	4.00	24.69
CLS00131	Haemophilus influenzae	Saccharomyces cerevisiae	sp|P44346|RL5_HAEIN	sp|P0C0W9|RL11A_YEAST	4.00	27.67
CLS00131	Haemophilus influenzae	Saccharomyces cerevisiae	sp|P44346|RL5_HAEIN	sp|Q3E757|RL11B_YEAST	4.00	27.67
CLS00131	Haemophilus influenzae	Salmonella typhi	sp|P44346|RL5_HAEIN	sp|P62405|RL5_SALTY	0.70	89.94
CLS00131	Haemophilus influenzae	Sulfolobus solfataricus	sp|P44346|RL5_HAEIN	sp|Q9UX93|RL5_SULSO	4.00	32.50
CLS00131	Haemophilus influenzae	Thermotoga maritima	sp|P44346|RL5_HAEIN	sp|P38517|RL5_THEMA	4.00	51.96
CLS00131	Haemophilus influenzae	Xenopus laevis	sp|P44346|RL5_HAEIN	tr|F6USY3|F6USY3_XENTR	4.00	26.54
CLS00131	Haemophilus influenzae	Yersinia pestis	sp|P44346|RL5_HAEIN	sp|Q8ZJA0|RL5_YERPE	0.70	89.94
CLS00131	Haloferax volcanii	Homo sapiens	sp|P50559|RL5_HALVD	sp|P62913|RL11_HUMAN	3.80	37.43
CLS00131	Haloferax volcanii	Mycobacterium tuberculosis	sp|P50559|RL5_HALVD	sp|P9WH83|RL5_MYCTU	4.00	35.53
CLS00131	Haloferax volcanii	Oryza sativa	sp|P50559|RL5_HALVD	sp|Q0DK10|RL11_ORYSJ	3.80	35.09
CLS00131	Haloferax volcanii	Oryza sativa	sp|P50559|RL5_HALVD	tr|Q0E2I8|Q0E2I8_ORYSJ	3.80	34.50
CLS00131	Haloferax volcanii	Oryza sativa	sp|P50559|RL5_HALVD	tr|Q9LWN1|Q9LWN1_ORYSJ	3.80	35.09
CLS00131	Haloferax volcanii	Pseudomonas aeruginosa	sp|P50559|RL5_HALVD	sp|Q9HWE7|RL5_PSEAE	4.00	34.44
CLS00131	Haloferax volcanii	Pyrococcus horikoshii	sp|P50559|RL5_HALVD	sp|O59431|RL5_PYRHO	3.70	47.67
CLS00131	Haloferax volcanii	Rattus norvegicus	sp|P50559|RL5_HALVD	sp|P62914|RL11_RAT	3.80	37.43
CLS00131	Haloferax volcanii	Saccharomyces cerevisiae	sp|P50559|RL5_HALVD	sp|P0C0W9|RL11A_YEAST	3.80	39.18
CLS00131	Haloferax volcanii	Saccharomyces cerevisiae	sp|P50559|RL5_HALVD	sp|Q3E757|RL11B_YEAST	3.80	39.18
CLS00131	Haloferax volcanii	Salmonella typhi	sp|P50559|RL5_HALVD	sp|P62405|RL5_SALTY	4.00	37.09
CLS00131	Haloferax volcanii	Sulfolobus solfataricus	sp|P50559|RL5_HALVD	sp|Q9UX93|RL5_SULSO	3.80	43.60
CLS00131	Haloferax volcanii	Thermotoga maritima	sp|P50559|RL5_HALVD	sp|P38517|RL5_THEMA	4.00	33.55
CLS00131	Haloferax volcanii	Xenopus laevis	sp|P50559|RL5_HALVD	tr|F6USY3|F6USY3_XENTR	3.80	36.84
CLS00131	Haloferax volcanii	Yersinia pestis	sp|P50559|RL5_HALVD	sp|Q8ZJA0|RL5_YERPE	4.00	37.09
CLS00131	Homo sapiens	Mycobacterium tuberculosis	sp|P62913|RL11_HUMAN	sp|P9WH83|RL5_MYCTU	4.00	27.56
CLS00131	Homo sapiens	Oryza sativa	sp|P62913|RL11_HUMAN	sp|Q0DK10|RL11_ORYSJ	1.50	68.36
CLS00131	Homo sapiens	Oryza sativa	sp|P62913|RL11_HUMAN	tr|Q0E2I8|Q0E2I8_ORYSJ	1.50	69.49
CLS00131	Homo sapiens	Oryza sativa	sp|P62913|RL11_HUMAN	tr|Q9LWN1|Q9LWN1_ORYSJ	1.50	68.36
CLS00131	Homo sapiens	Pseudomonas aeruginosa	sp|P62913|RL11_HUMAN	sp|Q9HWE7|RL5_PSEAE	4.00	25.93
CLS00131	Homo sapiens	Pyrococcus horikoshii	sp|P62913|RL11_HUMAN	sp|O59431|RL5_PYRHO	3.80	46.07
CLS00131	Homo sapiens	Rattus norvegicus	sp|P62913|RL11_HUMAN	sp|P62914|RL11_RAT	0.10	100.00
CLS00131	Homo sapiens	Saccharomyces cerevisiae	sp|P62913|RL11_HUMAN	sp|P0C0W9|RL11A_YEAST	1.30	70.11
CLS00131	Homo sapiens	Saccharomyces cerevisiae	sp|P62913|RL11_HUMAN	sp|Q3E757|RL11B_YEAST	1.30	70.11
CLS00131	Homo sapiens	Salmonella typhi	sp|P62913|RL11_HUMAN	sp|P62405|RL5_SALTY	4.00	28.39
CLS00131	Homo sapiens	Sulfolobus solfataricus	sp|P62913|RL11_HUMAN	sp|Q9UX93|RL5_SULSO	2.70	43.50
CLS00131	Homo sapiens	Thermotoga maritima	sp|P62913|RL11_HUMAN	sp|P38517|RL5_THEMA	4.00	31.41
CLS00131	Homo sapiens	Xenopus laevis	sp|P62913|RL11_HUMAN	tr|F6USY3|F6USY3_XENTR	0.40	94.94
CLS00131	Homo sapiens	Yersinia pestis	sp|P62913|RL11_HUMAN	sp|Q8ZJA0|RL5_YERPE	4.00	29.68
CLS00131	Mycobacterium tuberculosis	Oryza sativa	sp|P9WH83|RL5_MYCTU	sp|Q0DK10|RL11_ORYSJ	4.00	25.81
CLS00131	Mycobacterium tuberculosis	Oryza sativa	sp|P9WH83|RL5_MYCTU	tr|Q0E2I8|Q0E2I8_ORYSJ	4.00	25.81
CLS00131	Mycobacterium tuberculosis	Oryza sativa	sp|P9WH83|RL5_MYCTU	tr|Q9LWN1|Q9LWN1_ORYSJ	4.00	24.52
CLS00131	Mycobacterium tuberculosis	Pseudomonas aeruginosa	sp|P9WH83|RL5_MYCTU	sp|Q9HWE7|RL5_PSEAE	3.10	62.01
CLS00131	Mycobacterium tuberculosis	Pyrococcus horikoshii	sp|P9WH83|RL5_MYCTU	sp|O59431|RL5_PYRHO	4.00	29.70
CLS00131	Mycobacterium tuberculosis	Rattus norvegicus	sp|P9WH83|RL5_MYCTU	sp|P62914|RL11_RAT	4.00	27.56
CLS00131	Mycobacterium tuberculosis	Saccharomyces cerevisiae	sp|P9WH83|RL5_MYCTU	sp|P0C0W9|RL11A_YEAST	4.00	27.45
CLS00131	Mycobacterium tuberculosis	Saccharomyces cerevisiae	sp|P9WH83|RL5_MYCTU	sp|Q3E757|RL11B_YEAST	4.00	27.45
CLS00131	Mycobacterium tuberculosis	Salmonella typhi	sp|P9WH83|RL5_MYCTU	sp|P62405|RL5_SALTY	3.10	55.87
CLS00131	Mycobacterium tuberculosis	Sulfolobus solfataricus	sp|P9WH83|RL5_MYCTU	sp|Q9UX93|RL5_SULSO	4.00	30.43
CLS00131	Mycobacterium tuberculosis	Thermotoga maritima	sp|P9WH83|RL5_MYCTU	sp|P38517|RL5_THEMA	4.00	54.35
CLS00131	Mycobacterium tuberculosis	Xenopus laevis	sp|P9WH83|RL5_MYCTU	tr|F6USY3|F6USY3_XENTR	4.00	27.56
CLS00131	Mycobacterium tuberculosis	Yersinia pestis	sp|P9WH83|RL5_MYCTU	sp|Q8ZJA0|RL5_YERPE	3.10	58.10
CLS00131	Oryza sativa	Pseudomonas aeruginosa	sp|Q0DK10|RL11_ORYSJ	sp|Q9HWE7|RL5_PSEAE	4.00	27.92
CLS00131	Oryza sativa	Pyrococcus horikoshii	sp|Q0DK10|RL11_ORYSJ	sp|O59431|RL5_PYRHO	3.80	44.38
CLS00131	Oryza sativa	Rattus norvegicus	sp|Q0DK10|RL11_ORYSJ	sp|P62914|RL11_RAT	1.50	68.36
CLS00131	Oryza sativa	Saccharomyces cerevisiae	sp|Q0DK10|RL11_ORYSJ	sp|P0C0W9|RL11A_YEAST	1.50	72.41
CLS00131	Oryza sativa	Saccharomyces cerevisiae	sp|Q0DK10|RL11_ORYSJ	sp|Q3E757|RL11B_YEAST	1.50	72.41
CLS00131	Oryza sativa	Salmonella typhi	sp|Q0DK10|RL11_ORYSJ	sp|P62405|RL5_SALTY	4.00	23.60
CLS00131	Oryza sativa	Sulfolobus solfataricus	sp|Q0DK10|RL11_ORYSJ	sp|Q9UX93|RL5_SULSO	2.70	44.32
CLS00131	Oryza sativa	Thermotoga maritima	sp|Q0DK10|RL11_ORYSJ	sp|P38517|RL5_THEMA	4.00	28.39
CLS00131	Oryza sativa	Xenopus laevis	sp|Q0DK10|RL11_ORYSJ	tr|F6USY3|F6USY3_XENTR	1.50	67.23
CLS00131	Oryza sativa	Yersinia pestis	sp|Q0DK10|RL11_ORYSJ	sp|Q8ZJA0|RL5_YERPE	4.00	25.47
CLS00131	Oryza sativa	Pseudomonas aeruginosa	tr|Q0E2I8|Q0E2I8_ORYSJ	sp|Q9HWE7|RL5_PSEAE	4.00	27.92
CLS00131	Oryza sativa	Pyrococcus horikoshii	tr|Q0E2I8|Q0E2I8_ORYSJ	sp|O59431|RL5_PYRHO	3.80	43.82
CLS00131	Oryza sativa	Rattus norvegicus	tr|Q0E2I8|Q0E2I8_ORYSJ	sp|P62914|RL11_RAT	1.50	69.49
CLS00131	Oryza sativa	Saccharomyces cerevisiae	tr|Q0E2I8|Q0E2I8_ORYSJ	sp|P0C0W9|RL11A_YEAST	1.50	72.99
CLS00131	Oryza sativa	Saccharomyces cerevisiae	tr|Q0E2I8|Q0E2I8_ORYSJ	sp|Q3E757|RL11B_YEAST	1.50	72.99
CLS00131	Oryza sativa	Salmonella typhi	tr|Q0E2I8|Q0E2I8_ORYSJ	sp|P62405|RL5_SALTY	4.00	23.60
CLS00131	Oryza sativa	Sulfolobus solfataricus	tr|Q0E2I8|Q0E2I8_ORYSJ	sp|Q9UX93|RL5_SULSO	2.70	44.89
CLS00131	Oryza sativa	Thermotoga maritima	tr|Q0E2I8|Q0E2I8_ORYSJ	sp|P38517|RL5_THEMA	4.00	28.39
CLS00131	Oryza sativa	Xenopus laevis	tr|Q0E2I8|Q0E2I8_ORYSJ	tr|F6USY3|F6USY3_XENTR	1.50	68.36
CLS00131	Oryza sativa	Yersinia pestis	tr|Q0E2I8|Q0E2I8_ORYSJ	sp|Q8ZJA0|RL5_YERPE	4.00	25.47
CLS00131	Oryza sativa	Pseudomonas aeruginosa	tr|Q9LWN1|Q9LWN1_ORYSJ	sp|Q9HWE7|RL5_PSEAE	4.00	28.57
CLS00131	Oryza sativa	Pyrococcus horikoshii	tr|Q9LWN1|Q9LWN1_ORYSJ	sp|O59431|RL5_PYRHO	3.80	44.94
CLS00131	Oryza sativa	Rattus norvegicus	tr|Q9LWN1|Q9LWN1_ORYSJ	sp|P62914|RL11_RAT	1.50	68.36
CLS00131	Oryza sativa	Saccharomyces cerevisiae	tr|Q9LWN1|Q9LWN1_ORYSJ	sp|P0C0W9|RL11A_YEAST	1.50	72.41
CLS00131	Oryza sativa	Saccharomyces cerevisiae	tr|Q9LWN1|Q9LWN1_ORYSJ	sp|Q3E757|RL11B_YEAST	1.50	72.41
CLS00131	Oryza sativa	Salmonella typhi	tr|Q9LWN1|Q9LWN1_ORYSJ	sp|P62405|RL5_SALTY	4.00	23.60
CLS00131	Oryza sativa	Sulfolobus solfataricus	tr|Q9LWN1|Q9LWN1_ORYSJ	sp|Q9UX93|RL5_SULSO	2.70	44.32
CLS00131	Oryza sativa	Thermotoga maritima	tr|Q9LWN1|Q9LWN1_ORYSJ	sp|P38517|RL5_THEMA	4.00	28.39
CLS00131	Oryza sativa	Xenopus laevis	tr|Q9LWN1|Q9LWN1_ORYSJ	tr|F6USY3|F6USY3_XENTR	1.50	67.23
CLS00131	Oryza sativa	Yersinia pestis	tr|Q9LWN1|Q9LWN1_ORYSJ	sp|Q8ZJA0|RL5_YERPE	4.00	25.47
CLS00131	Pseudomonas aeruginosa	Pyrococcus horikoshii	sp|Q9HWE7|RL5_PSEAE	sp|O59431|RL5_PYRHO	4.00	35.98
CLS00131	Pseudomonas aeruginosa	Rattus norvegicus	sp|Q9HWE7|RL5_PSEAE	sp|P62914|RL11_RAT	4.00	25.93
CLS00131	Pseudomonas aeruginosa	Saccharomyces cerevisiae	sp|Q9HWE7|RL5_PSEAE	sp|P0C0W9|RL11A_YEAST	4.00	26.42
CLS00131	Pseudomonas aeruginosa	Saccharomyces cerevisiae	sp|Q9HWE7|RL5_PSEAE	sp|Q3E757|RL11B_YEAST	4.00	26.42
CLS00131	Pseudomonas aeruginosa	Salmonella typhi	sp|Q9HWE7|RL5_PSEAE	sp|P62405|RL5_SALTY	1.40	68.16
CLS00131	Pseudomonas aeruginosa	Sulfolobus solfataricus	sp|Q9HWE7|RL5_PSEAE	sp|Q9UX93|RL5_SULSO	4.00	38.75
CLS00131	Pseudomonas aeruginosa	Thermotoga maritima	sp|Q9HWE7|RL5_PSEAE	sp|P38517|RL5_THEMA	4.00	54.19
CLS00131	Pseudomonas aeruginosa	Xenopus laevis	sp|Q9HWE7|RL5_PSEAE	tr|F6USY3|F6USY3_XENTR	4.00	27.16
CLS00131	Pseudomonas aeruginosa	Yersinia pestis	sp|Q9HWE7|RL5_PSEAE	sp|Q8ZJA0|RL5_YERPE	1.40	68.16
CLS00131	Pyrococcus horikoshii	Rattus norvegicus	sp|O59431|RL5_PYRHO	sp|P62914|RL11_RAT	3.80	46.07
CLS00131	Pyrococcus horikoshii	Saccharomyces cerevisiae	sp|O59431|RL5_PYRHO	sp|P0C0W9|RL11A_YEAST	3.80	48.28
CLS00131	Pyrococcus horikoshii	Saccharomyces cerevisiae	sp|O59431|RL5_PYRHO	sp|Q3E757|RL11B_YEAST	3.80	48.28
CLS00131	Pyrococcus horikoshii	Salmonella typhi	sp|O59431|RL5_PYRHO	sp|P62405|RL5_SALTY	4.00	32.93
CLS00131	Pyrococcus horikoshii	Sulfolobus solfataricus	sp|O59431|RL5_PYRHO	sp|Q9UX93|RL5_SULSO	3.80	55.49
CLS00131	Pyrococcus horikoshii	Thermotoga maritima	sp|O59431|RL5_PYRHO	sp|P38517|RL5_THEMA	4.00	33.94
CLS00131	Pyrococcus horikoshii	Xenopus laevis	sp|O59431|RL5_PYRHO	tr|F6USY3|F6USY3_XENTR	3.80	46.63
CLS00131	Pyrococcus horikoshii	Yersinia pestis	sp|O59431|RL5_PYRHO	sp|Q8ZJA0|RL5_YERPE	4.00	32.93
CLS00131	Rattus norvegicus	Saccharomyces cerevisiae	sp|P62914|RL11_RAT	sp|P0C0W9|RL11A_YEAST	1.30	70.11
CLS00131	Rattus norvegicus	Saccharomyces cerevisiae	sp|P62914|RL11_RAT	sp|Q3E757|RL11B_YEAST	1.30	70.11
CLS00131	Rattus norvegicus	Salmonella typhi	sp|P62914|RL11_RAT	sp|P62405|RL5_SALTY	4.00	28.39
CLS00131	Rattus norvegicus	Sulfolobus solfataricus	sp|P62914|RL11_RAT	sp|Q9UX93|RL5_SULSO	2.70	43.50
CLS00131	Rattus norvegicus	Thermotoga maritima	sp|P62914|RL11_RAT	sp|P38517|RL5_THEMA	4.00	31.41
CLS00131	Rattus norvegicus	Xenopus laevis	sp|P62914|RL11_RAT	tr|F6USY3|F6USY3_XENTR	0.40	94.94
CLS00131	Rattus norvegicus	Yersinia pestis	sp|P62914|RL11_RAT	sp|Q8ZJA0|RL5_YERPE	4.00	29.68
CLS00131	Saccharomyces cerevisiae	Salmonella typhi	sp|P0C0W9|RL11A_YEAST	sp|P62405|RL5_SALTY	4.00	25.16
CLS00131	Saccharomyces cerevisiae	Sulfolobus solfataricus	sp|P0C0W9|RL11A_YEAST	sp|Q9UX93|RL5_SULSO	2.70	41.95
CLS00131	Saccharomyces cerevisiae	Thermotoga maritima	sp|P0C0W9|RL11A_YEAST	sp|P38517|RL5_THEMA	4.00	28.10
CLS00131	Saccharomyces cerevisiae	Xenopus laevis	sp|P0C0W9|RL11A_YEAST	tr|F6USY3|F6USY3_XENTR	1.30	70.69
CLS00131	Saccharomyces cerevisiae	Yersinia pestis	sp|P0C0W9|RL11A_YEAST	sp|Q8ZJA0|RL5_YERPE	4.00	28.30
CLS00131	Saccharomyces cerevisiae	Salmonella typhi	sp|Q3E757|RL11B_YEAST	sp|P62405|RL5_SALTY	4.00	25.16
CLS00131	Saccharomyces cerevisiae	Sulfolobus solfataricus	sp|Q3E757|RL11B_YEAST	sp|Q9UX93|RL5_SULSO	2.70	41.95
CLS00131	Saccharomyces cerevisiae	Thermotoga maritima	sp|Q3E757|RL11B_YEAST	sp|P38517|RL5_THEMA	4.00	28.10
CLS00131	Saccharomyces cerevisiae	Xenopus laevis	sp|Q3E757|RL11B_YEAST	tr|F6USY3|F6USY3_XENTR	1.30	70.69
CLS00131	Saccharomyces cerevisiae	Yersinia pestis	sp|Q3E757|RL11B_YEAST	sp|Q8ZJA0|RL5_YERPE	4.00	28.30
CLS00131	Salmonella typhi	Sulfolobus solfataricus	sp|P62405|RL5_SALTY	sp|Q9UX93|RL5_SULSO	4.00	33.12
CLS00131	Salmonella typhi	Thermotoga maritima	sp|P62405|RL5_SALTY	sp|P38517|RL5_THEMA	4.00	53.63
CLS00131	Salmonella typhi	Xenopus laevis	sp|P62405|RL5_SALTY	tr|F6USY3|F6USY3_XENTR	4.00	25.31
CLS00131	Salmonella typhi	Yersinia pestis	sp|P62405|RL5_SALTY	sp|Q8ZJA0|RL5_YERPE	0.40	94.41
CLS00131	Sulfolobus solfataricus	Thermotoga maritima	sp|Q9UX93|RL5_SULSO	sp|P38517|RL5_THEMA	4.00	36.02
CLS00131	Sulfolobus solfataricus	Xenopus laevis	sp|Q9UX93|RL5_SULSO	tr|F6USY3|F6USY3_XENTR	2.70	43.50
CLS00131	Sulfolobus solfataricus	Yersinia pestis	sp|Q9UX93|RL5_SULSO	sp|Q8ZJA0|RL5_YERPE	4.00	33.33
CLS00131	Thermotoga maritima	Xenopus laevis	sp|P38517|RL5_THEMA	tr|F6USY3|F6USY3_XENTR	4.00	31.41
CLS00131	Thermotoga maritima	Yersinia pestis	sp|P38517|RL5_THEMA	sp|Q8ZJA0|RL5_YERPE	4.00	53.07
CLS00131	Xenopus laevis	Yersinia pestis	tr|F6USY3|F6USY3_XENTR	sp|Q8ZJA0|RL5_YERPE	4.00	24.69
CLS00136	Agrobacterium tumefaciens	Arabidopsis thaliana	sp|B9JDV0|RS13_AGRRK	sp|P34788|RS18_ARATH	4.00	30.25
CLS00136	Agrobacterium tumefaciens	Bacillus subtilis	sp|B9JDV0|RS13_AGRRK	sp|P20282|RS13_BACSU	3.10	60.33
CLS00136	Agrobacterium tumefaciens	Caenorhabditis elegans	sp|B9JDV0|RS13_AGRRK	tr|O18240|O18240_CAEEL	4.00	31.67
CLS00136	Agrobacterium tumefaciens	Danio rerio	sp|B9JDV0|RS13_AGRRK	sp|Q8JGS9|RS18_DANRE	4.00	28.57
CLS00136	Agrobacterium tumefaciens	Drosophila melanogaster	sp|B9JDV0|RS13_AGRRK	sp|P41094|RS18_DROME	4.00	31.09
CLS00136	Agrobacterium tumefaciens	Escherichia coli	sp|B9JDV0|RS13_AGRRK	sp|P0A7S9|RS13_ECOLI	2.50	56.78
CLS00136	Agrobacterium tumefaciens	Haemophilus influenzae	sp|B9JDV0|RS13_AGRRK	sp|P44380|RS13_HAEIN	2.50	54.55
CLS00136	Agrobacterium tumefaciens	Haloferax volcanii	sp|B9JDV0|RS13_AGRRK	tr|D4GWZ7|D4GWZ7_HALVD	4.00	26.23
CLS00136	Agrobacterium tumefaciens	Homo sapiens	sp|B9JDV0|RS13_AGRRK	sp|P62269|RS18_HUMAN	4.00	28.57
CLS00136	Agrobacterium tumefaciens	Mycobacterium tuberculosis	sp|B9JDV0|RS13_AGRRK	sp|P9WH61|RS13_MYCTU	3.10	52.46
CLS00136	Agrobacterium tumefaciens	Oryza sativa	sp|B9JDV0|RS13_AGRRK	tr|Q8H588|Q8H588_ORYSJ	4.00	31.09
CLS00136	Agrobacterium tumefaciens	Oryza sativa	sp|B9JDV0|RS13_AGRRK	tr|Q8H590|Q8H590_ORYSJ	4.00	30.25
CLS00136	Agrobacterium tumefaciens	Pseudomonas aeruginosa	sp|B9JDV0|RS13_AGRRK	sp|Q9HWF7|RS13_PSEAE	2.50	60.17
CLS00136	Agrobacterium tumefaciens	Pyrococcus horikoshii	sp|B9JDV0|RS13_AGRRK	sp|O74021|RS13_PYRHO	4.00	39.17
CLS00136	Agrobacterium tumefaciens	Rattus norvegicus	sp|B9JDV0|RS13_AGRRK	tr|M0R5K9|M0R5K9_RAT	4.00	31.09
CLS00136	Agrobacterium tumefaciens	Rattus norvegicus	sp|B9JDV0|RS13_AGRRK	sp|P62271|RS18_RAT	4.00	28.57
CLS00136	Agrobacterium tumefaciens	Saccharomyces cerevisiae	sp|B9JDV0|RS13_AGRRK	sp|P0CX55|RS18A_YEAST	4.00	28.83
CLS00136	Agrobacterium tumefaciens	Saccharomyces cerevisiae	sp|B9JDV0|RS13_AGRRK	sp|P0CX56|RS18B_YEAST	4.00	28.83
CLS00136	Agrobacterium tumefaciens	Salmonella typhi	sp|B9JDV0|RS13_AGRRK	sp|Q8ZLM1|RS13_SALTY	2.50	56.78
CLS00136	Agrobacterium tumefaciens	Sulfolobus solfataricus	sp|B9JDV0|RS13_AGRRK	sp|P95986|RS13_SULSO	4.00	36.89
CLS00136	Agrobacterium tumefaciens	Xenopus laevis	sp|B9JDV0|RS13_AGRRK	tr|F7DL49|F7DL49_XENTR	4.00	19.01
CLS00136	Agrobacterium tumefaciens	Yersinia pestis	sp|B9JDV0|RS13_AGRRK	sp|Q8ZJ90|RS13_YERPE	2.50	58.47
CLS00136	Arabidopsis thaliana	Bacillus subtilis	sp|P34788|RS18_ARATH	sp|P20282|RS13_BACSU	4.00	31.36
CLS00136	Arabidopsis thaliana	Caenorhabditis elegans	sp|P34788|RS18_ARATH	tr|O18240|O18240_CAEEL	1.50	69.08
CLS00136	Arabidopsis thaliana	Danio rerio	sp|P34788|RS18_ARATH	sp|Q8JGS9|RS18_DANRE	1.50	75.00
CLS00136	Arabidopsis thaliana	Drosophila melanogaster	sp|P34788|RS18_ARATH	sp|P41094|RS18_DROME	1.50	71.71
CLS00136	Arabidopsis thaliana	Escherichia coli	sp|P34788|RS18_ARATH	sp|P0A7S9|RS13_ECOLI	4.00	33.90
CLS00136	Arabidopsis thaliana	Haemophilus influenzae	sp|P34788|RS18_ARATH	sp|P44380|RS13_HAEIN	4.00	33.33
CLS00136	Arabidopsis thaliana	Haloferax volcanii	sp|P34788|RS18_ARATH	tr|D4GWZ7|D4GWZ7_HALVD	3.80	36.42
CLS00136	Arabidopsis thaliana	Homo sapiens	sp|P34788|RS18_ARATH	sp|P62269|RS18_HUMAN	1.50	74.34
CLS00136	Arabidopsis thaliana	Mycobacterium tuberculosis	sp|P34788|RS18_ARATH	sp|P9WH61|RS13_MYCTU	4.00	30.25
CLS00136	Arabidopsis thaliana	Oryza sativa	sp|P34788|RS18_ARATH	tr|Q8H588|Q8H588_ORYSJ	0.20	87.16
CLS00136	Arabidopsis thaliana	Oryza sativa	sp|P34788|RS18_ARATH	tr|Q8H590|Q8H590_ORYSJ	0.20	86.84
CLS00136	Arabidopsis thaliana	Pseudomonas aeruginosa	sp|P34788|RS18_ARATH	sp|Q9HWF7|RS13_PSEAE	4.00	31.36
CLS00136	Arabidopsis thaliana	Pyrococcus horikoshii	sp|P34788|RS18_ARATH	sp|O74021|RS13_PYRHO	3.80	43.54
CLS00136	Arabidopsis thaliana	Rattus norvegicus	sp|P34788|RS18_ARATH	tr|M0R5K9|M0R5K9_RAT	1.50	70.86
CLS00136	Arabidopsis thaliana	Rattus norvegicus	sp|P34788|RS18_ARATH	sp|P62271|RS18_RAT	1.50	74.34
CLS00136	Arabidopsis thaliana	Saccharomyces cerevisiae	sp|P34788|RS18_ARATH	sp|P0CX55|RS18A_YEAST	1.50	66.67
CLS00136	Arabidopsis thaliana	Saccharomyces cerevisiae	sp|P34788|RS18_ARATH	sp|P0CX56|RS18B_YEAST	1.50	66.67
CLS00136	Arabidopsis thaliana	Salmonella typhi	sp|P34788|RS18_ARATH	sp|Q8ZLM1|RS13_SALTY	4.00	34.75
CLS00136	Arabidopsis thaliana	Sulfolobus solfataricus	sp|P34788|RS18_ARATH	sp|P95986|RS13_SULSO	2.70	40.54
CLS00136	Arabidopsis thaliana	Xenopus laevis	sp|P34788|RS18_ARATH	tr|F7DL49|F7DL49_XENTR	1.50	71.11
CLS00136	Arabidopsis thaliana	Yersinia pestis	sp|P34788|RS18_ARATH	sp|Q8ZJ90|RS13_YERPE	4.00	33.90
CLS00136	Bacillus subtilis	Caenorhabditis elegans	sp|P20282|RS13_BACSU	tr|O18240|O18240_CAEEL	4.00	34.45
CLS00136	Bacillus subtilis	Danio rerio	sp|P20282|RS13_BACSU	sp|Q8JGS9|RS18_DANRE	4.00	31.36
CLS00136	Bacillus subtilis	Drosophila melanogaster	sp|P20282|RS13_BACSU	sp|P41094|RS18_DROME	4.00	37.29
CLS00136	Bacillus subtilis	Escherichia coli	sp|P20282|RS13_BACSU	sp|P0A7S9|RS13_ECOLI	3.10	55.08
CLS00136	Bacillus subtilis	Haemophilus influenzae	sp|P20282|RS13_BACSU	sp|P44380|RS13_HAEIN	3.10	57.02
CLS00136	Bacillus subtilis	Haloferax volcanii	sp|P20282|RS13_BACSU	tr|D4GWZ7|D4GWZ7_HALVD	4.00	33.06
CLS00136	Bacillus subtilis	Homo sapiens	sp|P20282|RS13_BACSU	sp|P62269|RS18_HUMAN	4.00	31.36
CLS00136	Bacillus subtilis	Mycobacterium tuberculosis	sp|P20282|RS13_BACSU	sp|P9WH61|RS13_MYCTU	3.10	65.29
CLS00136	Bacillus subtilis	Oryza sativa	sp|P20282|RS13_BACSU	tr|Q8H588|Q8H588_ORYSJ	4.00	30.51
CLS00136	Bacillus subtilis	Oryza sativa	sp|P20282|RS13_BACSU	tr|Q8H590|Q8H590_ORYSJ	4.00	29.66
CLS00136	Bacillus subtilis	Pseudomonas aeruginosa	sp|P20282|RS13_BACSU	sp|Q9HWF7|RS13_PSEAE	3.10	57.63
CLS00136	Bacillus subtilis	Pyrococcus horikoshii	sp|P20282|RS13_BACSU	sp|O74021|RS13_PYRHO	4.00	40.34
CLS00136	Bacillus subtilis	Rattus norvegicus	sp|P20282|RS13_BACSU	tr|M0R5K9|M0R5K9_RAT	4.00	31.36
CLS00136	Bacillus subtilis	Rattus norvegicus	sp|P20282|RS13_BACSU	sp|P62271|RS18_RAT	4.00	31.36
CLS00136	Bacillus subtilis	Saccharomyces cerevisiae	sp|P20282|RS13_BACSU	sp|P0CX55|RS18A_YEAST	4.00	33.64
CLS00136	Bacillus subtilis	Saccharomyces cerevisiae	sp|P20282|RS13_BACSU	sp|P0CX56|RS18B_YEAST	4.00	33.64
CLS00136	Bacillus subtilis	Salmonella typhi	sp|P20282|RS13_BACSU	sp|Q8ZLM1|RS13_SALTY	3.10	55.08
CLS00136	Bacillus subtilis	Sulfolobus solfataricus	sp|P20282|RS13_BACSU	sp|P95986|RS13_SULSO	4.00	29.75
CLS00136	Bacillus subtilis	Xenopus laevis	sp|P20282|RS13_BACSU	tr|F7DL49|F7DL49_XENTR	4.00	20.17
CLS00136	Bacillus subtilis	Yersinia pestis	sp|P20282|RS13_BACSU	sp|Q8ZJ90|RS13_YERPE	3.10	58.47
CLS00136	Caenorhabditis elegans	Danio rerio	tr|O18240|O18240_CAEEL	sp|Q8JGS9|RS18_DANRE	0.80	78.29
CLS00136	Caenorhabditis elegans	Drosophila melanogaster	tr|O18240|O18240_CAEEL	sp|P41094|RS18_DROME	0.70	76.32
CLS00136	Caenorhabditis elegans	Escherichia coli	tr|O18240|O18240_CAEEL	sp|P0A7S9|RS13_ECOLI	4.00	28.81
CLS00136	Caenorhabditis elegans	Haemophilus influenzae	tr|O18240|O18240_CAEEL	sp|P44380|RS13_HAEIN	4.00	32.77
CLS00136	Caenorhabditis elegans	Haloferax volcanii	tr|O18240|O18240_CAEEL	tr|D4GWZ7|D4GWZ7_HALVD	3.80	36.60
CLS00136	Caenorhabditis elegans	Homo sapiens	tr|O18240|O18240_CAEEL	sp|P62269|RS18_HUMAN	0.80	76.32
CLS00136	Caenorhabditis elegans	Mycobacterium tuberculosis	tr|O18240|O18240_CAEEL	sp|P9WH61|RS13_MYCTU	4.00	29.75
CLS00136	Caenorhabditis elegans	Oryza sativa	tr|O18240|O18240_CAEEL	tr|Q8H588|Q8H588_ORYSJ	1.50	65.54
CLS00136	Caenorhabditis elegans	Oryza sativa	tr|O18240|O18240_CAEEL	tr|Q8H590|Q8H590_ORYSJ	1.50	67.11
CLS00136	Caenorhabditis elegans	Pseudomonas aeruginosa	tr|O18240|O18240_CAEEL	sp|Q9HWF7|RS13_PSEAE	4.00	29.66
CLS00136	Caenorhabditis elegans	Pyrococcus horikoshii	tr|O18240|O18240_CAEEL	sp|O74021|RS13_PYRHO	3.80	47.97
CLS00136	Caenorhabditis elegans	Rattus norvegicus	tr|O18240|O18240_CAEEL	tr|M0R5K9|M0R5K9_RAT	0.80	70.86
CLS00136	Caenorhabditis elegans	Rattus norvegicus	tr|O18240|O18240_CAEEL	sp|P62271|RS18_RAT	0.80	76.32
CLS00136	Caenorhabditis elegans	Saccharomyces cerevisiae	tr|O18240|O18240_CAEEL	sp|P0CX55|RS18A_YEAST	1.30	67.36
CLS00136	Caenorhabditis elegans	Saccharomyces cerevisiae	tr|O18240|O18240_CAEEL	sp|P0CX56|RS18B_YEAST	1.30	67.36
CLS00136	Caenorhabditis elegans	Salmonella typhi	tr|O18240|O18240_CAEEL	sp|Q8ZLM1|RS13_SALTY	4.00	30.51
CLS00136	Caenorhabditis elegans	Sulfolobus solfataricus	tr|O18240|O18240_CAEEL	sp|P95986|RS13_SULSO	2.70	38.67
CLS00136	Caenorhabditis elegans	Xenopus laevis	tr|O18240|O18240_CAEEL	tr|F7DL49|F7DL49_XENTR	0.80	74.07
CLS00136	Caenorhabditis elegans	Yersinia pestis	tr|O18240|O18240_CAEEL	sp|Q8ZJ90|RS13_YERPE	4.00	30.51
CLS00136	Danio rerio	Drosophila melanogaster	sp|Q8JGS9|RS18_DANRE	sp|P41094|RS18_DROME	0.80	78.29
CLS00136	Danio rerio	Escherichia coli	sp|Q8JGS9|RS18_DANRE	sp|P0A7S9|RS13_ECOLI	4.00	31.36
CLS00136	Danio rerio	Haemophilus influenzae	sp|Q8JGS9|RS18_DANRE	sp|P44380|RS13_HAEIN	4.00	31.62
CLS00136	Danio rerio	Haloferax volcanii	sp|Q8JGS9|RS18_DANRE	tr|D4GWZ7|D4GWZ7_HALVD	3.80	35.10
CLS00136	Danio rerio	Homo sapiens	sp|Q8JGS9|RS18_DANRE	sp|P62269|RS18_HUMAN	0.40	98.03
CLS00136	Danio rerio	Mycobacterium tuberculosis	sp|Q8JGS9|RS18_DANRE	sp|P9WH61|RS13_MYCTU	4.00	31.09
CLS00136	Danio rerio	Oryza sativa	sp|Q8JGS9|RS18_DANRE	tr|Q8H588|Q8H588_ORYSJ	1.50	71.62
CLS00136	Danio rerio	Oryza sativa	sp|Q8JGS9|RS18_DANRE	tr|Q8H590|Q8H590_ORYSJ	1.50	72.37
CLS00136	Danio rerio	Pseudomonas aeruginosa	sp|Q8JGS9|RS18_DANRE	sp|Q9HWF7|RS13_PSEAE	4.00	25.42
CLS00136	Danio rerio	Pyrococcus horikoshii	sp|Q8JGS9|RS18_DANRE	sp|O74021|RS13_PYRHO	3.80	46.94
CLS00136	Danio rerio	Rattus norvegicus	sp|Q8JGS9|RS18_DANRE	tr|M0R5K9|M0R5K9_RAT	0.40	92.05
CLS00136	Danio rerio	Rattus norvegicus	sp|Q8JGS9|RS18_DANRE	sp|P62271|RS18_RAT	0.40	98.03
CLS00136	Danio rerio	Saccharomyces cerevisiae	sp|Q8JGS9|RS18_DANRE	sp|P0CX55|RS18A_YEAST	1.30	72.92
CLS00136	Danio rerio	Saccharomyces cerevisiae	sp|Q8JGS9|RS18_DANRE	sp|P0CX56|RS18B_YEAST	1.30	72.92
CLS00136	Danio rerio	Salmonella typhi	sp|Q8JGS9|RS18_DANRE	sp|Q8ZLM1|RS13_SALTY	4.00	32.20
CLS00136	Danio rerio	Sulfolobus solfataricus	sp|Q8JGS9|RS18_DANRE	sp|P95986|RS13_SULSO	2.70	38.51
CLS00136	Danio rerio	Xenopus laevis	sp|Q8JGS9|RS18_DANRE	tr|F7DL49|F7DL49_XENTR	0.40	97.78
CLS00136	Danio rerio	Yersinia pestis	sp|Q8JGS9|RS18_DANRE	sp|Q8ZJ90|RS13_YERPE	4.00	31.36
CLS00136	Drosophila melanogaster	Escherichia coli	sp|P41094|RS18_DROME	sp|P0A7S9|RS13_ECOLI	4.00	33.05
CLS00136	Drosophila melanogaster	Haemophilus influenzae	sp|P41094|RS18_DROME	sp|P44380|RS13_HAEIN	4.00	35.90
CLS00136	Drosophila melanogaster	Haloferax volcanii	sp|P41094|RS18_DROME	tr|D4GWZ7|D4GWZ7_HALVD	3.80	39.74
CLS00136	Drosophila melanogaster	Homo sapiens	sp|P41094|RS18_DROME	sp|P62269|RS18_HUMAN	0.80	77.63
CLS00136	Drosophila melanogaster	Mycobacterium tuberculosis	sp|P41094|RS18_DROME	sp|P9WH61|RS13_MYCTU	4.00	31.93
CLS00136	Drosophila melanogaster	Oryza sativa	sp|P41094|RS18_DROME	tr|Q8H588|Q8H588_ORYSJ	1.50	68.92
CLS00136	Drosophila melanogaster	Oryza sativa	sp|P41094|RS18_DROME	tr|Q8H590|Q8H590_ORYSJ	1.50	69.74
CLS00136	Drosophila melanogaster	Pseudomonas aeruginosa	sp|P41094|RS18_DROME	sp|Q9HWF7|RS13_PSEAE	4.00	28.81
CLS00136	Drosophila melanogaster	Pyrococcus horikoshii	sp|P41094|RS18_DROME	sp|O74021|RS13_PYRHO	3.80	43.54
CLS00136	Drosophila melanogaster	Rattus norvegicus	sp|P41094|RS18_DROME	tr|M0R5K9|M0R5K9_RAT	0.80	71.52
CLS00136	Drosophila melanogaster	Rattus norvegicus	sp|P41094|RS18_DROME	sp|P62271|RS18_RAT	0.80	77.63
CLS00136	Drosophila melanogaster	Saccharomyces cerevisiae	sp|P41094|RS18_DROME	sp|P0CX55|RS18A_YEAST	1.30	69.44
CLS00136	Drosophila melanogaster	Saccharomyces cerevisiae	sp|P41094|RS18_DROME	sp|P0CX56|RS18B_YEAST	1.30	69.44
CLS00136	Drosophila melanogaster	Salmonella typhi	sp|P41094|RS18_DROME	sp|Q8ZLM1|RS13_SALTY	4.00	33.90
CLS00136	Drosophila melanogaster	Sulfolobus solfataricus	sp|P41094|RS18_DROME	sp|P95986|RS13_SULSO	2.70	40.54
CLS00136	Drosophila melanogaster	Xenopus laevis	sp|P41094|RS18_DROME	tr|F7DL49|F7DL49_XENTR	0.80	74.81
CLS00136	Drosophila melanogaster	Yersinia pestis	sp|P41094|RS18_DROME	sp|Q8ZJ90|RS13_YERPE	4.00	33.05
CLS00136	Escherichia coli	Haemophilus influenzae	sp|P0A7S9|RS13_ECOLI	sp|P44380|RS13_HAEIN	0.70	81.36
CLS00136	Escherichia coli	Haloferax volcanii	sp|P0A7S9|RS13_ECOLI	tr|D4GWZ7|D4GWZ7_HALVD	4.00	32.20
CLS00136	Escherichia coli	Homo sapiens	sp|P0A7S9|RS13_ECOLI	sp|P62269|RS18_HUMAN	4.00	31.36
CLS00136	Escherichia coli	Mycobacterium tuberculosis	sp|P0A7S9|RS13_ECOLI	sp|P9WH61|RS13_MYCTU	3.10	55.93
CLS00136	Escherichia coli	Oryza sativa	sp|P0A7S9|RS13_ECOLI	tr|Q8H588|Q8H588_ORYSJ	4.00	33.05
CLS00136	Escherichia coli	Oryza sativa	sp|P0A7S9|RS13_ECOLI	tr|Q8H590|Q8H590_ORYSJ	4.00	33.90
CLS00136	Escherichia coli	Pseudomonas aeruginosa	sp|P0A7S9|RS13_ECOLI	sp|Q9HWF7|RS13_PSEAE	1.40	75.42
CLS00136	Escherichia coli	Pyrococcus horikoshii	sp|P0A7S9|RS13_ECOLI	sp|O74021|RS13_PYRHO	4.00	33.90
CLS00136	Escherichia coli	Rattus norvegicus	sp|P0A7S9|RS13_ECOLI	tr|M0R5K9|M0R5K9_RAT	4.00	31.36
CLS00136	Escherichia coli	Rattus norvegicus	sp|P0A7S9|RS13_ECOLI	sp|P62271|RS18_RAT	4.00	31.36
CLS00136	Escherichia coli	Saccharomyces cerevisiae	sp|P0A7S9|RS13_ECOLI	sp|P0CX55|RS18A_YEAST	4.00	29.09
CLS00136	Escherichia coli	Saccharomyces cerevisiae	sp|P0A7S9|RS13_ECOLI	sp|P0CX56|RS18B_YEAST	4.00	29.09
CLS00136	Escherichia coli	Salmonella typhi	sp|P0A7S9|RS13_ECOLI	sp|Q8ZLM1|RS13_SALTY	0.10	97.46
CLS00136	Escherichia coli	Sulfolobus solfataricus	sp|P0A7S9|RS13_ECOLI	sp|P95986|RS13_SULSO	4.00	31.36
CLS00136	Escherichia coli	Xenopus laevis	sp|P0A7S9|RS13_ECOLI	tr|F7DL49|F7DL49_XENTR	4.00	30.69
CLS00136	Escherichia coli	Yersinia pestis	sp|P0A7S9|RS13_ECOLI	sp|Q8ZJ90|RS13_YERPE	0.40	85.59
CLS00136	Haemophilus influenzae	Haloferax volcanii	sp|P44380|RS13_HAEIN	tr|D4GWZ7|D4GWZ7_HALVD	4.00	32.79
CLS00136	Haemophilus influenzae	Homo sapiens	sp|P44380|RS13_HAEIN	sp|P62269|RS18_HUMAN	4.00	31.62
CLS00136	Haemophilus influenzae	Mycobacterium tuberculosis	sp|P44380|RS13_HAEIN	sp|P9WH61|RS13_MYCTU	3.10	55.83
CLS00136	Haemophilus influenzae	Oryza sativa	sp|P44380|RS13_HAEIN	tr|Q8H588|Q8H588_ORYSJ	4.00	33.33
CLS00136	Haemophilus influenzae	Oryza sativa	sp|P44380|RS13_HAEIN	tr|Q8H590|Q8H590_ORYSJ	4.00	32.48
CLS00136	Haemophilus influenzae	Pseudomonas aeruginosa	sp|P44380|RS13_HAEIN	sp|Q9HWF7|RS13_PSEAE	1.40	70.34
CLS00136	Haemophilus influenzae	Pyrococcus horikoshii	sp|P44380|RS13_HAEIN	sp|O74021|RS13_PYRHO	4.00	36.97
CLS00136	Haemophilus influenzae	Rattus norvegicus	sp|P44380|RS13_HAEIN	tr|M0R5K9|M0R5K9_RAT	4.00	30.77
CLS00136	Haemophilus influenzae	Rattus norvegicus	sp|P44380|RS13_HAEIN	sp|P62271|RS18_RAT	4.00	31.62
CLS00136	Haemophilus influenzae	Saccharomyces cerevisiae	sp|P44380|RS13_HAEIN	sp|P0CX55|RS18A_YEAST	4.00	29.09
CLS00136	Haemophilus influenzae	Saccharomyces cerevisiae	sp|P44380|RS13_HAEIN	sp|P0CX56|RS18B_YEAST	4.00	29.09
CLS00136	Haemophilus influenzae	Salmonella typhi	sp|P44380|RS13_HAEIN	sp|Q8ZLM1|RS13_SALTY	0.70	80.51
CLS00136	Haemophilus influenzae	Sulfolobus solfataricus	sp|P44380|RS13_HAEIN	sp|P95986|RS13_SULSO	4.00	31.97
CLS00136	Haemophilus influenzae	Xenopus laevis	sp|P44380|RS13_HAEIN	tr|F7DL49|F7DL49_XENTR	4.00	20.00
CLS00136	Haemophilus influenzae	Yersinia pestis	sp|P44380|RS13_HAEIN	sp|Q8ZJ90|RS13_YERPE	0.70	82.20
CLS00136	Haloferax volcanii	Homo sapiens	tr|D4GWZ7|D4GWZ7_HALVD	sp|P62269|RS18_HUMAN	3.80	35.10
CLS00136	Haloferax volcanii	Mycobacterium tuberculosis	tr|D4GWZ7|D4GWZ7_HALVD	sp|P9WH61|RS13_MYCTU	4.00	33.06
CLS00136	Haloferax volcanii	Oryza sativa	tr|D4GWZ7|D4GWZ7_HALVD	tr|Q8H588|Q8H588_ORYSJ	3.80	35.37
CLS00136	Haloferax volcanii	Oryza sativa	tr|D4GWZ7|D4GWZ7_HALVD	tr|Q8H590|Q8H590_ORYSJ	3.80	34.44
CLS00136	Haloferax volcanii	Pseudomonas aeruginosa	tr|D4GWZ7|D4GWZ7_HALVD	sp|Q9HWF7|RS13_PSEAE	4.00	31.36
CLS00136	Haloferax volcanii	Pyrococcus horikoshii	tr|D4GWZ7|D4GWZ7_HALVD	sp|O74021|RS13_PYRHO	3.70	33.33
CLS00136	Haloferax volcanii	Rattus norvegicus	tr|D4GWZ7|D4GWZ7_HALVD	tr|M0R5K9|M0R5K9_RAT	3.80	32.67
CLS00136	Haloferax volcanii	Rattus norvegicus	tr|D4GWZ7|D4GWZ7_HALVD	sp|P62271|RS18_RAT	3.80	35.10
CLS00136	Haloferax volcanii	Saccharomyces cerevisiae	tr|D4GWZ7|D4GWZ7_HALVD	sp|P0CX55|RS18A_YEAST	3.80	31.72
CLS00136	Haloferax volcanii	Saccharomyces cerevisiae	tr|D4GWZ7|D4GWZ7_HALVD	sp|P0CX56|RS18B_YEAST	3.80	31.72
CLS00136	Haloferax volcanii	Salmonella typhi	tr|D4GWZ7|D4GWZ7_HALVD	sp|Q8ZLM1|RS13_SALTY	4.00	31.36
CLS00136	Haloferax volcanii	Sulfolobus solfataricus	tr|D4GWZ7|D4GWZ7_HALVD	sp|P95986|RS13_SULSO	3.80	41.29
CLS00136	Haloferax volcanii	Xenopus laevis	tr|D4GWZ7|D4GWZ7_HALVD	tr|F7DL49|F7DL49_XENTR	3.80	32.84
CLS00136	Haloferax volcanii	Yersinia pestis	tr|D4GWZ7|D4GWZ7_HALVD	sp|Q8ZJ90|RS13_YERPE	4.00	30.51
CLS00136	Homo sapiens	Mycobacterium tuberculosis	sp|P62269|RS18_HUMAN	sp|P9WH61|RS13_MYCTU	4.00	31.09
CLS00136	Homo sapiens	Oryza sativa	sp|P62269|RS18_HUMAN	tr|Q8H588|Q8H588_ORYSJ	1.50	70.95
CLS00136	Homo sapiens	Oryza sativa	sp|P62269|RS18_HUMAN	tr|Q8H590|Q8H590_ORYSJ	1.50	71.71
CLS00136	Homo sapiens	Pseudomonas aeruginosa	sp|P62269|RS18_HUMAN	sp|Q9HWF7|RS13_PSEAE	4.00	25.42
CLS00136	Homo sapiens	Pyrococcus horikoshii	sp|P62269|RS18_HUMAN	sp|O74021|RS13_PYRHO	3.80	46.94
CLS00136	Homo sapiens	Rattus norvegicus	sp|P62269|RS18_HUMAN	tr|M0R5K9|M0R5K9_RAT	0.10	94.04
CLS00136	Homo sapiens	Rattus norvegicus	sp|P62269|RS18_HUMAN	sp|P62271|RS18_RAT	0.10	100.00
CLS00136	Homo sapiens	Saccharomyces cerevisiae	sp|P62269|RS18_HUMAN	sp|P0CX55|RS18A_YEAST	1.30	71.53
CLS00136	Homo sapiens	Saccharomyces cerevisiae	sp|P62269|RS18_HUMAN	sp|P0CX56|RS18B_YEAST	1.30	71.53
CLS00136	Homo sapiens	Salmonella typhi	sp|P62269|RS18_HUMAN	sp|Q8ZLM1|RS13_SALTY	4.00	31.36
CLS00136	Homo sapiens	Sulfolobus solfataricus	sp|P62269|RS18_HUMAN	sp|P95986|RS13_SULSO	2.70	37.84
CLS00136	Homo sapiens	Xenopus laevis	sp|P62269|RS18_HUMAN	tr|F7DL49|F7DL49_XENTR	0.40	97.04
CLS00136	Homo sapiens	Yersinia pestis	sp|P62269|RS18_HUMAN	sp|Q8ZJ90|RS13_YERPE	4.00	31.36
CLS00136	Mycobacterium tuberculosis	Oryza sativa	sp|P9WH61|RS13_MYCTU	tr|Q8H588|Q8H588_ORYSJ	4.00	35.29
CLS00136	Mycobacterium tuberculosis	Oryza sativa	sp|P9WH61|RS13_MYCTU	tr|Q8H590|Q8H590_ORYSJ	4.00	34.45
CLS00136	Mycobacterium tuberculosis	Pseudomonas aeruginosa	sp|P9WH61|RS13_MYCTU	sp|Q9HWF7|RS13_PSEAE	3.10	54.24
CLS00136	Mycobacterium tuberculosis	Pyrococcus horikoshii	sp|P9WH61|RS13_MYCTU	sp|O74021|RS13_PYRHO	4.00	34.17
CLS00136	Mycobacterium tuberculosis	Rattus norvegicus	sp|P9WH61|RS13_MYCTU	tr|M0R5K9|M0R5K9_RAT	4.00	29.41
CLS00136	Mycobacterium tuberculosis	Rattus norvegicus	sp|P9WH61|RS13_MYCTU	sp|P62271|RS18_RAT	4.00	31.09
CLS00136	Mycobacterium tuberculosis	Saccharomyces cerevisiae	sp|P9WH61|RS13_MYCTU	sp|P0CX55|RS18A_YEAST	4.00	29.73
CLS00136	Mycobacterium tuberculosis	Saccharomyces cerevisiae	sp|P9WH61|RS13_MYCTU	sp|P0CX56|RS18B_YEAST	4.00	29.73
CLS00136	Mycobacterium tuberculosis	Salmonella typhi	sp|P9WH61|RS13_MYCTU	sp|Q8ZLM1|RS13_SALTY	3.10	55.93
CLS00136	Mycobacterium tuberculosis	Sulfolobus solfataricus	sp|P9WH61|RS13_MYCTU	sp|P95986|RS13_SULSO	4.00	29.84
CLS00136	Mycobacterium tuberculosis	Xenopus laevis	sp|P9WH61|RS13_MYCTU	tr|F7DL49|F7DL49_XENTR	4.00	18.18
CLS00136	Mycobacterium tuberculosis	Yersinia pestis	sp|P9WH61|RS13_MYCTU	sp|Q8ZJ90|RS13_YERPE	3.10	55.93
CLS00136	Oryza sativa	Pseudomonas aeruginosa	tr|Q8H588|Q8H588_ORYSJ	sp|Q9HWF7|RS13_PSEAE	4.00	27.97
CLS00136	Oryza sativa	Pyrococcus horikoshii	tr|Q8H588|Q8H588_ORYSJ	sp|O74021|RS13_PYRHO	3.80	42.18
CLS00136	Oryza sativa	Rattus norvegicus	tr|Q8H588|Q8H588_ORYSJ	tr|M0R5K9|M0R5K9_RAT	1.50	69.59
CLS00136	Oryza sativa	Rattus norvegicus	tr|Q8H588|Q8H588_ORYSJ	sp|P62271|RS18_RAT	1.50	70.95
CLS00136	Oryza sativa	Saccharomyces cerevisiae	tr|Q8H588|Q8H588_ORYSJ	sp|P0CX55|RS18A_YEAST	1.50	66.43
CLS00136	Oryza sativa	Saccharomyces cerevisiae	tr|Q8H588|Q8H588_ORYSJ	sp|P0CX56|RS18B_YEAST	1.50	66.43
CLS00136	Oryza sativa	Salmonella typhi	tr|Q8H588|Q8H588_ORYSJ	sp|Q8ZLM1|RS13_SALTY	4.00	34.75
CLS00136	Oryza sativa	Sulfolobus solfataricus	tr|Q8H588|Q8H588_ORYSJ	sp|P95986|RS13_SULSO	2.70	39.86
CLS00136	Oryza sativa	Xenopus laevis	tr|Q8H588|Q8H588_ORYSJ	tr|F7DL49|F7DL49_XENTR	1.50	67.94
CLS00136	Oryza sativa	Yersinia pestis	tr|Q8H588|Q8H588_ORYSJ	sp|Q8ZJ90|RS13_YERPE	4.00	35.59
CLS00136	Oryza sativa	Pseudomonas aeruginosa	tr|Q8H590|Q8H590_ORYSJ	sp|Q9HWF7|RS13_PSEAE	4.00	28.81
CLS00136	Oryza sativa	Pyrococcus horikoshii	tr|Q8H590|Q8H590_ORYSJ	sp|O74021|RS13_PYRHO	3.80	42.86
CLS00136	Oryza sativa	Rattus norvegicus	tr|Q8H590|Q8H590_ORYSJ	tr|M0R5K9|M0R5K9_RAT	1.50	68.87
CLS00136	Oryza sativa	Rattus norvegicus	tr|Q8H590|Q8H590_ORYSJ	sp|P62271|RS18_RAT	1.50	71.71
CLS00136	Oryza sativa	Saccharomyces cerevisiae	tr|Q8H590|Q8H590_ORYSJ	sp|P0CX55|RS18A_YEAST	1.50	67.36
CLS00136	Oryza sativa	Saccharomyces cerevisiae	tr|Q8H590|Q8H590_ORYSJ	sp|P0CX56|RS18B_YEAST	1.50	67.36
CLS00136	Oryza sativa	Salmonella typhi	tr|Q8H590|Q8H590_ORYSJ	sp|Q8ZLM1|RS13_SALTY	4.00	35.59
CLS00136	Oryza sativa	Sulfolobus solfataricus	tr|Q8H590|Q8H590_ORYSJ	sp|P95986|RS13_SULSO	2.70	39.86
CLS00136	Oryza sativa	Xenopus laevis	tr|Q8H590|Q8H590_ORYSJ	tr|F7DL49|F7DL49_XENTR	1.50	68.15
CLS00136	Oryza sativa	Yersinia pestis	tr|Q8H590|Q8H590_ORYSJ	sp|Q8ZJ90|RS13_YERPE	4.00	34.75
CLS00136	Pseudomonas aeruginosa	Pyrococcus horikoshii	sp|Q9HWF7|RS13_PSEAE	sp|O74021|RS13_PYRHO	4.00	37.29
CLS00136	Pseudomonas aeruginosa	Rattus norvegicus	sp|Q9HWF7|RS13_PSEAE	tr|M0R5K9|M0R5K9_RAT	4.00	25.42
CLS00136	Pseudomonas aeruginosa	Rattus norvegicus	sp|Q9HWF7|RS13_PSEAE	sp|P62271|RS18_RAT	4.00	25.42
CLS00136	Pseudomonas aeruginosa	Saccharomyces cerevisiae	sp|Q9HWF7|RS13_PSEAE	sp|P0CX55|RS18A_YEAST	4.00	31.82
CLS00136	Pseudomonas aeruginosa	Saccharomyces cerevisiae	sp|Q9HWF7|RS13_PSEAE	sp|P0CX56|RS18B_YEAST	4.00	31.82
CLS00136	Pseudomonas aeruginosa	Salmonella typhi	sp|Q9HWF7|RS13_PSEAE	sp|Q8ZLM1|RS13_SALTY	1.40	76.27
CLS00136	Pseudomonas aeruginosa	Sulfolobus solfataricus	sp|Q9HWF7|RS13_PSEAE	sp|P95986|RS13_SULSO	4.00	33.05
CLS00136	Pseudomonas aeruginosa	Xenopus laevis	sp|Q9HWF7|RS13_PSEAE	tr|F7DL49|F7DL49_XENTR	4.00	17.09
CLS00136	Pseudomonas aeruginosa	Yersinia pestis	sp|Q9HWF7|RS13_PSEAE	sp|Q8ZJ90|RS13_YERPE	1.40	72.88
CLS00136	Pyrococcus horikoshii	Rattus norvegicus	sp|O74021|RS13_PYRHO	tr|M0R5K9|M0R5K9_RAT	3.80	45.58
CLS00136	Pyrococcus horikoshii	Rattus norvegicus	sp|O74021|RS13_PYRHO	sp|P62271|RS18_RAT	3.80	46.94
CLS00136	Pyrococcus horikoshii	Saccharomyces cerevisiae	sp|O74021|RS13_PYRHO	sp|P0CX55|RS18A_YEAST	3.80	43.17
CLS00136	Pyrococcus horikoshii	Saccharomyces cerevisiae	sp|O74021|RS13_PYRHO	sp|P0CX56|RS18B_YEAST	3.80	43.17
CLS00136	Pyrococcus horikoshii	Salmonella typhi	sp|O74021|RS13_PYRHO	sp|Q8ZLM1|RS13_SALTY	4.00	34.75
CLS00136	Pyrococcus horikoshii	Sulfolobus solfataricus	sp|O74021|RS13_PYRHO	sp|P95986|RS13_SULSO	3.80	46.62
CLS00136	Pyrococcus horikoshii	Xenopus laevis	sp|O74021|RS13_PYRHO	tr|F7DL49|F7DL49_XENTR	3.80	43.08
CLS00136	Pyrococcus horikoshii	Yersinia pestis	sp|O74021|RS13_PYRHO	sp|Q8ZJ90|RS13_YERPE	4.00	37.29
CLS00136	Rattus norvegicus	Saccharomyces cerevisiae	tr|M0R5K9|M0R5K9_RAT	sp|P0CX55|RS18A_YEAST	1.30	67.13
CLS00136	Rattus norvegicus	Saccharomyces cerevisiae	tr|M0R5K9|M0R5K9_RAT	sp|P0CX56|RS18B_YEAST	1.30	67.13
CLS00136	Rattus norvegicus	Salmonella typhi	tr|M0R5K9|M0R5K9_RAT	sp|Q8ZLM1|RS13_SALTY	4.00	31.36
CLS00136	Rattus norvegicus	Sulfolobus solfataricus	tr|M0R5K9|M0R5K9_RAT	sp|P95986|RS13_SULSO	2.70	36.49
CLS00136	Rattus norvegicus	Xenopus laevis	tr|M0R5K9|M0R5K9_RAT	tr|F7DL49|F7DL49_XENTR	0.40	91.79
CLS00136	Rattus norvegicus	Yersinia pestis	tr|M0R5K9|M0R5K9_RAT	sp|Q8ZJ90|RS13_YERPE	4.00	31.36
CLS00136	Rattus norvegicus	Saccharomyces cerevisiae	sp|P62271|RS18_RAT	sp|P0CX55|RS18A_YEAST	1.30	71.53
CLS00136	Rattus norvegicus	Saccharomyces cerevisiae	sp|P62271|RS18_RAT	sp|P0CX56|RS18B_YEAST	1.30	71.53
CLS00136	Rattus norvegicus	Salmonella typhi	sp|P62271|RS18_RAT	sp|Q8ZLM1|RS13_SALTY	4.00	31.36
CLS00136	Rattus norvegicus	Sulfolobus solfataricus	sp|P62271|RS18_RAT	sp|P95986|RS13_SULSO	2.70	37.84
CLS00136	Rattus norvegicus	Xenopus laevis	sp|P62271|RS18_RAT	tr|F7DL49|F7DL49_XENTR	0.40	97.04
CLS00136	Rattus norvegicus	Yersinia pestis	sp|P62271|RS18_RAT	sp|Q8ZJ90|RS13_YERPE	4.00	31.36
CLS00136	Saccharomyces cerevisiae	Salmonella typhi	sp|P0CX55|RS18A_YEAST	sp|Q8ZLM1|RS13_SALTY	4.00	30.00
CLS00136	Saccharomyces cerevisiae	Sulfolobus solfataricus	sp|P0CX55|RS18A_YEAST	sp|P95986|RS13_SULSO	2.70	35.71
CLS00136	Saccharomyces cerevisiae	Xenopus laevis	sp|P0CX55|RS18A_YEAST	tr|F7DL49|F7DL49_XENTR	1.30	70.37
CLS00136	Saccharomyces cerevisiae	Yersinia pestis	sp|P0CX55|RS18A_YEAST	sp|Q8ZJ90|RS13_YERPE	4.00	30.91
CLS00136	Saccharomyces cerevisiae	Salmonella typhi	sp|P0CX56|RS18B_YEAST	sp|Q8ZLM1|RS13_SALTY	4.00	30.00
CLS00136	Saccharomyces cerevisiae	Sulfolobus solfataricus	sp|P0CX56|RS18B_YEAST	sp|P95986|RS13_SULSO	2.70	35.71
CLS00136	Saccharomyces cerevisiae	Xenopus laevis	sp|P0CX56|RS18B_YEAST	tr|F7DL49|F7DL49_XENTR	1.30	70.37
CLS00136	Saccharomyces cerevisiae	Yersinia pestis	sp|P0CX56|RS18B_YEAST	sp|Q8ZJ90|RS13_YERPE	4.00	30.91
CLS00136	Salmonella typhi	Sulfolobus solfataricus	sp|Q8ZLM1|RS13_SALTY	sp|P95986|RS13_SULSO	4.00	32.20
CLS00136	Salmonella typhi	Xenopus laevis	sp|Q8ZLM1|RS13_SALTY	tr|F7DL49|F7DL49_XENTR	4.00	30.69
CLS00136	Salmonella typhi	Yersinia pestis	sp|Q8ZLM1|RS13_SALTY	sp|Q8ZJ90|RS13_YERPE	0.40	87.29
CLS00136	Sulfolobus solfataricus	Xenopus laevis	sp|P95986|RS13_SULSO	tr|F7DL49|F7DL49_XENTR	2.70	33.59
CLS00136	Sulfolobus solfataricus	Yersinia pestis	sp|P95986|RS13_SULSO	sp|Q8ZJ90|RS13_YERPE	4.00	33.05
CLS00136	Xenopus laevis	Yersinia pestis	tr|F7DL49|F7DL49_XENTR	sp|Q8ZJ90|RS13_YERPE	4.00	30.69
CLS00137	Agrobacterium tumefaciens	Arabidopsis thaliana	sp|B9JFK6|GCSH_AGRRK	sp|O82179|GCSH2_ARATH	4.00	45.00
CLS00137	Agrobacterium tumefaciens	Bacillus subtilis	sp|B9JFK6|GCSH_AGRRK	sp|O32174|GCSH_BACSU	3.10	39.17
CLS00137	Agrobacterium tumefaciens	Caenorhabditis elegans	sp|B9JFK6|GCSH_AGRRK	tr|O62122|O62122_CAEEL	4.00	41.67
CLS00137	Agrobacterium tumefaciens	Caenorhabditis elegans	sp|B9JFK6|GCSH_AGRRK	tr|Q20634|Q20634_CAEEL	4.00	44.17
CLS00137	Agrobacterium tumefaciens	Danio rerio	sp|B9JFK6|GCSH_AGRRK	tr|F1QRR5|F1QRR5_DANRE	4.00	46.67
CLS00137	Agrobacterium tumefaciens	Danio rerio	sp|B9JFK6|GCSH_AGRRK	tr|Q6DGX4|Q6DGX4_DANRE	4.00	45.83
CLS00137	Agrobacterium tumefaciens	Drosophila melanogaster	sp|B9JFK6|GCSH_AGRRK	sp|Q9U616|GCSH_DROME	4.00	41.67
CLS00137	Agrobacterium tumefaciens	Escherichia coli	sp|B9JFK6|GCSH_AGRRK	sp|P0A6T9|GCSH_ECOLI	2.50	53.33
CLS00137	Agrobacterium tumefaciens	Gallus gallus	sp|B9JFK6|GCSH_AGRRK	sp|P11183|GCSH_CHICK	4.00	43.33
CLS00137	Agrobacterium tumefaciens	Homo sapiens	sp|B9JFK6|GCSH_AGRRK	sp|P23434|GCSH_HUMAN	4.00	47.50
CLS00137	Agrobacterium tumefaciens	Mycobacterium tuberculosis	sp|B9JFK6|GCSH_AGRRK	sp|P9WN55|GCSH_MYCTU	3.10	41.67
CLS00137	Agrobacterium tumefaciens	Oryza sativa	sp|B9JFK6|GCSH_AGRRK	tr|Q655T6|Q655T6_ORYSJ	4.00	41.67
CLS00137	Agrobacterium tumefaciens	Oryza sativa	sp|B9JFK6|GCSH_AGRRK	tr|Q6H713|Q6H713_ORYSJ	4.00	45.00
CLS00137	Agrobacterium tumefaciens	Pseudomonas aeruginosa	sp|B9JFK6|GCSH_AGRRK	sp|Q9HTX6|GCSH2_PSEAE	2.50	50.42
CLS00137	Agrobacterium tumefaciens	Pyrococcus horikoshii	sp|B9JFK6|GCSH_AGRRK	sp|O59049|GCSH_PYRHO	4.00	48.74
CLS00137	Agrobacterium tumefaciens	Rattus norvegicus	sp|B9JFK6|GCSH_AGRRK	tr|A0A0G2JZ02|A0A0G2JZ02_RAT	4.00	43.33
CLS00137	Agrobacterium tumefaciens	Rattus norvegicus	sp|B9JFK6|GCSH_AGRRK	sp|Q5I0P2|GCSH_RAT	4.00	43.33
CLS00137	Agrobacterium tumefaciens	Salmonella typhi	sp|B9JFK6|GCSH_AGRRK	sp|Q8ZM75|GCSH_SALTY	2.50	53.33
CLS00137	Agrobacterium tumefaciens	Sulfolobus solfataricus	sp|B9JFK6|GCSH_AGRRK	sp|Q97ZI6|GCSH1_SULSO	4.00	40.00
CLS00137	Agrobacterium tumefaciens	Thermotoga maritima	sp|B9JFK6|GCSH_AGRRK	sp|Q9WY55|GCSH_THEMA	4.00	52.50
CLS00137	Agrobacterium tumefaciens	Xenopus laevis	sp|B9JFK6|GCSH_AGRRK	tr|F6R5T0|F6R5T0_XENTR	4.00	45.83
CLS00137	Agrobacterium tumefaciens	Yersinia pestis	sp|B9JFK6|GCSH_AGRRK	sp|Q8ZHI7|GCSH_YERPE	2.50	49.17
CLS00137	Arabidopsis thaliana	Bacillus subtilis	sp|O82179|GCSH2_ARATH	sp|O32174|GCSH_BACSU	4.00	52.76
CLS00137	Arabidopsis thaliana	Caenorhabditis elegans	sp|O82179|GCSH2_ARATH	tr|O62122|O62122_CAEEL	1.50	42.57
CLS00137	Arabidopsis thaliana	Caenorhabditis elegans	sp|O82179|GCSH2_ARATH	tr|Q20634|Q20634_CAEEL	1.50	45.21
CLS00137	Arabidopsis thaliana	Danio rerio	sp|O82179|GCSH2_ARATH	tr|F1QRR5|F1QRR5_DANRE	1.50	42.21
CLS00137	Arabidopsis thaliana	Danio rerio	sp|O82179|GCSH2_ARATH	tr|Q6DGX4|Q6DGX4_DANRE	1.50	43.51
CLS00137	Arabidopsis thaliana	Drosophila melanogaster	sp|O82179|GCSH2_ARATH	sp|Q9U616|GCSH_DROME	1.50	42.58
CLS00137	Arabidopsis thaliana	Escherichia coli	sp|O82179|GCSH2_ARATH	sp|P0A6T9|GCSH_ECOLI	4.00	50.00
CLS00137	Arabidopsis thaliana	Gallus gallus	sp|O82179|GCSH2_ARATH	sp|P11183|GCSH_CHICK	1.50	37.66
CLS00137	Arabidopsis thaliana	Homo sapiens	sp|O82179|GCSH2_ARATH	sp|P23434|GCSH_HUMAN	1.50	44.16
CLS00137	Arabidopsis thaliana	Mycobacterium tuberculosis	sp|O82179|GCSH2_ARATH	sp|P9WN55|GCSH_MYCTU	4.00	45.67
CLS00137	Arabidopsis thaliana	Oryza sativa	sp|O82179|GCSH2_ARATH	tr|Q655T6|Q655T6_ORYSJ	0.20	69.68
CLS00137	Arabidopsis thaliana	Oryza sativa	sp|O82179|GCSH2_ARATH	tr|Q6H713|Q6H713_ORYSJ	0.20	74.19
CLS00137	Arabidopsis thaliana	Pseudomonas aeruginosa	sp|O82179|GCSH2_ARATH	sp|Q9HTX6|GCSH2_PSEAE	4.00	43.75
CLS00137	Arabidopsis thaliana	Pyrococcus horikoshii	sp|O82179|GCSH2_ARATH	sp|O59049|GCSH_PYRHO	3.80	44.70
CLS00137	Arabidopsis thaliana	Rattus norvegicus	sp|O82179|GCSH2_ARATH	tr|A0A0G2JZ02|A0A0G2JZ02_RAT	1.50	42.21
CLS00137	Arabidopsis thaliana	Rattus norvegicus	sp|O82179|GCSH2_ARATH	sp|Q5I0P2|GCSH_RAT	1.50	46.75
CLS00137	Arabidopsis thaliana	Salmonella typhi	sp|O82179|GCSH2_ARATH	sp|Q8ZM75|GCSH_SALTY	4.00	50.00
CLS00137	Arabidopsis thaliana	Sulfolobus solfataricus	sp|O82179|GCSH2_ARATH	sp|Q97ZI6|GCSH1_SULSO	2.70	42.96
CLS00137	Arabidopsis thaliana	Thermotoga maritima	sp|O82179|GCSH2_ARATH	sp|Q9WY55|GCSH_THEMA	4.00	51.61
CLS00137	Arabidopsis thaliana	Xenopus laevis	sp|O82179|GCSH2_ARATH	tr|F6R5T0|F6R5T0_XENTR	1.50	40.91
CLS00137	Arabidopsis thaliana	Yersinia pestis	sp|O82179|GCSH2_ARATH	sp|Q8ZHI7|GCSH_YERPE	4.00	51.18
CLS00137	Bacillus subtilis	Caenorhabditis elegans	sp|O32174|GCSH_BACSU	tr|O62122|O62122_CAEEL	4.00	43.31
CLS00137	Bacillus subtilis	Caenorhabditis elegans	sp|O32174|GCSH_BACSU	tr|Q20634|Q20634_CAEEL	4.00	43.31
CLS00137	Bacillus subtilis	Danio rerio	sp|O32174|GCSH_BACSU	tr|F1QRR5|F1QRR5_DANRE	4.00	43.31
CLS00137	Bacillus subtilis	Danio rerio	sp|O32174|GCSH_BACSU	tr|Q6DGX4|Q6DGX4_DANRE	4.00	39.37
CLS00137	Bacillus subtilis	Drosophila melanogaster	sp|O32174|GCSH_BACSU	sp|Q9U616|GCSH_DROME	4.00	44.88
CLS00137	Bacillus subtilis	Escherichia coli	sp|O32174|GCSH_BACSU	sp|P0A6T9|GCSH_ECOLI	3.10	47.24
CLS00137	Bacillus subtilis	Gallus gallus	sp|O32174|GCSH_BACSU	sp|P11183|GCSH_CHICK	4.00	39.37
CLS00137	Bacillus subtilis	Homo sapiens	sp|O32174|GCSH_BACSU	sp|P23434|GCSH_HUMAN	4.00	44.09
CLS00137	Bacillus subtilis	Mycobacterium tuberculosis	sp|O32174|GCSH_BACSU	sp|P9WN55|GCSH_MYCTU	3.10	53.17
CLS00137	Bacillus subtilis	Oryza sativa	sp|O32174|GCSH_BACSU	tr|Q655T6|Q655T6_ORYSJ	4.00	51.18
CLS00137	Bacillus subtilis	Oryza sativa	sp|O32174|GCSH_BACSU	tr|Q6H713|Q6H713_ORYSJ	4.00	49.61
CLS00137	Bacillus subtilis	Pseudomonas aeruginosa	sp|O32174|GCSH_BACSU	sp|Q9HTX6|GCSH2_PSEAE	3.10	44.44
CLS00137	Bacillus subtilis	Pyrococcus horikoshii	sp|O32174|GCSH_BACSU	sp|O59049|GCSH_PYRHO	4.00	46.83
CLS00137	Bacillus subtilis	Rattus norvegicus	sp|O32174|GCSH_BACSU	tr|A0A0G2JZ02|A0A0G2JZ02_RAT	4.00	44.88
CLS00137	Bacillus subtilis	Rattus norvegicus	sp|O32174|GCSH_BACSU	sp|Q5I0P2|GCSH_RAT	4.00	47.24
CLS00137	Bacillus subtilis	Salmonella typhi	sp|O32174|GCSH_BACSU	sp|Q8ZM75|GCSH_SALTY	3.10	47.24
CLS00137	Bacillus subtilis	Sulfolobus solfataricus	sp|O32174|GCSH_BACSU	sp|Q97ZI6|GCSH1_SULSO	4.00	40.16
CLS00137	Bacillus subtilis	Thermotoga maritima	sp|O32174|GCSH_BACSU	sp|Q9WY55|GCSH_THEMA	4.00	45.16
CLS00137	Bacillus subtilis	Xenopus laevis	sp|O32174|GCSH_BACSU	tr|F6R5T0|F6R5T0_XENTR	4.00	41.73
CLS00137	Bacillus subtilis	Yersinia pestis	sp|O32174|GCSH_BACSU	sp|Q8ZHI7|GCSH_YERPE	3.10	44.44
CLS00137	Caenorhabditis elegans	Danio rerio	tr|O62122|O62122_CAEEL	tr|F1QRR5|F1QRR5_DANRE	0.80	41.10
CLS00137	Caenorhabditis elegans	Danio rerio	tr|O62122|O62122_CAEEL	tr|Q6DGX4|Q6DGX4_DANRE	0.80	41.10
CLS00137	Caenorhabditis elegans	Drosophila melanogaster	tr|O62122|O62122_CAEEL	sp|Q9U616|GCSH_DROME	0.70	50.00
CLS00137	Caenorhabditis elegans	Escherichia coli	tr|O62122|O62122_CAEEL	sp|P0A6T9|GCSH_ECOLI	4.00	42.19
CLS00137	Caenorhabditis elegans	Gallus gallus	tr|O62122|O62122_CAEEL	sp|P11183|GCSH_CHICK	0.80	44.52
CLS00137	Caenorhabditis elegans	Homo sapiens	tr|O62122|O62122_CAEEL	sp|P23434|GCSH_HUMAN	0.80	44.52
CLS00137	Caenorhabditis elegans	Mycobacterium tuberculosis	tr|O62122|O62122_CAEEL	sp|P9WN55|GCSH_MYCTU	4.00	40.16
CLS00137	Caenorhabditis elegans	Oryza sativa	tr|O62122|O62122_CAEEL	tr|Q655T6|Q655T6_ORYSJ	1.50	44.59
CLS00137	Caenorhabditis elegans	Oryza sativa	tr|O62122|O62122_CAEEL	tr|Q6H713|Q6H713_ORYSJ	1.50	43.24
CLS00137	Caenorhabditis elegans	Pseudomonas aeruginosa	tr|O62122|O62122_CAEEL	sp|Q9HTX6|GCSH2_PSEAE	4.00	42.97
CLS00137	Caenorhabditis elegans	Pyrococcus horikoshii	tr|O62122|O62122_CAEEL	sp|O59049|GCSH_PYRHO	3.80	41.67
CLS00137	Caenorhabditis elegans	Rattus norvegicus	tr|O62122|O62122_CAEEL	tr|A0A0G2JZ02|A0A0G2JZ02_RAT	0.80	41.78
CLS00137	Caenorhabditis elegans	Rattus norvegicus	tr|O62122|O62122_CAEEL	sp|Q5I0P2|GCSH_RAT	0.80	43.15
CLS00137	Caenorhabditis elegans	Salmonella typhi	tr|O62122|O62122_CAEEL	sp|Q8ZM75|GCSH_SALTY	4.00	42.19
CLS00137	Caenorhabditis elegans	Sulfolobus solfataricus	tr|O62122|O62122_CAEEL	sp|Q97ZI6|GCSH1_SULSO	2.70	42.54
CLS00137	Caenorhabditis elegans	Thermotoga maritima	tr|O62122|O62122_CAEEL	sp|Q9WY55|GCSH_THEMA	4.00	50.81
CLS00137	Caenorhabditis elegans	Xenopus laevis	tr|O62122|O62122_CAEEL	tr|F6R5T0|F6R5T0_XENTR	0.80	42.47
CLS00137	Caenorhabditis elegans	Yersinia pestis	tr|O62122|O62122_CAEEL	sp|Q8ZHI7|GCSH_YERPE	4.00	43.31
CLS00137	Caenorhabditis elegans	Danio rerio	tr|Q20634|Q20634_CAEEL	tr|F1QRR5|F1QRR5_DANRE	0.80	45.83
CLS00137	Caenorhabditis elegans	Danio rerio	tr|Q20634|Q20634_CAEEL	tr|Q6DGX4|Q6DGX4_DANRE	0.80	47.22
CLS00137	Caenorhabditis elegans	Drosophila melanogaster	tr|Q20634|Q20634_CAEEL	sp|Q9U616|GCSH_DROME	0.70	47.59
CLS00137	Caenorhabditis elegans	Escherichia coli	tr|Q20634|Q20634_CAEEL	sp|P0A6T9|GCSH_ECOLI	4.00	44.53
CLS00137	Caenorhabditis elegans	Gallus gallus	tr|Q20634|Q20634_CAEEL	sp|P11183|GCSH_CHICK	0.80	50.00
CLS00137	Caenorhabditis elegans	Homo sapiens	tr|Q20634|Q20634_CAEEL	sp|P23434|GCSH_HUMAN	0.80	53.47
CLS00137	Caenorhabditis elegans	Mycobacterium tuberculosis	tr|Q20634|Q20634_CAEEL	sp|P9WN55|GCSH_MYCTU	4.00	40.46
CLS00137	Caenorhabditis elegans	Oryza sativa	tr|Q20634|Q20634_CAEEL	tr|Q655T6|Q655T6_ORYSJ	1.50	47.26
CLS00137	Caenorhabditis elegans	Oryza sativa	tr|Q20634|Q20634_CAEEL	tr|Q6H713|Q6H713_ORYSJ	1.50	45.89
CLS00137	Caenorhabditis elegans	Pseudomonas aeruginosa	tr|Q20634|Q20634_CAEEL	sp|Q9HTX6|GCSH2_PSEAE	4.00	45.31
CLS00137	Caenorhabditis elegans	Pyrococcus horikoshii	tr|Q20634|Q20634_CAEEL	sp|O59049|GCSH_PYRHO	3.80	43.18
CLS00137	Caenorhabditis elegans	Rattus norvegicus	tr|Q20634|Q20634_CAEEL	tr|A0A0G2JZ02|A0A0G2JZ02_RAT	0.80	48.25
CLS00137	Caenorhabditis elegans	Rattus norvegicus	tr|Q20634|Q20634_CAEEL	sp|Q5I0P2|GCSH_RAT	0.80	50.69
CLS00137	Caenorhabditis elegans	Salmonella typhi	tr|Q20634|Q20634_CAEEL	sp|Q8ZM75|GCSH_SALTY	4.00	44.53
CLS00137	Caenorhabditis elegans	Sulfolobus solfataricus	tr|Q20634|Q20634_CAEEL	sp|Q97ZI6|GCSH1_SULSO	2.70	44.44
CLS00137	Caenorhabditis elegans	Thermotoga maritima	tr|Q20634|Q20634_CAEEL	sp|Q9WY55|GCSH_THEMA	4.00	50.00
CLS00137	Caenorhabditis elegans	Xenopus laevis	tr|Q20634|Q20634_CAEEL	tr|F6R5T0|F6R5T0_XENTR	0.80	46.53
CLS00137	Caenorhabditis elegans	Yersinia pestis	tr|Q20634|Q20634_CAEEL	sp|Q8ZHI7|GCSH_YERPE	4.00	42.52
CLS00137	Danio rerio	Drosophila melanogaster	tr|F1QRR5|F1QRR5_DANRE	sp|Q9U616|GCSH_DROME	0.80	46.63
CLS00137	Danio rerio	Escherichia coli	tr|F1QRR5|F1QRR5_DANRE	sp|P0A6T9|GCSH_ECOLI	4.00	47.66
CLS00137	Danio rerio	Gallus gallus	tr|F1QRR5|F1QRR5_DANRE	sp|P11183|GCSH_CHICK	0.40	69.51
CLS00137	Danio rerio	Homo sapiens	tr|F1QRR5|F1QRR5_DANRE	sp|P23434|GCSH_HUMAN	0.40	60.69
CLS00137	Danio rerio	Mycobacterium tuberculosis	tr|F1QRR5|F1QRR5_DANRE	sp|P9WN55|GCSH_MYCTU	4.00	40.94
CLS00137	Danio rerio	Oryza sativa	tr|F1QRR5|F1QRR5_DANRE	tr|Q655T6|Q655T6_ORYSJ	1.50	42.68
CLS00137	Danio rerio	Oryza sativa	tr|F1QRR5|F1QRR5_DANRE	tr|Q6H713|Q6H713_ORYSJ	1.50	49.36
CLS00137	Danio rerio	Pseudomonas aeruginosa	tr|F1QRR5|F1QRR5_DANRE	sp|Q9HTX6|GCSH2_PSEAE	4.00	50.00
CLS00137	Danio rerio	Pyrococcus horikoshii	tr|F1QRR5|F1QRR5_DANRE	sp|O59049|GCSH_PYRHO	3.80	40.15
CLS00137	Danio rerio	Rattus norvegicus	tr|F1QRR5|F1QRR5_DANRE	tr|A0A0G2JZ02|A0A0G2JZ02_RAT	0.40	60.00
CLS00137	Danio rerio	Rattus norvegicus	tr|F1QRR5|F1QRR5_DANRE	sp|Q5I0P2|GCSH_RAT	0.40	60.59
CLS00137	Danio rerio	Salmonella typhi	tr|F1QRR5|F1QRR5_DANRE	sp|Q8ZM75|GCSH_SALTY	4.00	47.66
CLS00137	Danio rerio	Sulfolobus solfataricus	tr|F1QRR5|F1QRR5_DANRE	sp|Q97ZI6|GCSH1_SULSO	2.70	33.33
CLS00137	Danio rerio	Thermotoga maritima	tr|F1QRR5|F1QRR5_DANRE	sp|Q9WY55|GCSH_THEMA	4.00	45.16
CLS00137	Danio rerio	Xenopus laevis	tr|F1QRR5|F1QRR5_DANRE	tr|F6R5T0|F6R5T0_XENTR	0.40	61.54
CLS00137	Danio rerio	Yersinia pestis	tr|F1QRR5|F1QRR5_DANRE	sp|Q8ZHI7|GCSH_YERPE	4.00	47.24
CLS00137	Danio rerio	Drosophila melanogaster	tr|Q6DGX4|Q6DGX4_DANRE	sp|Q9U616|GCSH_DROME	0.80	47.85
CLS00137	Danio rerio	Escherichia coli	tr|Q6DGX4|Q6DGX4_DANRE	sp|P0A6T9|GCSH_ECOLI	4.00	42.19
CLS00137	Danio rerio	Gallus gallus	tr|Q6DGX4|Q6DGX4_DANRE	sp|P11183|GCSH_CHICK	0.40	64.63
CLS00137	Danio rerio	Homo sapiens	tr|Q6DGX4|Q6DGX4_DANRE	sp|P23434|GCSH_HUMAN	0.40	62.94
CLS00137	Danio rerio	Mycobacterium tuberculosis	tr|Q6DGX4|Q6DGX4_DANRE	sp|P9WN55|GCSH_MYCTU	4.00	39.37
CLS00137	Danio rerio	Oryza sativa	tr|Q6DGX4|Q6DGX4_DANRE	tr|Q655T6|Q655T6_ORYSJ	1.50	44.94
CLS00137	Danio rerio	Oryza sativa	tr|Q6DGX4|Q6DGX4_DANRE	tr|Q6H713|Q6H713_ORYSJ	1.50	50.00
CLS00137	Danio rerio	Pseudomonas aeruginosa	tr|Q6DGX4|Q6DGX4_DANRE	sp|Q9HTX6|GCSH2_PSEAE	4.00	46.88
CLS00137	Danio rerio	Pyrococcus horikoshii	tr|Q6DGX4|Q6DGX4_DANRE	sp|O59049|GCSH_PYRHO	3.80	38.64
CLS00137	Danio rerio	Rattus norvegicus	tr|Q6DGX4|Q6DGX4_DANRE	tr|A0A0G2JZ02|A0A0G2JZ02_RAT	0.40	59.39
CLS00137	Danio rerio	Rattus norvegicus	tr|Q6DGX4|Q6DGX4_DANRE	sp|Q5I0P2|GCSH_RAT	0.40	60.00
CLS00137	Danio rerio	Salmonella typhi	tr|Q6DGX4|Q6DGX4_DANRE	sp|Q8ZM75|GCSH_SALTY	4.00	42.19
CLS00137	Danio rerio	Sulfolobus solfataricus	tr|Q6DGX4|Q6DGX4_DANRE	sp|Q97ZI6|GCSH1_SULSO	2.70	33.33
CLS00137	Danio rerio	Thermotoga maritima	tr|Q6DGX4|Q6DGX4_DANRE	sp|Q9WY55|GCSH_THEMA	4.00	46.77
CLS00137	Danio rerio	Xenopus laevis	tr|Q6DGX4|Q6DGX4_DANRE	tr|F6R5T0|F6R5T0_XENTR	0.40	59.41
CLS00137	Danio rerio	Yersinia pestis	tr|Q6DGX4|Q6DGX4_DANRE	sp|Q8ZHI7|GCSH_YERPE	4.00	45.67
CLS00137	Drosophila melanogaster	Escherichia coli	sp|Q9U616|GCSH_DROME	sp|P0A6T9|GCSH_ECOLI	4.00	41.86
CLS00137	Drosophila melanogaster	Gallus gallus	sp|Q9U616|GCSH_DROME	sp|P11183|GCSH_CHICK	0.80	50.93
CLS00137	Drosophila melanogaster	Homo sapiens	sp|Q9U616|GCSH_DROME	sp|P23434|GCSH_HUMAN	0.80	48.47
CLS00137	Drosophila melanogaster	Mycobacterium tuberculosis	sp|Q9U616|GCSH_DROME	sp|P9WN55|GCSH_MYCTU	4.00	39.84
CLS00137	Drosophila melanogaster	Oryza sativa	sp|Q9U616|GCSH_DROME	tr|Q655T6|Q655T6_ORYSJ	1.50	40.25
CLS00137	Drosophila melanogaster	Oryza sativa	sp|Q9U616|GCSH_DROME	tr|Q6H713|Q6H713_ORYSJ	1.50	42.04
CLS00137	Drosophila melanogaster	Pseudomonas aeruginosa	sp|Q9U616|GCSH_DROME	sp|Q9HTX6|GCSH2_PSEAE	4.00	45.74
CLS00137	Drosophila melanogaster	Pyrococcus horikoshii	sp|Q9U616|GCSH_DROME	sp|O59049|GCSH_PYRHO	3.80	42.42
CLS00137	Drosophila melanogaster	Rattus norvegicus	sp|Q9U616|GCSH_DROME	tr|A0A0G2JZ02|A0A0G2JZ02_RAT	0.80	45.68
CLS00137	Drosophila melanogaster	Rattus norvegicus	sp|Q9U616|GCSH_DROME	sp|Q5I0P2|GCSH_RAT	0.80	46.01
CLS00137	Drosophila melanogaster	Salmonella typhi	sp|Q9U616|GCSH_DROME	sp|Q8ZM75|GCSH_SALTY	4.00	41.86
CLS00137	Drosophila melanogaster	Sulfolobus solfataricus	sp|Q9U616|GCSH_DROME	sp|Q97ZI6|GCSH1_SULSO	2.70	32.35
CLS00137	Drosophila melanogaster	Thermotoga maritima	sp|Q9U616|GCSH_DROME	sp|Q9WY55|GCSH_THEMA	4.00	43.55
CLS00137	Drosophila melanogaster	Xenopus laevis	sp|Q9U616|GCSH_DROME	tr|F6R5T0|F6R5T0_XENTR	0.80	47.17
CLS00137	Drosophila melanogaster	Yersinia pestis	sp|Q9U616|GCSH_DROME	sp|Q8ZHI7|GCSH_YERPE	4.00	41.41
CLS00137	Escherichia coli	Gallus gallus	sp|P0A6T9|GCSH_ECOLI	sp|P11183|GCSH_CHICK	4.00	42.19
CLS00137	Escherichia coli	Homo sapiens	sp|P0A6T9|GCSH_ECOLI	sp|P23434|GCSH_HUMAN	4.00	44.53
CLS00137	Escherichia coli	Mycobacterium tuberculosis	sp|P0A6T9|GCSH_ECOLI	sp|P9WN55|GCSH_MYCTU	3.10	49.22
CLS00137	Escherichia coli	Oryza sativa	sp|P0A6T9|GCSH_ECOLI	tr|Q655T6|Q655T6_ORYSJ	4.00	54.69
CLS00137	Escherichia coli	Oryza sativa	sp|P0A6T9|GCSH_ECOLI	tr|Q6H713|Q6H713_ORYSJ	4.00	57.03
CLS00137	Escherichia coli	Pseudomonas aeruginosa	sp|P0A6T9|GCSH_ECOLI	sp|Q9HTX6|GCSH2_PSEAE	1.40	58.59
CLS00137	Escherichia coli	Pyrococcus horikoshii	sp|P0A6T9|GCSH_ECOLI	sp|O59049|GCSH_PYRHO	4.00	51.56
CLS00137	Escherichia coli	Rattus norvegicus	sp|P0A6T9|GCSH_ECOLI	tr|A0A0G2JZ02|A0A0G2JZ02_RAT	4.00	45.31
CLS00137	Escherichia coli	Rattus norvegicus	sp|P0A6T9|GCSH_ECOLI	sp|Q5I0P2|GCSH_RAT	4.00	43.75
CLS00137	Escherichia coli	Salmonella typhi	sp|P0A6T9|GCSH_ECOLI	sp|Q8ZM75|GCSH_SALTY	0.10	99.22
CLS00137	Escherichia coli	Sulfolobus solfataricus	sp|P0A6T9|GCSH_ECOLI	sp|Q97ZI6|GCSH1_SULSO	4.00	42.64
CLS00137	Escherichia coli	Thermotoga maritima	sp|P0A6T9|GCSH_ECOLI	sp|Q9WY55|GCSH_THEMA	4.00	55.65
CLS00137	Escherichia coli	Xenopus laevis	sp|P0A6T9|GCSH_ECOLI	tr|F6R5T0|F6R5T0_XENTR	4.00	39.84
CLS00137	Escherichia coli	Yersinia pestis	sp|P0A6T9|GCSH_ECOLI	sp|Q8ZHI7|GCSH_YERPE	0.40	75.78
CLS00137	Gallus gallus	Homo sapiens	sp|P11183|GCSH_CHICK	sp|P23434|GCSH_HUMAN	0.30	76.22
CLS00137	Gallus gallus	Mycobacterium tuberculosis	sp|P11183|GCSH_CHICK	sp|P9WN55|GCSH_MYCTU	4.00	38.46
CLS00137	Gallus gallus	Oryza sativa	sp|P11183|GCSH_CHICK	tr|Q655T6|Q655T6_ORYSJ	1.50	37.18
CLS00137	Gallus gallus	Oryza sativa	sp|P11183|GCSH_CHICK	tr|Q6H713|Q6H713_ORYSJ	1.50	44.23
CLS00137	Gallus gallus	Pseudomonas aeruginosa	sp|P11183|GCSH_CHICK	sp|Q9HTX6|GCSH2_PSEAE	4.00	47.66
CLS00137	Gallus gallus	Pyrococcus horikoshii	sp|P11183|GCSH_CHICK	sp|O59049|GCSH_PYRHO	3.80	39.39
CLS00137	Gallus gallus	Rattus norvegicus	sp|P11183|GCSH_CHICK	tr|A0A0G2JZ02|A0A0G2JZ02_RAT	0.30	69.94
CLS00137	Gallus gallus	Rattus norvegicus	sp|P11183|GCSH_CHICK	sp|Q5I0P2|GCSH_RAT	0.30	71.34
CLS00137	Gallus gallus	Salmonella typhi	sp|P11183|GCSH_CHICK	sp|Q8ZM75|GCSH_SALTY	4.00	42.19
CLS00137	Gallus gallus	Sulfolobus solfataricus	sp|P11183|GCSH_CHICK	sp|Q97ZI6|GCSH1_SULSO	2.70	32.84
CLS00137	Gallus gallus	Thermotoga maritima	sp|P11183|GCSH_CHICK	sp|Q9WY55|GCSH_THEMA	4.00	42.74
CLS00137	Gallus gallus	Xenopus laevis	sp|P11183|GCSH_CHICK	tr|F6R5T0|F6R5T0_XENTR	0.40	72.56
CLS00137	Gallus gallus	Yersinia pestis	sp|P11183|GCSH_CHICK	sp|Q8ZHI7|GCSH_YERPE	4.00	40.94
CLS00137	Homo sapiens	Mycobacterium tuberculosis	sp|P23434|GCSH_HUMAN	sp|P9WN55|GCSH_MYCTU	4.00	40.16
CLS00137	Homo sapiens	Oryza sativa	sp|P23434|GCSH_HUMAN	tr|Q655T6|Q655T6_ORYSJ	1.50	43.04
CLS00137	Homo sapiens	Oryza sativa	sp|P23434|GCSH_HUMAN	tr|Q6H713|Q6H713_ORYSJ	1.50	46.15
CLS00137	Homo sapiens	Pseudomonas aeruginosa	sp|P23434|GCSH_HUMAN	sp|Q9HTX6|GCSH2_PSEAE	4.00	48.44
CLS00137	Homo sapiens	Pyrococcus horikoshii	sp|P23434|GCSH_HUMAN	sp|O59049|GCSH_PYRHO	3.80	43.18
CLS00137	Homo sapiens	Rattus norvegicus	sp|P23434|GCSH_HUMAN	tr|A0A0G2JZ02|A0A0G2JZ02_RAT	0.10	80.61
CLS00137	Homo sapiens	Rattus norvegicus	sp|P23434|GCSH_HUMAN	sp|Q5I0P2|GCSH_RAT	0.10	86.47
CLS00137	Homo sapiens	Salmonella typhi	sp|P23434|GCSH_HUMAN	sp|Q8ZM75|GCSH_SALTY	4.00	44.53
CLS00137	Homo sapiens	Sulfolobus solfataricus	sp|P23434|GCSH_HUMAN	sp|Q97ZI6|GCSH1_SULSO	2.70	37.31
CLS00137	Homo sapiens	Thermotoga maritima	sp|P23434|GCSH_HUMAN	sp|Q9WY55|GCSH_THEMA	4.00	46.77
CLS00137	Homo sapiens	Xenopus laevis	sp|P23434|GCSH_HUMAN	tr|F6R5T0|F6R5T0_XENTR	0.40	68.05
CLS00137	Homo sapiens	Yersinia pestis	sp|P23434|GCSH_HUMAN	sp|Q8ZHI7|GCSH_YERPE	4.00	44.09
CLS00137	Mycobacterium tuberculosis	Oryza sativa	sp|P9WN55|GCSH_MYCTU	tr|Q655T6|Q655T6_ORYSJ	4.00	41.73
CLS00137	Mycobacterium tuberculosis	Oryza sativa	sp|P9WN55|GCSH_MYCTU	tr|Q6H713|Q6H713_ORYSJ	4.00	45.67
CLS00137	Mycobacterium tuberculosis	Pseudomonas aeruginosa	sp|P9WN55|GCSH_MYCTU	sp|Q9HTX6|GCSH2_PSEAE	3.10	47.24
CLS00137	Mycobacterium tuberculosis	Pyrococcus horikoshii	sp|P9WN55|GCSH_MYCTU	sp|O59049|GCSH_PYRHO	4.00	47.66
CLS00137	Mycobacterium tuberculosis	Rattus norvegicus	sp|P9WN55|GCSH_MYCTU	tr|A0A0G2JZ02|A0A0G2JZ02_RAT	4.00	41.54
CLS00137	Mycobacterium tuberculosis	Rattus norvegicus	sp|P9WN55|GCSH_MYCTU	sp|Q5I0P2|GCSH_RAT	4.00	41.54
CLS00137	Mycobacterium tuberculosis	Salmonella typhi	sp|P9WN55|GCSH_MYCTU	sp|Q8ZM75|GCSH_SALTY	3.10	49.22
CLS00137	Mycobacterium tuberculosis	Sulfolobus solfataricus	sp|P9WN55|GCSH_MYCTU	sp|Q97ZI6|GCSH1_SULSO	4.00	37.98
CLS00137	Mycobacterium tuberculosis	Thermotoga maritima	sp|P9WN55|GCSH_MYCTU	sp|Q9WY55|GCSH_THEMA	4.00	45.53
CLS00137	Mycobacterium tuberculosis	Xenopus laevis	sp|P9WN55|GCSH_MYCTU	tr|F6R5T0|F6R5T0_XENTR	4.00	38.58
CLS00137	Mycobacterium tuberculosis	Yersinia pestis	sp|P9WN55|GCSH_MYCTU	sp|Q8ZHI7|GCSH_YERPE	3.10	50.00
CLS00137	Oryza sativa	Pseudomonas aeruginosa	tr|Q655T6|Q655T6_ORYSJ	sp|Q9HTX6|GCSH2_PSEAE	4.00	46.09
CLS00137	Oryza sativa	Pyrococcus horikoshii	tr|Q655T6|Q655T6_ORYSJ	sp|O59049|GCSH_PYRHO	3.80	47.73
CLS00137	Oryza sativa	Rattus norvegicus	tr|Q655T6|Q655T6_ORYSJ	tr|A0A0G2JZ02|A0A0G2JZ02_RAT	1.50	42.68
CLS00137	Oryza sativa	Rattus norvegicus	tr|Q655T6|Q655T6_ORYSJ	sp|Q5I0P2|GCSH_RAT	1.50	41.77
CLS00137	Oryza sativa	Salmonella typhi	tr|Q655T6|Q655T6_ORYSJ	sp|Q8ZM75|GCSH_SALTY	4.00	54.69
CLS00137	Oryza sativa	Sulfolobus solfataricus	tr|Q655T6|Q655T6_ORYSJ	sp|Q97ZI6|GCSH1_SULSO	2.70	42.96
CLS00137	Oryza sativa	Thermotoga maritima	tr|Q655T6|Q655T6_ORYSJ	sp|Q9WY55|GCSH_THEMA	4.00	50.00
CLS00137	Oryza sativa	Xenopus laevis	tr|Q655T6|Q655T6_ORYSJ	tr|F6R5T0|F6R5T0_XENTR	1.50	36.71
CLS00137	Oryza sativa	Yersinia pestis	tr|Q655T6|Q655T6_ORYSJ	sp|Q8ZHI7|GCSH_YERPE	4.00	51.18
CLS00137	Oryza sativa	Pseudomonas aeruginosa	tr|Q6H713|Q6H713_ORYSJ	sp|Q9HTX6|GCSH2_PSEAE	4.00	51.56
CLS00137	Oryza sativa	Pyrococcus horikoshii	tr|Q6H713|Q6H713_ORYSJ	sp|O59049|GCSH_PYRHO	3.80	46.97
CLS00137	Oryza sativa	Rattus norvegicus	tr|Q6H713|Q6H713_ORYSJ	tr|A0A0G2JZ02|A0A0G2JZ02_RAT	1.50	42.95
CLS00137	Oryza sativa	Rattus norvegicus	tr|Q6H713|Q6H713_ORYSJ	sp|Q5I0P2|GCSH_RAT	1.50	43.59
CLS00137	Oryza sativa	Salmonella typhi	tr|Q6H713|Q6H713_ORYSJ	sp|Q8ZM75|GCSH_SALTY	4.00	57.03
CLS00137	Oryza sativa	Sulfolobus solfataricus	tr|Q6H713|Q6H713_ORYSJ	sp|Q97ZI6|GCSH1_SULSO	2.70	41.48
CLS00137	Oryza sativa	Thermotoga maritima	tr|Q6H713|Q6H713_ORYSJ	sp|Q9WY55|GCSH_THEMA	4.00	52.42
CLS00137	Oryza sativa	Xenopus laevis	tr|Q6H713|Q6H713_ORYSJ	tr|F6R5T0|F6R5T0_XENTR	1.50	44.23
CLS00137	Oryza sativa	Yersinia pestis	tr|Q6H713|Q6H713_ORYSJ	sp|Q8ZHI7|GCSH_YERPE	4.00	53.54
CLS00137	Pseudomonas aeruginosa	Pyrococcus horikoshii	sp|Q9HTX6|GCSH2_PSEAE	sp|O59049|GCSH_PYRHO	4.00	46.09
CLS00137	Pseudomonas aeruginosa	Rattus norvegicus	sp|Q9HTX6|GCSH2_PSEAE	tr|A0A0G2JZ02|A0A0G2JZ02_RAT	4.00	47.66
CLS00137	Pseudomonas aeruginosa	Rattus norvegicus	sp|Q9HTX6|GCSH2_PSEAE	sp|Q5I0P2|GCSH_RAT	4.00	47.66
CLS00137	Pseudomonas aeruginosa	Salmonella typhi	sp|Q9HTX6|GCSH2_PSEAE	sp|Q8ZM75|GCSH_SALTY	1.40	58.59
CLS00137	Pseudomonas aeruginosa	Sulfolobus solfataricus	sp|Q9HTX6|GCSH2_PSEAE	sp|Q97ZI6|GCSH1_SULSO	4.00	42.19
CLS00137	Pseudomonas aeruginosa	Thermotoga maritima	sp|Q9HTX6|GCSH2_PSEAE	sp|Q9WY55|GCSH_THEMA	4.00	43.90
CLS00137	Pseudomonas aeruginosa	Xenopus laevis	sp|Q9HTX6|GCSH2_PSEAE	tr|F6R5T0|F6R5T0_XENTR	4.00	45.31
CLS00137	Pseudomonas aeruginosa	Yersinia pestis	sp|Q9HTX6|GCSH2_PSEAE	sp|Q8ZHI7|GCSH_YERPE	1.40	55.12
CLS00137	Pyrococcus horikoshii	Rattus norvegicus	sp|O59049|GCSH_PYRHO	tr|A0A0G2JZ02|A0A0G2JZ02_RAT	3.80	40.91
CLS00137	Pyrococcus horikoshii	Rattus norvegicus	sp|O59049|GCSH_PYRHO	sp|Q5I0P2|GCSH_RAT	3.80	41.67
CLS00137	Pyrococcus horikoshii	Salmonella typhi	sp|O59049|GCSH_PYRHO	sp|Q8ZM75|GCSH_SALTY	4.00	52.34
CLS00137	Pyrococcus horikoshii	Sulfolobus solfataricus	sp|O59049|GCSH_PYRHO	sp|Q97ZI6|GCSH1_SULSO	3.80	44.03
CLS00137	Pyrococcus horikoshii	Thermotoga maritima	sp|O59049|GCSH_PYRHO	sp|Q9WY55|GCSH_THEMA	4.00	51.22
CLS00137	Pyrococcus horikoshii	Xenopus laevis	sp|O59049|GCSH_PYRHO	tr|F6R5T0|F6R5T0_XENTR	3.80	42.42
CLS00137	Pyrococcus horikoshii	Yersinia pestis	sp|O59049|GCSH_PYRHO	sp|Q8ZHI7|GCSH_YERPE	4.00	45.67
CLS00137	Rattus norvegicus	Salmonella typhi	tr|A0A0G2JZ02|A0A0G2JZ02_RAT	sp|Q8ZM75|GCSH_SALTY	4.00	45.31
CLS00137	Rattus norvegicus	Sulfolobus solfataricus	tr|A0A0G2JZ02|A0A0G2JZ02_RAT	sp|Q97ZI6|GCSH1_SULSO	2.70	37.31
CLS00137	Rattus norvegicus	Thermotoga maritima	tr|A0A0G2JZ02|A0A0G2JZ02_RAT	sp|Q9WY55|GCSH_THEMA	4.00	50.81
CLS00137	Rattus norvegicus	Xenopus laevis	tr|A0A0G2JZ02|A0A0G2JZ02_RAT	tr|F6R5T0|F6R5T0_XENTR	0.40	60.00
CLS00137	Rattus norvegicus	Yersinia pestis	tr|A0A0G2JZ02|A0A0G2JZ02_RAT	sp|Q8ZHI7|GCSH_YERPE	4.00	47.24
CLS00137	Rattus norvegicus	Salmonella typhi	sp|Q5I0P2|GCSH_RAT	sp|Q8ZM75|GCSH_SALTY	4.00	43.75
CLS00137	Rattus norvegicus	Sulfolobus solfataricus	sp|Q5I0P2|GCSH_RAT	sp|Q97ZI6|GCSH1_SULSO	2.70	38.06
CLS00137	Rattus norvegicus	Thermotoga maritima	sp|Q5I0P2|GCSH_RAT	sp|Q9WY55|GCSH_THEMA	4.00	50.00
CLS00137	Rattus norvegicus	Xenopus laevis	sp|Q5I0P2|GCSH_RAT	tr|F6R5T0|F6R5T0_XENTR	0.40	62.13
CLS00137	Rattus norvegicus	Yersinia pestis	sp|Q5I0P2|GCSH_RAT	sp|Q8ZHI7|GCSH_YERPE	4.00	49.61
CLS00137	Salmonella typhi	Sulfolobus solfataricus	sp|Q8ZM75|GCSH_SALTY	sp|Q97ZI6|GCSH1_SULSO	4.00	42.64
CLS00137	Salmonella typhi	Thermotoga maritima	sp|Q8ZM75|GCSH_SALTY	sp|Q9WY55|GCSH_THEMA	4.00	55.65
CLS00137	Salmonella typhi	Xenopus laevis	sp|Q8ZM75|GCSH_SALTY	tr|F6R5T0|F6R5T0_XENTR	4.00	39.84
CLS00137	Salmonella typhi	Yersinia pestis	sp|Q8ZM75|GCSH_SALTY	sp|Q8ZHI7|GCSH_YERPE	0.40	76.56
CLS00137	Sulfolobus solfataricus	Thermotoga maritima	sp|Q97ZI6|GCSH1_SULSO	sp|Q9WY55|GCSH_THEMA	4.00	54.03
CLS00137	Sulfolobus solfataricus	Xenopus laevis	sp|Q97ZI6|GCSH1_SULSO	tr|F6R5T0|F6R5T0_XENTR	2.70	33.33
CLS00137	Sulfolobus solfataricus	Yersinia pestis	sp|Q97ZI6|GCSH1_SULSO	sp|Q8ZHI7|GCSH_YERPE	4.00	42.97
CLS00137	Thermotoga maritima	Xenopus laevis	sp|Q9WY55|GCSH_THEMA	tr|F6R5T0|F6R5T0_XENTR	4.00	44.35
CLS00137	Thermotoga maritima	Yersinia pestis	sp|Q9WY55|GCSH_THEMA	sp|Q8ZHI7|GCSH_YERPE	4.00	53.66
CLS00137	Xenopus laevis	Yersinia pestis	tr|F6R5T0|F6R5T0_XENTR	sp|Q8ZHI7|GCSH_YERPE	4.00	38.58
CLS00195	Agrobacterium tumefaciens	Arabidopsis thaliana	tr|B9JF09|B9JF09_AGRRK	sp|Q0WTB4|Y3725_ARATH	4.00	36.20
CLS00195	Agrobacterium tumefaciens	Bacillus subtilis	tr|B9JF09|B9JF09_AGRRK	sp|P94478|HFLX_BACSU	3.10	41.11
CLS00195	Agrobacterium tumefaciens	Caenorhabditis elegans	tr|B9JF09|B9JF09_AGRRK	tr|Q20446|Q20446_CAEEL	4.00	29.89
CLS00195	Agrobacterium tumefaciens	Danio rerio	tr|B9JF09|B9JF09_AGRRK	tr|X1WE07|X1WE07_DANRE	4.00	32.26
CLS00195	Agrobacterium tumefaciens	Drosophila melanogaster	tr|B9JF09|B9JF09_AGRRK	tr|Q9VBQ7|Q9VBQ7_DROME	4.00	31.68
CLS00195	Agrobacterium tumefaciens	Escherichia coli	tr|B9JF09|B9JF09_AGRRK	sp|P25519|HFLX_ECOLI	2.50	42.12
CLS00195	Agrobacterium tumefaciens	Gallus gallus	tr|B9JF09|B9JF09_AGRRK	tr|F1NEZ7|F1NEZ7_CHICK	4.00	33.49
CLS00195	Agrobacterium tumefaciens	Haloferax volcanii	tr|B9JF09|B9JF09_AGRRK	tr|D4GXM6|D4GXM6_HALVD	4.00	34.14
CLS00195	Agrobacterium tumefaciens	Homo sapiens	tr|B9JF09|B9JF09_AGRRK	sp|O43824|GTPB6_HUMAN	4.00	31.91
CLS00195	Agrobacterium tumefaciens	Mycobacterium tuberculosis	tr|B9JF09|B9JF09_AGRRK	tr|O33230|O33230_MYCTU	3.10	36.98
CLS00195	Agrobacterium tumefaciens	Oryza sativa	tr|B9JF09|B9JF09_AGRRK	tr|Q0DNY0|Q0DNY0_ORYSJ	4.00	35.07
CLS00195	Agrobacterium tumefaciens	Pseudomonas aeruginosa	tr|B9JF09|B9JF09_AGRRK	tr|Q9HUM1|Q9HUM1_PSEAE	2.50	43.82
CLS00195	Agrobacterium tumefaciens	Pyrococcus horikoshii	tr|B9JF09|B9JF09_AGRRK	tr|O58859|O58859_PYRHO	4.00	31.52
CLS00195	Agrobacterium tumefaciens	Rattus norvegicus	tr|B9JF09|B9JF09_AGRRK	tr|D3ZLF0|D3ZLF0_RAT	4.00	29.79
CLS00195	Agrobacterium tumefaciens	Salmonella typhi	tr|B9JF09|B9JF09_AGRRK	tr|Q8ZKA5|Q8ZKA5_SALTY	2.50	41.18
CLS00195	Agrobacterium tumefaciens	Sulfolobus solfataricus	tr|B9JF09|B9JF09_AGRRK	sp|Q980M3|HFLX_SULSO	4.00	26.35
CLS00195	Agrobacterium tumefaciens	Thermotoga maritima	tr|B9JF09|B9JF09_AGRRK	tr|Q9WYZ7|Q9WYZ7_THEMA	4.00	36.21
CLS00195	Agrobacterium tumefaciens	Xenopus laevis	tr|B9JF09|B9JF09_AGRRK	tr|F7BFX3|F7BFX3_XENTR	4.00	31.21
CLS00195	Agrobacterium tumefaciens	Yersinia pestis	tr|B9JF09|B9JF09_AGRRK	tr|Q7CKM1|Q7CKM1_YERPE	2.50	39.25
CLS00195	Arabidopsis thaliana	Bacillus subtilis	sp|Q0WTB4|Y3725_ARATH	sp|P94478|HFLX_BACSU	4.00	32.14
CLS00195	Arabidopsis thaliana	Caenorhabditis elegans	sp|Q0WTB4|Y3725_ARATH	tr|Q20446|Q20446_CAEEL	1.50	26.39
CLS00195	Arabidopsis thaliana	Danio rerio	sp|Q0WTB4|Y3725_ARATH	tr|X1WE07|X1WE07_DANRE	1.50	26.85
CLS00195	Arabidopsis thaliana	Drosophila melanogaster	sp|Q0WTB4|Y3725_ARATH	tr|Q9VBQ7|Q9VBQ7_DROME	1.50	24.43
CLS00195	Arabidopsis thaliana	Escherichia coli	sp|Q0WTB4|Y3725_ARATH	sp|P25519|HFLX_ECOLI	4.00	31.22
CLS00195	Arabidopsis thaliana	Gallus gallus	sp|Q0WTB4|Y3725_ARATH	tr|F1NEZ7|F1NEZ7_CHICK	1.50	26.59
CLS00195	Arabidopsis thaliana	Haloferax volcanii	sp|Q0WTB4|Y3725_ARATH	tr|D4GXM6|D4GXM6_HALVD	3.80	28.10
CLS00195	Arabidopsis thaliana	Homo sapiens	sp|Q0WTB4|Y3725_ARATH	sp|O43824|GTPB6_HUMAN	1.50	28.57
CLS00195	Arabidopsis thaliana	Mycobacterium tuberculosis	sp|Q0WTB4|Y3725_ARATH	tr|O33230|O33230_MYCTU	4.00	30.36
CLS00195	Arabidopsis thaliana	Oryza sativa	sp|Q0WTB4|Y3725_ARATH	tr|Q0DNY0|Q0DNY0_ORYSJ	0.20	56.56
CLS00195	Arabidopsis thaliana	Pseudomonas aeruginosa	sp|Q0WTB4|Y3725_ARATH	tr|Q9HUM1|Q9HUM1_PSEAE	4.00	33.56
CLS00195	Arabidopsis thaliana	Pyrococcus horikoshii	sp|Q0WTB4|Y3725_ARATH	tr|O58859|O58859_PYRHO	3.80	29.58
CLS00195	Arabidopsis thaliana	Rattus norvegicus	sp|Q0WTB4|Y3725_ARATH	tr|D3ZLF0|D3ZLF0_RAT	1.50	28.35
CLS00195	Arabidopsis thaliana	Salmonella typhi	sp|Q0WTB4|Y3725_ARATH	tr|Q8ZKA5|Q8ZKA5_SALTY	4.00	30.05
CLS00195	Arabidopsis thaliana	Sulfolobus solfataricus	sp|Q0WTB4|Y3725_ARATH	sp|Q980M3|HFLX_SULSO	2.70	27.48
CLS00195	Arabidopsis thaliana	Thermotoga maritima	sp|Q0WTB4|Y3725_ARATH	tr|Q9WYZ7|Q9WYZ7_THEMA	4.00	33.00
CLS00195	Arabidopsis thaliana	Xenopus laevis	sp|Q0WTB4|Y3725_ARATH	tr|F7BFX3|F7BFX3_XENTR	1.50	26.24
CLS00195	Arabidopsis thaliana	Yersinia pestis	sp|Q0WTB4|Y3725_ARATH	tr|Q7CKM1|Q7CKM1_YERPE	4.00	29.44
CLS00195	Bacillus subtilis	Caenorhabditis elegans	sp|P94478|HFLX_BACSU	tr|Q20446|Q20446_CAEEL	4.00	27.21
CLS00195	Bacillus subtilis	Danio rerio	sp|P94478|HFLX_BACSU	tr|X1WE07|X1WE07_DANRE	4.00	28.95
CLS00195	Bacillus subtilis	Drosophila melanogaster	sp|P94478|HFLX_BACSU	tr|Q9VBQ7|Q9VBQ7_DROME	4.00	26.10
CLS00195	Bacillus subtilis	Escherichia coli	sp|P94478|HFLX_BACSU	sp|P25519|HFLX_ECOLI	3.10	39.52
CLS00195	Bacillus subtilis	Gallus gallus	sp|P94478|HFLX_BACSU	tr|F1NEZ7|F1NEZ7_CHICK	4.00	26.97
CLS00195	Bacillus subtilis	Haloferax volcanii	sp|P94478|HFLX_BACSU	tr|D4GXM6|D4GXM6_HALVD	4.00	29.78
CLS00195	Bacillus subtilis	Homo sapiens	sp|P94478|HFLX_BACSU	sp|O43824|GTPB6_HUMAN	4.00	27.58
CLS00195	Bacillus subtilis	Mycobacterium tuberculosis	sp|P94478|HFLX_BACSU	tr|O33230|O33230_MYCTU	3.10	38.76
CLS00195	Bacillus subtilis	Oryza sativa	sp|P94478|HFLX_BACSU	tr|Q0DNY0|Q0DNY0_ORYSJ	4.00	32.86
CLS00195	Bacillus subtilis	Pseudomonas aeruginosa	sp|P94478|HFLX_BACSU	tr|Q9HUM1|Q9HUM1_PSEAE	3.10	40.96
CLS00195	Bacillus subtilis	Pyrococcus horikoshii	sp|P94478|HFLX_BACSU	tr|O58859|O58859_PYRHO	4.00	34.40
CLS00195	Bacillus subtilis	Rattus norvegicus	sp|P94478|HFLX_BACSU	tr|D3ZLF0|D3ZLF0_RAT	4.00	27.64
CLS00195	Bacillus subtilis	Salmonella typhi	sp|P94478|HFLX_BACSU	tr|Q8ZKA5|Q8ZKA5_SALTY	3.10	37.83
CLS00195	Bacillus subtilis	Sulfolobus solfataricus	sp|P94478|HFLX_BACSU	sp|Q980M3|HFLX_SULSO	4.00	28.61
CLS00195	Bacillus subtilis	Thermotoga maritima	sp|P94478|HFLX_BACSU	tr|Q9WYZ7|Q9WYZ7_THEMA	4.00	40.55
CLS00195	Bacillus subtilis	Xenopus laevis	sp|P94478|HFLX_BACSU	tr|F7BFX3|F7BFX3_XENTR	4.00	26.79
CLS00195	Bacillus subtilis	Yersinia pestis	sp|P94478|HFLX_BACSU	tr|Q7CKM1|Q7CKM1_YERPE	3.10	38.80
CLS00195	Caenorhabditis elegans	Danio rerio	tr|Q20446|Q20446_CAEEL	tr|X1WE07|X1WE07_DANRE	0.80	34.27
CLS00195	Caenorhabditis elegans	Drosophila melanogaster	tr|Q20446|Q20446_CAEEL	tr|Q9VBQ7|Q9VBQ7_DROME	0.70	34.00
CLS00195	Caenorhabditis elegans	Escherichia coli	tr|Q20446|Q20446_CAEEL	sp|P25519|HFLX_ECOLI	4.00	23.40
CLS00195	Caenorhabditis elegans	Gallus gallus	tr|Q20446|Q20446_CAEEL	tr|F1NEZ7|F1NEZ7_CHICK	0.80	35.95
CLS00195	Caenorhabditis elegans	Haloferax volcanii	tr|Q20446|Q20446_CAEEL	tr|D4GXM6|D4GXM6_HALVD	3.80	24.76
CLS00195	Caenorhabditis elegans	Homo sapiens	tr|Q20446|Q20446_CAEEL	sp|O43824|GTPB6_HUMAN	0.80	33.19
CLS00195	Caenorhabditis elegans	Mycobacterium tuberculosis	tr|Q20446|Q20446_CAEEL	tr|O33230|O33230_MYCTU	4.00	25.22
CLS00195	Caenorhabditis elegans	Oryza sativa	tr|Q20446|Q20446_CAEEL	tr|Q0DNY0|Q0DNY0_ORYSJ	1.50	25.70
CLS00195	Caenorhabditis elegans	Pseudomonas aeruginosa	tr|Q20446|Q20446_CAEEL	tr|Q9HUM1|Q9HUM1_PSEAE	4.00	26.57
CLS00195	Caenorhabditis elegans	Pyrococcus horikoshii	tr|Q20446|Q20446_CAEEL	tr|O58859|O58859_PYRHO	3.80	22.25
CLS00195	Caenorhabditis elegans	Rattus norvegicus	tr|Q20446|Q20446_CAEEL	tr|D3ZLF0|D3ZLF0_RAT	0.80	31.75
CLS00195	Caenorhabditis elegans	Salmonella typhi	tr|Q20446|Q20446_CAEEL	tr|Q8ZKA5|Q8ZKA5_SALTY	4.00	23.17
CLS00195	Caenorhabditis elegans	Sulfolobus solfataricus	tr|Q20446|Q20446_CAEEL	sp|Q980M3|HFLX_SULSO	2.70	22.79
CLS00195	Caenorhabditis elegans	Thermotoga maritima	tr|Q20446|Q20446_CAEEL	tr|Q9WYZ7|Q9WYZ7_THEMA	4.00	23.70
CLS00195	Caenorhabditis elegans	Xenopus laevis	tr|Q20446|Q20446_CAEEL	tr|F7BFX3|F7BFX3_XENTR	0.80	32.89
CLS00195	Caenorhabditis elegans	Yersinia pestis	tr|Q20446|Q20446_CAEEL	tr|Q7CKM1|Q7CKM1_YERPE	4.00	24.06
CLS00195	Danio rerio	Drosophila melanogaster	tr|X1WE07|X1WE07_DANRE	tr|Q9VBQ7|Q9VBQ7_DROME	0.80	33.86
CLS00195	Danio rerio	Escherichia coli	tr|X1WE07|X1WE07_DANRE	sp|P25519|HFLX_ECOLI	4.00	28.91
CLS00195	Danio rerio	Gallus gallus	tr|X1WE07|X1WE07_DANRE	tr|F1NEZ7|F1NEZ7_CHICK	0.40	56.18
CLS00195	Danio rerio	Haloferax volcanii	tr|X1WE07|X1WE07_DANRE	tr|D4GXM6|D4GXM6_HALVD	3.80	27.38
CLS00195	Danio rerio	Homo sapiens	tr|X1WE07|X1WE07_DANRE	sp|O43824|GTPB6_HUMAN	0.40	56.70
CLS00195	Danio rerio	Mycobacterium tuberculosis	tr|X1WE07|X1WE07_DANRE	tr|O33230|O33230_MYCTU	4.00	27.86
CLS00195	Danio rerio	Oryza sativa	tr|X1WE07|X1WE07_DANRE	tr|Q0DNY0|Q0DNY0_ORYSJ	1.50	29.75
CLS00195	Danio rerio	Pseudomonas aeruginosa	tr|X1WE07|X1WE07_DANRE	tr|Q9HUM1|Q9HUM1_PSEAE	4.00	29.07
CLS00195	Danio rerio	Pyrococcus horikoshii	tr|X1WE07|X1WE07_DANRE	tr|O58859|O58859_PYRHO	3.80	27.91
CLS00195	Danio rerio	Rattus norvegicus	tr|X1WE07|X1WE07_DANRE	tr|D3ZLF0|D3ZLF0_RAT	0.40	48.73
CLS00195	Danio rerio	Salmonella typhi	tr|X1WE07|X1WE07_DANRE	tr|Q8ZKA5|Q8ZKA5_SALTY	4.00	27.93
CLS00195	Danio rerio	Sulfolobus solfataricus	tr|X1WE07|X1WE07_DANRE	sp|Q980M3|HFLX_SULSO	2.70	25.84
CLS00195	Danio rerio	Thermotoga maritima	tr|X1WE07|X1WE07_DANRE	tr|Q9WYZ7|Q9WYZ7_THEMA	4.00	32.26
CLS00195	Danio rerio	Xenopus laevis	tr|X1WE07|X1WE07_DANRE	tr|F7BFX3|F7BFX3_XENTR	0.40	56.98
CLS00195	Danio rerio	Yersinia pestis	tr|X1WE07|X1WE07_DANRE	tr|Q7CKM1|Q7CKM1_YERPE	4.00	26.40
CLS00195	Drosophila melanogaster	Escherichia coli	tr|Q9VBQ7|Q9VBQ7_DROME	sp|P25519|HFLX_ECOLI	4.00	23.86
CLS00195	Drosophila melanogaster	Gallus gallus	tr|Q9VBQ7|Q9VBQ7_DROME	tr|F1NEZ7|F1NEZ7_CHICK	0.80	34.97
CLS00195	Drosophila melanogaster	Haloferax volcanii	tr|Q9VBQ7|Q9VBQ7_DROME	tr|D4GXM6|D4GXM6_HALVD	3.80	25.55
CLS00195	Drosophila melanogaster	Homo sapiens	tr|Q9VBQ7|Q9VBQ7_DROME	sp|O43824|GTPB6_HUMAN	0.80	36.81
CLS00195	Drosophila melanogaster	Mycobacterium tuberculosis	tr|Q9VBQ7|Q9VBQ7_DROME	tr|O33230|O33230_MYCTU	4.00	26.93
CLS00195	Drosophila melanogaster	Oryza sativa	tr|Q9VBQ7|Q9VBQ7_DROME	tr|Q0DNY0|Q0DNY0_ORYSJ	1.50	26.91
CLS00195	Drosophila melanogaster	Pseudomonas aeruginosa	tr|Q9VBQ7|Q9VBQ7_DROME	tr|Q9HUM1|Q9HUM1_PSEAE	4.00	29.16
CLS00195	Drosophila melanogaster	Pyrococcus horikoshii	tr|Q9VBQ7|Q9VBQ7_DROME	tr|O58859|O58859_PYRHO	3.80	27.38
CLS00195	Drosophila melanogaster	Rattus norvegicus	tr|Q9VBQ7|Q9VBQ7_DROME	tr|D3ZLF0|D3ZLF0_RAT	0.80	35.70
CLS00195	Drosophila melanogaster	Salmonella typhi	tr|Q9VBQ7|Q9VBQ7_DROME	tr|Q8ZKA5|Q8ZKA5_SALTY	4.00	23.86
CLS00195	Drosophila melanogaster	Sulfolobus solfataricus	tr|Q9VBQ7|Q9VBQ7_DROME	sp|Q980M3|HFLX_SULSO	2.70	22.35
CLS00195	Drosophila melanogaster	Thermotoga maritima	tr|Q9VBQ7|Q9VBQ7_DROME	tr|Q9WYZ7|Q9WYZ7_THEMA	4.00	28.68
CLS00195	Drosophila melanogaster	Xenopus laevis	tr|Q9VBQ7|Q9VBQ7_DROME	tr|F7BFX3|F7BFX3_XENTR	0.80	34.83
CLS00195	Drosophila melanogaster	Yersinia pestis	tr|Q9VBQ7|Q9VBQ7_DROME	tr|Q7CKM1|Q7CKM1_YERPE	4.00	24.34
CLS00195	Escherichia coli	Gallus gallus	sp|P25519|HFLX_ECOLI	tr|F1NEZ7|F1NEZ7_CHICK	4.00	28.67
CLS00195	Escherichia coli	Haloferax volcanii	sp|P25519|HFLX_ECOLI	tr|D4GXM6|D4GXM6_HALVD	4.00	32.04
CLS00195	Escherichia coli	Homo sapiens	sp|P25519|HFLX_ECOLI	sp|O43824|GTPB6_HUMAN	4.00	28.61
CLS00195	Escherichia coli	Mycobacterium tuberculosis	sp|P25519|HFLX_ECOLI	tr|O33230|O33230_MYCTU	3.10	40.43
CLS00195	Escherichia coli	Oryza sativa	sp|P25519|HFLX_ECOLI	tr|Q0DNY0|Q0DNY0_ORYSJ	4.00	30.99
CLS00195	Escherichia coli	Pseudomonas aeruginosa	sp|P25519|HFLX_ECOLI	tr|Q9HUM1|Q9HUM1_PSEAE	1.40	59.86
CLS00195	Escherichia coli	Pyrococcus horikoshii	sp|P25519|HFLX_ECOLI	tr|O58859|O58859_PYRHO	4.00	29.40
CLS00195	Escherichia coli	Rattus norvegicus	sp|P25519|HFLX_ECOLI	tr|D3ZLF0|D3ZLF0_RAT	4.00	27.25
CLS00195	Escherichia coli	Salmonella typhi	sp|P25519|HFLX_ECOLI	tr|Q8ZKA5|Q8ZKA5_SALTY	0.10	96.95
CLS00195	Escherichia coli	Sulfolobus solfataricus	sp|P25519|HFLX_ECOLI	sp|Q980M3|HFLX_SULSO	4.00	27.12
CLS00195	Escherichia coli	Thermotoga maritima	sp|P25519|HFLX_ECOLI	tr|Q9WYZ7|Q9WYZ7_THEMA	4.00	38.77
CLS00195	Escherichia coli	Xenopus laevis	sp|P25519|HFLX_ECOLI	tr|F7BFX3|F7BFX3_XENTR	4.00	27.88
CLS00195	Escherichia coli	Yersinia pestis	sp|P25519|HFLX_ECOLI	tr|Q7CKM1|Q7CKM1_YERPE	0.40	84.74
CLS00195	Gallus gallus	Haloferax volcanii	tr|F1NEZ7|F1NEZ7_CHICK	tr|D4GXM6|D4GXM6_HALVD	3.80	26.94
CLS00195	Gallus gallus	Homo sapiens	tr|F1NEZ7|F1NEZ7_CHICK	sp|O43824|GTPB6_HUMAN	0.30	63.50
CLS00195	Gallus gallus	Mycobacterium tuberculosis	tr|F1NEZ7|F1NEZ7_CHICK	tr|O33230|O33230_MYCTU	4.00	28.90
CLS00195	Gallus gallus	Oryza sativa	tr|F1NEZ7|F1NEZ7_CHICK	tr|Q0DNY0|Q0DNY0_ORYSJ	1.50	28.87
CLS00195	Gallus gallus	Pseudomonas aeruginosa	tr|F1NEZ7|F1NEZ7_CHICK	tr|Q9HUM1|Q9HUM1_PSEAE	4.00	33.33
CLS00195	Gallus gallus	Pyrococcus horikoshii	tr|F1NEZ7|F1NEZ7_CHICK	tr|O58859|O58859_PYRHO	3.80	27.67
CLS00195	Gallus gallus	Rattus norvegicus	tr|F1NEZ7|F1NEZ7_CHICK	tr|D3ZLF0|D3ZLF0_RAT	0.30	52.94
CLS00195	Gallus gallus	Salmonella typhi	tr|F1NEZ7|F1NEZ7_CHICK	tr|Q8ZKA5|Q8ZKA5_SALTY	4.00	28.91
CLS00195	Gallus gallus	Sulfolobus solfataricus	tr|F1NEZ7|F1NEZ7_CHICK	sp|Q980M3|HFLX_SULSO	2.70	24.58
CLS00195	Gallus gallus	Thermotoga maritima	tr|F1NEZ7|F1NEZ7_CHICK	tr|Q9WYZ7|Q9WYZ7_THEMA	4.00	28.78
CLS00195	Gallus gallus	Xenopus laevis	tr|F1NEZ7|F1NEZ7_CHICK	tr|F7BFX3|F7BFX3_XENTR	0.40	62.14
CLS00195	Gallus gallus	Yersinia pestis	tr|F1NEZ7|F1NEZ7_CHICK	tr|Q7CKM1|Q7CKM1_YERPE	4.00	27.96
CLS00195	Haloferax volcanii	Homo sapiens	tr|D4GXM6|D4GXM6_HALVD	sp|O43824|GTPB6_HUMAN	3.80	27.94
CLS00195	Haloferax volcanii	Mycobacterium tuberculosis	tr|D4GXM6|D4GXM6_HALVD	tr|O33230|O33230_MYCTU	4.00	34.41
CLS00195	Haloferax volcanii	Oryza sativa	tr|D4GXM6|D4GXM6_HALVD	tr|Q0DNY0|Q0DNY0_ORYSJ	3.80	26.05
CLS00195	Haloferax volcanii	Pseudomonas aeruginosa	tr|D4GXM6|D4GXM6_HALVD	tr|Q9HUM1|Q9HUM1_PSEAE	4.00	32.69
CLS00195	Haloferax volcanii	Pyrococcus horikoshii	tr|D4GXM6|D4GXM6_HALVD	tr|O58859|O58859_PYRHO	3.70	36.65
CLS00195	Haloferax volcanii	Rattus norvegicus	tr|D4GXM6|D4GXM6_HALVD	tr|D3ZLF0|D3ZLF0_RAT	3.80	24.88
CLS00195	Haloferax volcanii	Salmonella typhi	tr|D4GXM6|D4GXM6_HALVD	tr|Q8ZKA5|Q8ZKA5_SALTY	4.00	31.31
CLS00195	Haloferax volcanii	Sulfolobus solfataricus	tr|D4GXM6|D4GXM6_HALVD	sp|Q980M3|HFLX_SULSO	3.80	26.91
CLS00195	Haloferax volcanii	Thermotoga maritima	tr|D4GXM6|D4GXM6_HALVD	tr|Q9WYZ7|Q9WYZ7_THEMA	4.00	32.84
CLS00195	Haloferax volcanii	Xenopus laevis	tr|D4GXM6|D4GXM6_HALVD	tr|F7BFX3|F7BFX3_XENTR	3.80	28.57
CLS00195	Haloferax volcanii	Yersinia pestis	tr|D4GXM6|D4GXM6_HALVD	tr|Q7CKM1|Q7CKM1_YERPE	4.00	31.31
CLS00195	Homo sapiens	Mycobacterium tuberculosis	sp|O43824|GTPB6_HUMAN	tr|O33230|O33230_MYCTU	4.00	28.60
CLS00195	Homo sapiens	Oryza sativa	sp|O43824|GTPB6_HUMAN	tr|Q0DNY0|Q0DNY0_ORYSJ	1.50	29.30
CLS00195	Homo sapiens	Pseudomonas aeruginosa	sp|O43824|GTPB6_HUMAN	tr|Q9HUM1|Q9HUM1_PSEAE	4.00	34.30
CLS00195	Homo sapiens	Pyrococcus horikoshii	sp|O43824|GTPB6_HUMAN	tr|O58859|O58859_PYRHO	3.80	28.99
CLS00195	Homo sapiens	Rattus norvegicus	sp|O43824|GTPB6_HUMAN	tr|D3ZLF0|D3ZLF0_RAT	0.10	61.63
CLS00195	Homo sapiens	Salmonella typhi	sp|O43824|GTPB6_HUMAN	tr|Q8ZKA5|Q8ZKA5_SALTY	4.00	27.88
CLS00195	Homo sapiens	Sulfolobus solfataricus	sp|O43824|GTPB6_HUMAN	sp|Q980M3|HFLX_SULSO	2.70	23.60
CLS00195	Homo sapiens	Thermotoga maritima	sp|O43824|GTPB6_HUMAN	tr|Q9WYZ7|Q9WYZ7_THEMA	4.00	27.79
CLS00195	Homo sapiens	Xenopus laevis	sp|O43824|GTPB6_HUMAN	tr|F7BFX3|F7BFX3_XENTR	0.40	59.69
CLS00195	Homo sapiens	Yersinia pestis	sp|O43824|GTPB6_HUMAN	tr|Q7CKM1|Q7CKM1_YERPE	4.00	29.19
CLS00195	Mycobacterium tuberculosis	Oryza sativa	tr|O33230|O33230_MYCTU	tr|Q0DNY0|Q0DNY0_ORYSJ	4.00	29.05
CLS00195	Mycobacterium tuberculosis	Pseudomonas aeruginosa	tr|O33230|O33230_MYCTU	tr|Q9HUM1|Q9HUM1_PSEAE	3.10	42.48
CLS00195	Mycobacterium tuberculosis	Pyrococcus horikoshii	tr|O33230|O33230_MYCTU	tr|O58859|O58859_PYRHO	4.00	32.52
CLS00195	Mycobacterium tuberculosis	Rattus norvegicus	tr|O33230|O33230_MYCTU	tr|D3ZLF0|D3ZLF0_RAT	4.00	27.92
CLS00195	Mycobacterium tuberculosis	Salmonella typhi	tr|O33230|O33230_MYCTU	tr|Q8ZKA5|Q8ZKA5_SALTY	3.10	40.19
CLS00195	Mycobacterium tuberculosis	Sulfolobus solfataricus	tr|O33230|O33230_MYCTU	sp|Q980M3|HFLX_SULSO	4.00	28.25
CLS00195	Mycobacterium tuberculosis	Thermotoga maritima	tr|O33230|O33230_MYCTU	tr|Q9WYZ7|Q9WYZ7_THEMA	4.00	41.48
CLS00195	Mycobacterium tuberculosis	Xenopus laevis	tr|O33230|O33230_MYCTU	tr|F7BFX3|F7BFX3_XENTR	4.00	26.88
CLS00195	Mycobacterium tuberculosis	Yersinia pestis	tr|O33230|O33230_MYCTU	tr|Q7CKM1|Q7CKM1_YERPE	3.10	39.95
CLS00195	Oryza sativa	Pseudomonas aeruginosa	tr|Q0DNY0|Q0DNY0_ORYSJ	tr|Q9HUM1|Q9HUM1_PSEAE	4.00	33.49
CLS00195	Oryza sativa	Pyrococcus horikoshii	tr|Q0DNY0|Q0DNY0_ORYSJ	tr|O58859|O58859_PYRHO	3.80	28.64
CLS00195	Oryza sativa	Rattus norvegicus	tr|Q0DNY0|Q0DNY0_ORYSJ	tr|D3ZLF0|D3ZLF0_RAT	1.50	29.73
CLS00195	Oryza sativa	Salmonella typhi	tr|Q0DNY0|Q0DNY0_ORYSJ	tr|Q8ZKA5|Q8ZKA5_SALTY	4.00	31.46
CLS00195	Oryza sativa	Sulfolobus solfataricus	tr|Q0DNY0|Q0DNY0_ORYSJ	sp|Q980M3|HFLX_SULSO	2.70	29.10
CLS00195	Oryza sativa	Thermotoga maritima	tr|Q0DNY0|Q0DNY0_ORYSJ	tr|Q9WYZ7|Q9WYZ7_THEMA	4.00	33.50
CLS00195	Oryza sativa	Xenopus laevis	tr|Q0DNY0|Q0DNY0_ORYSJ	tr|F7BFX3|F7BFX3_XENTR	1.50	30.08
CLS00195	Oryza sativa	Yersinia pestis	tr|Q0DNY0|Q0DNY0_ORYSJ	tr|Q7CKM1|Q7CKM1_YERPE	4.00	31.31
CLS00195	Pseudomonas aeruginosa	Pyrococcus horikoshii	tr|Q9HUM1|Q9HUM1_PSEAE	tr|O58859|O58859_PYRHO	4.00	35.35
CLS00195	Pseudomonas aeruginosa	Rattus norvegicus	tr|Q9HUM1|Q9HUM1_PSEAE	tr|D3ZLF0|D3ZLF0_RAT	4.00	31.21
CLS00195	Pseudomonas aeruginosa	Salmonella typhi	tr|Q9HUM1|Q9HUM1_PSEAE	tr|Q8ZKA5|Q8ZKA5_SALTY	1.40	59.86
CLS00195	Pseudomonas aeruginosa	Sulfolobus solfataricus	tr|Q9HUM1|Q9HUM1_PSEAE	sp|Q980M3|HFLX_SULSO	4.00	28.90
CLS00195	Pseudomonas aeruginosa	Thermotoga maritima	tr|Q9HUM1|Q9HUM1_PSEAE	tr|Q9WYZ7|Q9WYZ7_THEMA	4.00	38.27
CLS00195	Pseudomonas aeruginosa	Xenopus laevis	tr|Q9HUM1|Q9HUM1_PSEAE	tr|F7BFX3|F7BFX3_XENTR	4.00	32.22
CLS00195	Pseudomonas aeruginosa	Yersinia pestis	tr|Q9HUM1|Q9HUM1_PSEAE	tr|Q7CKM1|Q7CKM1_YERPE	1.40	59.81
CLS00195	Pyrococcus horikoshii	Rattus norvegicus	tr|O58859|O58859_PYRHO	tr|D3ZLF0|D3ZLF0_RAT	3.80	27.91
CLS00195	Pyrococcus horikoshii	Salmonella typhi	tr|O58859|O58859_PYRHO	tr|Q8ZKA5|Q8ZKA5_SALTY	4.00	29.64
CLS00195	Pyrococcus horikoshii	Sulfolobus solfataricus	tr|O58859|O58859_PYRHO	sp|Q980M3|HFLX_SULSO	3.80	31.27
CLS00195	Pyrococcus horikoshii	Thermotoga maritima	tr|O58859|O58859_PYRHO	tr|Q9WYZ7|Q9WYZ7_THEMA	4.00	35.07
CLS00195	Pyrococcus horikoshii	Xenopus laevis	tr|O58859|O58859_PYRHO	tr|F7BFX3|F7BFX3_XENTR	3.80	28.75
CLS00195	Pyrococcus horikoshii	Yersinia pestis	tr|O58859|O58859_PYRHO	tr|Q7CKM1|Q7CKM1_YERPE	4.00	30.51
CLS00195	Rattus norvegicus	Salmonella typhi	tr|D3ZLF0|D3ZLF0_RAT	tr|Q8ZKA5|Q8ZKA5_SALTY	4.00	26.78
CLS00195	Rattus norvegicus	Sulfolobus solfataricus	tr|D3ZLF0|D3ZLF0_RAT	sp|Q980M3|HFLX_SULSO	2.70	22.47
CLS00195	Rattus norvegicus	Thermotoga maritima	tr|D3ZLF0|D3ZLF0_RAT	tr|Q9WYZ7|Q9WYZ7_THEMA	4.00	27.72
CLS00195	Rattus norvegicus	Xenopus laevis	tr|D3ZLF0|D3ZLF0_RAT	tr|F7BFX3|F7BFX3_XENTR	0.40	52.38
CLS00195	Rattus norvegicus	Yersinia pestis	tr|D3ZLF0|D3ZLF0_RAT	tr|Q7CKM1|Q7CKM1_YERPE	4.00	26.18
CLS00195	Salmonella typhi	Sulfolobus solfataricus	tr|Q8ZKA5|Q8ZKA5_SALTY	sp|Q980M3|HFLX_SULSO	4.00	27.20
CLS00195	Salmonella typhi	Thermotoga maritima	tr|Q8ZKA5|Q8ZKA5_SALTY	tr|Q9WYZ7|Q9WYZ7_THEMA	4.00	38.77
CLS00195	Salmonella typhi	Xenopus laevis	tr|Q8ZKA5|Q8ZKA5_SALTY	tr|F7BFX3|F7BFX3_XENTR	4.00	28.12
CLS00195	Salmonella typhi	Yersinia pestis	tr|Q8ZKA5|Q8ZKA5_SALTY	tr|Q7CKM1|Q7CKM1_YERPE	0.40	83.57
CLS00195	Sulfolobus solfataricus	Thermotoga maritima	sp|Q980M3|HFLX_SULSO	tr|Q9WYZ7|Q9WYZ7_THEMA	4.00	33.14
CLS00195	Sulfolobus solfataricus	Xenopus laevis	sp|Q980M3|HFLX_SULSO	tr|F7BFX3|F7BFX3_XENTR	2.70	28.09
CLS00195	Sulfolobus solfataricus	Yersinia pestis	sp|Q980M3|HFLX_SULSO	tr|Q7CKM1|Q7CKM1_YERPE	4.00	26.84
CLS00195	Thermotoga maritima	Xenopus laevis	tr|Q9WYZ7|Q9WYZ7_THEMA	tr|F7BFX3|F7BFX3_XENTR	4.00	28.78
CLS00195	Thermotoga maritima	Yersinia pestis	tr|Q9WYZ7|Q9WYZ7_THEMA	tr|Q7CKM1|Q7CKM1_YERPE	4.00	38.42
CLS00195	Xenopus laevis	Yersinia pestis	tr|F7BFX3|F7BFX3_XENTR	tr|Q7CKM1|Q7CKM1_YERPE	4.00	28.37
CLS00234	Agrobacterium tumefaciens	Arabidopsis thaliana	tr|B9JP31|B9JP31_AGRRK	tr|Q8LB47|Q8LB47_ARATH	4.00	35.59
CLS00234	Agrobacterium tumefaciens	Arabidopsis thaliana	tr|B9JP31|B9JP31_AGRRK	tr|Q9FLP3|Q9FLP3_ARATH	4.00	29.24
CLS00234	Agrobacterium tumefaciens	Bacillus subtilis	tr|B9JP31|B9JP31_AGRRK	sp|P15874|GRPE_BACSU	3.10	25.67
CLS00234	Agrobacterium tumefaciens	Caenorhabditis elegans	tr|B9JP31|B9JP31_AGRRK	sp|Q18421|GRPE_CAEEL	4.00	29.46
CLS00234	Agrobacterium tumefaciens	Danio rerio	tr|B9JP31|B9JP31_AGRRK	tr|E7F0C3|E7F0C3_DANRE	4.00	27.78
CLS00234	Agrobacterium tumefaciens	Danio rerio	tr|B9JP31|B9JP31_AGRRK	tr|Q32PS5|Q32PS5_DANRE	4.00	31.63
CLS00234	Agrobacterium tumefaciens	Drosophila melanogaster	tr|B9JP31|B9JP31_AGRRK	sp|P48604|GRPE_DROME	4.00	30.05
CLS00234	Agrobacterium tumefaciens	Escherichia coli	tr|B9JP31|B9JP31_AGRRK	sp|P09372|GRPE_ECOLI	2.50	28.43
CLS00234	Agrobacterium tumefaciens	Gallus gallus	tr|B9JP31|B9JP31_AGRRK	tr|F1NG73|F1NG73_CHICK	4.00	27.15
CLS00234	Agrobacterium tumefaciens	Gallus gallus	tr|B9JP31|B9JP31_AGRRK	tr|Q5ZHV6|Q5ZHV6_CHICK	4.00	34.39
CLS00234	Agrobacterium tumefaciens	Haemophilus influenzae	tr|B9JP31|B9JP31_AGRRK	sp|P43732|GRPE_HAEIN	2.50	29.29
CLS00234	Agrobacterium tumefaciens	Homo sapiens	tr|B9JP31|B9JP31_AGRRK	sp|Q8TAA5|GRPE2_HUMAN	4.00	25.68
CLS00234	Agrobacterium tumefaciens	Homo sapiens	tr|B9JP31|B9JP31_AGRRK	sp|Q9HAV7|GRPE1_HUMAN	4.00	35.19
CLS00234	Agrobacterium tumefaciens	Mycobacterium tuberculosis	tr|B9JP31|B9JP31_AGRRK	sp|P9WMT5|GRPE_MYCTU	3.10	17.17
CLS00234	Agrobacterium tumefaciens	Oryza sativa	tr|B9JP31|B9JP31_AGRRK	tr|Q6EPR4|Q6EPR4_ORYSJ	4.00	34.58
CLS00234	Agrobacterium tumefaciens	Oryza sativa	tr|B9JP31|B9JP31_AGRRK	tr|Q6Z0G0|Q6Z0G0_ORYSJ	4.00	34.87
CLS00234	Agrobacterium tumefaciens	Pseudomonas aeruginosa	tr|B9JP31|B9JP31_AGRRK	sp|Q9HV42|GRPE_PSEAE	2.50	33.33
CLS00234	Agrobacterium tumefaciens	Rattus norvegicus	tr|B9JP31|B9JP31_AGRRK	tr|D4A676|D4A676_RAT	4.00	27.73
CLS00234	Agrobacterium tumefaciens	Rattus norvegicus	tr|B9JP31|B9JP31_AGRRK	sp|P97576|GRPE1_RAT	4.00	31.02
CLS00234	Agrobacterium tumefaciens	Saccharomyces cerevisiae	tr|B9JP31|B9JP31_AGRRK	sp|P38523|GRPE_YEAST	4.00	29.52
CLS00234	Agrobacterium tumefaciens	Salmonella typhi	tr|B9JP31|B9JP31_AGRRK	sp|Q7CPZ4|GRPE_SALTY	2.50	28.57
CLS00234	Agrobacterium tumefaciens	Xenopus laevis	tr|B9JP31|B9JP31_AGRRK	tr|F6WG02|F6WG02_XENTR	4.00	25.23
CLS00234	Agrobacterium tumefaciens	Xenopus laevis	tr|B9JP31|B9JP31_AGRRK	tr|Q5BJ46|Q5BJ46_XENTR	4.00	37.85
CLS00234	Agrobacterium tumefaciens	Yersinia pestis	tr|B9JP31|B9JP31_AGRRK	sp|Q7CH40|GRPE_YERPE	2.50	31.25
CLS00234	Arabidopsis thaliana	Bacillus subtilis	tr|Q8LB47|Q8LB47_ARATH	sp|P15874|GRPE_BACSU	4.00	39.04
CLS00234	Arabidopsis thaliana	Caenorhabditis elegans	tr|Q8LB47|Q8LB47_ARATH	sp|Q18421|GRPE_CAEEL	1.50	35.74
CLS00234	Arabidopsis thaliana	Danio rerio	tr|Q8LB47|Q8LB47_ARATH	tr|E7F0C3|E7F0C3_DANRE	1.50	30.41
CLS00234	Arabidopsis thaliana	Danio rerio	tr|Q8LB47|Q8LB47_ARATH	tr|Q32PS5|Q32PS5_DANRE	1.50	35.48
CLS00234	Arabidopsis thaliana	Drosophila melanogaster	tr|Q8LB47|Q8LB47_ARATH	sp|P48604|GRPE_DROME	1.50	39.91
CLS00234	Arabidopsis thaliana	Escherichia coli	tr|Q8LB47|Q8LB47_ARATH	sp|P09372|GRPE_ECOLI	4.00	33.50
CLS00234	Arabidopsis thaliana	Gallus gallus	tr|Q8LB47|Q8LB47_ARATH	tr|F1NG73|F1NG73_CHICK	1.50	29.15
CLS00234	Arabidopsis thaliana	Gallus gallus	tr|Q8LB47|Q8LB47_ARATH	tr|Q5ZHV6|Q5ZHV6_CHICK	1.50	36.94
CLS00234	Arabidopsis thaliana	Haemophilus influenzae	tr|Q8LB47|Q8LB47_ARATH	sp|P43732|GRPE_HAEIN	4.00	32.32
CLS00234	Arabidopsis thaliana	Homo sapiens	tr|Q8LB47|Q8LB47_ARATH	sp|Q8TAA5|GRPE2_HUMAN	1.50	29.46
CLS00234	Arabidopsis thaliana	Homo sapiens	tr|Q8LB47|Q8LB47_ARATH	sp|Q9HAV7|GRPE1_HUMAN	1.50	39.17
CLS00234	Arabidopsis thaliana	Mycobacterium tuberculosis	tr|Q8LB47|Q8LB47_ARATH	sp|P9WMT5|GRPE_MYCTU	4.00	17.45
CLS00234	Arabidopsis thaliana	Oryza sativa	tr|Q8LB47|Q8LB47_ARATH	tr|Q6EPR4|Q6EPR4_ORYSJ	0.20	55.10
CLS00234	Arabidopsis thaliana	Oryza sativa	tr|Q8LB47|Q8LB47_ARATH	tr|Q6Z0G0|Q6Z0G0_ORYSJ	0.20	54.43
CLS00234	Arabidopsis thaliana	Pseudomonas aeruginosa	tr|Q8LB47|Q8LB47_ARATH	sp|Q9HV42|GRPE_PSEAE	4.00	29.57
CLS00234	Arabidopsis thaliana	Rattus norvegicus	tr|Q8LB47|Q8LB47_ARATH	tr|D4A676|D4A676_RAT	1.50	30.04
CLS00234	Arabidopsis thaliana	Rattus norvegicus	tr|Q8LB47|Q8LB47_ARATH	sp|P97576|GRPE1_RAT	1.50	35.94
CLS00234	Arabidopsis thaliana	Saccharomyces cerevisiae	tr|Q8LB47|Q8LB47_ARATH	sp|P38523|GRPE_YEAST	1.50	40.79
CLS00234	Arabidopsis thaliana	Salmonella typhi	tr|Q8LB47|Q8LB47_ARATH	sp|Q7CPZ4|GRPE_SALTY	4.00	33.67
CLS00234	Arabidopsis thaliana	Xenopus laevis	tr|Q8LB47|Q8LB47_ARATH	tr|F6WG02|F6WG02_XENTR	1.50	27.11
CLS00234	Arabidopsis thaliana	Xenopus laevis	tr|Q8LB47|Q8LB47_ARATH	tr|Q5BJ46|Q5BJ46_XENTR	1.50	35.19
CLS00234	Arabidopsis thaliana	Yersinia pestis	tr|Q8LB47|Q8LB47_ARATH	sp|Q7CH40|GRPE_YERPE	4.00	33.85
CLS00234	Arabidopsis thaliana	Bacillus subtilis	tr|Q9FLP3|Q9FLP3_ARATH	sp|P15874|GRPE_BACSU	4.00	30.48
CLS00234	Arabidopsis thaliana	Caenorhabditis elegans	tr|Q9FLP3|Q9FLP3_ARATH	sp|Q18421|GRPE_CAEEL	1.50	37.02
CLS00234	Arabidopsis thaliana	Danio rerio	tr|Q9FLP3|Q9FLP3_ARATH	tr|E7F0C3|E7F0C3_DANRE	1.50	28.11
CLS00234	Arabidopsis thaliana	Danio rerio	tr|Q9FLP3|Q9FLP3_ARATH	tr|Q32PS5|Q32PS5_DANRE	1.50	38.71
CLS00234	Arabidopsis thaliana	Drosophila melanogaster	tr|Q9FLP3|Q9FLP3_ARATH	sp|P48604|GRPE_DROME	1.50	34.27
CLS00234	Arabidopsis thaliana	Escherichia coli	tr|Q9FLP3|Q9FLP3_ARATH	sp|P09372|GRPE_ECOLI	4.00	32.99
CLS00234	Arabidopsis thaliana	Gallus gallus	tr|Q9FLP3|Q9FLP3_ARATH	tr|F1NG73|F1NG73_CHICK	1.50	30.94
CLS00234	Arabidopsis thaliana	Gallus gallus	tr|Q9FLP3|Q9FLP3_ARATH	tr|Q5ZHV6|Q5ZHV6_CHICK	1.50	35.59
CLS00234	Arabidopsis thaliana	Haemophilus influenzae	tr|Q9FLP3|Q9FLP3_ARATH	sp|P43732|GRPE_HAEIN	4.00	33.50
CLS00234	Arabidopsis thaliana	Homo sapiens	tr|Q9FLP3|Q9FLP3_ARATH	sp|Q8TAA5|GRPE2_HUMAN	1.50	26.79
CLS00234	Arabidopsis thaliana	Homo sapiens	tr|Q9FLP3|Q9FLP3_ARATH	sp|Q9HAV7|GRPE1_HUMAN	1.50	32.72
CLS00234	Arabidopsis thaliana	Mycobacterium tuberculosis	tr|Q9FLP3|Q9FLP3_ARATH	sp|P9WMT5|GRPE_MYCTU	4.00	16.74
CLS00234	Arabidopsis thaliana	Oryza sativa	tr|Q9FLP3|Q9FLP3_ARATH	tr|Q6EPR4|Q6EPR4_ORYSJ	0.20	50.68
CLS00234	Arabidopsis thaliana	Oryza sativa	tr|Q9FLP3|Q9FLP3_ARATH	tr|Q6Z0G0|Q6Z0G0_ORYSJ	0.20	48.32
CLS00234	Arabidopsis thaliana	Pseudomonas aeruginosa	tr|Q9FLP3|Q9FLP3_ARATH	sp|Q9HV42|GRPE_PSEAE	4.00	34.41
CLS00234	Arabidopsis thaliana	Rattus norvegicus	tr|Q9FLP3|Q9FLP3_ARATH	tr|D4A676|D4A676_RAT	1.50	28.25
CLS00234	Arabidopsis thaliana	Rattus norvegicus	tr|Q9FLP3|Q9FLP3_ARATH	sp|P97576|GRPE1_RAT	1.50	34.56
CLS00234	Arabidopsis thaliana	Saccharomyces cerevisiae	tr|Q9FLP3|Q9FLP3_ARATH	sp|P38523|GRPE_YEAST	1.50	36.40
CLS00234	Arabidopsis thaliana	Salmonella typhi	tr|Q9FLP3|Q9FLP3_ARATH	sp|Q7CPZ4|GRPE_SALTY	4.00	33.67
CLS00234	Arabidopsis thaliana	Xenopus laevis	tr|Q9FLP3|Q9FLP3_ARATH	tr|F6WG02|F6WG02_XENTR	1.50	29.78
CLS00234	Arabidopsis thaliana	Xenopus laevis	tr|Q9FLP3|Q9FLP3_ARATH	tr|Q5BJ46|Q5BJ46_XENTR	1.50	33.80
CLS00234	Arabidopsis thaliana	Yersinia pestis	tr|Q9FLP3|Q9FLP3_ARATH	sp|Q7CH40|GRPE_YERPE	4.00	33.33
CLS00234	Bacillus subtilis	Caenorhabditis elegans	sp|P15874|GRPE_BACSU	sp|Q18421|GRPE_CAEEL	4.00	26.74
CLS00234	Bacillus subtilis	Danio rerio	sp|P15874|GRPE_BACSU	tr|E7F0C3|E7F0C3_DANRE	4.00	21.51
CLS00234	Bacillus subtilis	Danio rerio	sp|P15874|GRPE_BACSU	tr|Q32PS5|Q32PS5_DANRE	4.00	28.49
CLS00234	Bacillus subtilis	Drosophila melanogaster	sp|P15874|GRPE_BACSU	sp|P48604|GRPE_DROME	4.00	30.48
CLS00234	Bacillus subtilis	Escherichia coli	sp|P15874|GRPE_BACSU	sp|P09372|GRPE_ECOLI	3.10	30.48
CLS00234	Bacillus subtilis	Gallus gallus	sp|P15874|GRPE_BACSU	tr|F1NG73|F1NG73_CHICK	4.00	22.46
CLS00234	Bacillus subtilis	Gallus gallus	sp|P15874|GRPE_BACSU	tr|Q5ZHV6|Q5ZHV6_CHICK	4.00	31.55
CLS00234	Bacillus subtilis	Haemophilus influenzae	sp|P15874|GRPE_BACSU	sp|P43732|GRPE_HAEIN	3.10	36.90
CLS00234	Bacillus subtilis	Homo sapiens	sp|P15874|GRPE_BACSU	sp|Q8TAA5|GRPE2_HUMAN	4.00	21.93
CLS00234	Bacillus subtilis	Homo sapiens	sp|P15874|GRPE_BACSU	sp|Q9HAV7|GRPE1_HUMAN	4.00	27.81
CLS00234	Bacillus subtilis	Mycobacterium tuberculosis	sp|P15874|GRPE_BACSU	sp|P9WMT5|GRPE_MYCTU	3.10	28.73
CLS00234	Bacillus subtilis	Oryza sativa	sp|P15874|GRPE_BACSU	tr|Q6EPR4|Q6EPR4_ORYSJ	4.00	33.69
CLS00234	Bacillus subtilis	Oryza sativa	sp|P15874|GRPE_BACSU	tr|Q6Z0G0|Q6Z0G0_ORYSJ	4.00	32.09
CLS00234	Bacillus subtilis	Pseudomonas aeruginosa	sp|P15874|GRPE_BACSU	sp|Q9HV42|GRPE_PSEAE	3.10	33.14
CLS00234	Bacillus subtilis	Rattus norvegicus	sp|P15874|GRPE_BACSU	tr|D4A676|D4A676_RAT	4.00	22.46
CLS00234	Bacillus subtilis	Rattus norvegicus	sp|P15874|GRPE_BACSU	sp|P97576|GRPE1_RAT	4.00	27.81
CLS00234	Bacillus subtilis	Saccharomyces cerevisiae	sp|P15874|GRPE_BACSU	sp|P38523|GRPE_YEAST	4.00	28.34
CLS00234	Bacillus subtilis	Salmonella typhi	sp|P15874|GRPE_BACSU	sp|Q7CPZ4|GRPE_SALTY	3.10	30.48
CLS00234	Bacillus subtilis	Xenopus laevis	sp|P15874|GRPE_BACSU	tr|F6WG02|F6WG02_XENTR	4.00	19.35
CLS00234	Bacillus subtilis	Xenopus laevis	sp|P15874|GRPE_BACSU	tr|Q5BJ46|Q5BJ46_XENTR	4.00	28.34
CLS00234	Bacillus subtilis	Yersinia pestis	sp|P15874|GRPE_BACSU	sp|Q7CH40|GRPE_YERPE	3.10	31.55
CLS00234	Caenorhabditis elegans	Danio rerio	sp|Q18421|GRPE_CAEEL	tr|E7F0C3|E7F0C3_DANRE	0.80	30.66
CLS00234	Caenorhabditis elegans	Danio rerio	sp|Q18421|GRPE_CAEEL	tr|Q32PS5|Q32PS5_DANRE	0.80	42.59
CLS00234	Caenorhabditis elegans	Drosophila melanogaster	sp|Q18421|GRPE_CAEEL	sp|P48604|GRPE_DROME	0.70	42.25
CLS00234	Caenorhabditis elegans	Escherichia coli	sp|Q18421|GRPE_CAEEL	sp|P09372|GRPE_ECOLI	4.00	27.69
CLS00234	Caenorhabditis elegans	Gallus gallus	sp|Q18421|GRPE_CAEEL	tr|F1NG73|F1NG73_CHICK	0.80	32.88
CLS00234	Caenorhabditis elegans	Gallus gallus	sp|Q18421|GRPE_CAEEL	tr|Q5ZHV6|Q5ZHV6_CHICK	0.80	37.56
CLS00234	Caenorhabditis elegans	Haemophilus influenzae	sp|Q18421|GRPE_CAEEL	sp|P43732|GRPE_HAEIN	4.00	29.29
CLS00234	Caenorhabditis elegans	Homo sapiens	sp|Q18421|GRPE_CAEEL	sp|Q8TAA5|GRPE2_HUMAN	0.80	31.51
CLS00234	Caenorhabditis elegans	Homo sapiens	sp|Q18421|GRPE_CAEEL	sp|Q9HAV7|GRPE1_HUMAN	0.80	35.19
CLS00234	Caenorhabditis elegans	Mycobacterium tuberculosis	sp|Q18421|GRPE_CAEEL	sp|P9WMT5|GRPE_MYCTU	4.00	16.52
CLS00234	Caenorhabditis elegans	Oryza sativa	sp|Q18421|GRPE_CAEEL	tr|Q6EPR4|Q6EPR4_ORYSJ	1.50	34.47
CLS00234	Caenorhabditis elegans	Oryza sativa	sp|Q18421|GRPE_CAEEL	tr|Q6Z0G0|Q6Z0G0_ORYSJ	1.50	35.74
CLS00234	Caenorhabditis elegans	Pseudomonas aeruginosa	sp|Q18421|GRPE_CAEEL	sp|Q9HV42|GRPE_PSEAE	4.00	31.61
CLS00234	Caenorhabditis elegans	Rattus norvegicus	sp|Q18421|GRPE_CAEEL	tr|D4A676|D4A676_RAT	0.80	32.72
CLS00234	Caenorhabditis elegans	Rattus norvegicus	sp|Q18421|GRPE_CAEEL	sp|P97576|GRPE1_RAT	0.80	37.96
CLS00234	Caenorhabditis elegans	Saccharomyces cerevisiae	sp|Q18421|GRPE_CAEEL	sp|P38523|GRPE_YEAST	1.30	31.56
CLS00234	Caenorhabditis elegans	Salmonella typhi	sp|Q18421|GRPE_CAEEL	sp|Q7CPZ4|GRPE_SALTY	4.00	29.74
CLS00234	Caenorhabditis elegans	Xenopus laevis	sp|Q18421|GRPE_CAEEL	tr|F6WG02|F6WG02_XENTR	0.80	30.73
CLS00234	Caenorhabditis elegans	Xenopus laevis	sp|Q18421|GRPE_CAEEL	tr|Q5BJ46|Q5BJ46_XENTR	0.80	39.07
CLS00234	Caenorhabditis elegans	Yersinia pestis	sp|Q18421|GRPE_CAEEL	sp|Q7CH40|GRPE_YERPE	4.00	27.89
CLS00234	Danio rerio	Drosophila melanogaster	tr|E7F0C3|E7F0C3_DANRE	sp|P48604|GRPE_DROME	0.80	33.33
CLS00234	Danio rerio	Escherichia coli	tr|E7F0C3|E7F0C3_DANRE	sp|P09372|GRPE_ECOLI	4.00	24.10
CLS00234	Danio rerio	Gallus gallus	tr|E7F0C3|E7F0C3_DANRE	tr|F1NG73|F1NG73_CHICK	0.40	60.85
CLS00234	Danio rerio	Gallus gallus	tr|E7F0C3|E7F0C3_DANRE	tr|Q5ZHV6|Q5ZHV6_CHICK	0.40	42.45
CLS00234	Danio rerio	Haemophilus influenzae	tr|E7F0C3|E7F0C3_DANRE	sp|P43732|GRPE_HAEIN	4.00	27.84
CLS00234	Danio rerio	Homo sapiens	tr|E7F0C3|E7F0C3_DANRE	sp|Q8TAA5|GRPE2_HUMAN	0.40	52.56
CLS00234	Danio rerio	Homo sapiens	tr|E7F0C3|E7F0C3_DANRE	sp|Q9HAV7|GRPE1_HUMAN	0.40	44.98
CLS00234	Danio rerio	Mycobacterium tuberculosis	tr|E7F0C3|E7F0C3_DANRE	sp|P9WMT5|GRPE_MYCTU	4.00	24.48
CLS00234	Danio rerio	Oryza sativa	tr|E7F0C3|E7F0C3_DANRE	tr|Q6EPR4|Q6EPR4_ORYSJ	1.50	27.65
CLS00234	Danio rerio	Oryza sativa	tr|E7F0C3|E7F0C3_DANRE	tr|Q6Z0G0|Q6Z0G0_ORYSJ	1.50	28.11
CLS00234	Danio rerio	Pseudomonas aeruginosa	tr|E7F0C3|E7F0C3_DANRE	sp|Q9HV42|GRPE_PSEAE	4.00	29.55
CLS00234	Danio rerio	Rattus norvegicus	tr|E7F0C3|E7F0C3_DANRE	tr|D4A676|D4A676_RAT	0.40	54.50
CLS00234	Danio rerio	Rattus norvegicus	tr|E7F0C3|E7F0C3_DANRE	sp|P97576|GRPE1_RAT	0.40	44.50
CLS00234	Danio rerio	Saccharomyces cerevisiae	tr|E7F0C3|E7F0C3_DANRE	sp|P38523|GRPE_YEAST	1.30	29.30
CLS00234	Danio rerio	Salmonella typhi	tr|E7F0C3|E7F0C3_DANRE	sp|Q7CPZ4|GRPE_SALTY	4.00	24.23
CLS00234	Danio rerio	Xenopus laevis	tr|E7F0C3|E7F0C3_DANRE	tr|F6WG02|F6WG02_XENTR	0.40	57.01
CLS00234	Danio rerio	Xenopus laevis	tr|E7F0C3|E7F0C3_DANRE	tr|Q5BJ46|Q5BJ46_XENTR	0.40	38.76
CLS00234	Danio rerio	Yersinia pestis	tr|E7F0C3|E7F0C3_DANRE	sp|Q7CH40|GRPE_YERPE	4.00	27.89
CLS00234	Danio rerio	Drosophila melanogaster	tr|Q32PS5|Q32PS5_DANRE	sp|P48604|GRPE_DROME	0.80	44.13
CLS00234	Danio rerio	Escherichia coli	tr|Q32PS5|Q32PS5_DANRE	sp|P09372|GRPE_ECOLI	4.00	28.06
CLS00234	Danio rerio	Gallus gallus	tr|Q32PS5|Q32PS5_DANRE	tr|F1NG73|F1NG73_CHICK	0.40	48.39
CLS00234	Danio rerio	Gallus gallus	tr|Q32PS5|Q32PS5_DANRE	tr|Q5ZHV6|Q5ZHV6_CHICK	0.40	72.09
CLS00234	Danio rerio	Haemophilus influenzae	tr|Q32PS5|Q32PS5_DANRE	sp|P43732|GRPE_HAEIN	4.00	27.27
CLS00234	Danio rerio	Homo sapiens	tr|Q32PS5|Q32PS5_DANRE	sp|Q8TAA5|GRPE2_HUMAN	0.40	42.40
CLS00234	Danio rerio	Homo sapiens	tr|Q32PS5|Q32PS5_DANRE	sp|Q9HAV7|GRPE1_HUMAN	0.40	72.56
CLS00234	Danio rerio	Mycobacterium tuberculosis	tr|Q32PS5|Q32PS5_DANRE	sp|P9WMT5|GRPE_MYCTU	4.00	28.57
CLS00234	Danio rerio	Oryza sativa	tr|Q32PS5|Q32PS5_DANRE	tr|Q6EPR4|Q6EPR4_ORYSJ	1.50	32.72
CLS00234	Danio rerio	Oryza sativa	tr|Q32PS5|Q32PS5_DANRE	tr|Q6Z0G0|Q6Z0G0_ORYSJ	1.50	43.78
CLS00234	Danio rerio	Pseudomonas aeruginosa	tr|Q32PS5|Q32PS5_DANRE	sp|Q9HV42|GRPE_PSEAE	4.00	32.00
CLS00234	Danio rerio	Rattus norvegicus	tr|Q32PS5|Q32PS5_DANRE	tr|D4A676|D4A676_RAT	0.40	41.47
CLS00234	Danio rerio	Rattus norvegicus	tr|Q32PS5|Q32PS5_DANRE	sp|P97576|GRPE1_RAT	0.40	72.09
CLS00234	Danio rerio	Saccharomyces cerevisiae	tr|Q32PS5|Q32PS5_DANRE	sp|P38523|GRPE_YEAST	1.30	32.87
CLS00234	Danio rerio	Salmonella typhi	tr|Q32PS5|Q32PS5_DANRE	sp|Q7CPZ4|GRPE_SALTY	4.00	27.55
CLS00234	Danio rerio	Xenopus laevis	tr|Q32PS5|Q32PS5_DANRE	tr|F6WG02|F6WG02_XENTR	0.40	42.86
CLS00234	Danio rerio	Xenopus laevis	tr|Q32PS5|Q32PS5_DANRE	tr|Q5BJ46|Q5BJ46_XENTR	0.40	69.16
CLS00234	Danio rerio	Yersinia pestis	tr|Q32PS5|Q32PS5_DANRE	sp|Q7CH40|GRPE_YERPE	4.00	27.23
CLS00234	Drosophila melanogaster	Escherichia coli	sp|P48604|GRPE_DROME	sp|P09372|GRPE_ECOLI	4.00	30.77
CLS00234	Drosophila melanogaster	Gallus gallus	sp|P48604|GRPE_DROME	tr|F1NG73|F1NG73_CHICK	0.80	36.62
CLS00234	Drosophila melanogaster	Gallus gallus	sp|P48604|GRPE_DROME	tr|Q5ZHV6|Q5ZHV6_CHICK	0.80	49.76
CLS00234	Drosophila melanogaster	Haemophilus influenzae	sp|P48604|GRPE_DROME	sp|P43732|GRPE_HAEIN	4.00	27.27
CLS00234	Drosophila melanogaster	Homo sapiens	sp|P48604|GRPE_DROME	sp|Q8TAA5|GRPE2_HUMAN	0.80	35.21
CLS00234	Drosophila melanogaster	Homo sapiens	sp|P48604|GRPE_DROME	sp|Q9HAV7|GRPE1_HUMAN	0.80	45.54
CLS00234	Drosophila melanogaster	Mycobacterium tuberculosis	sp|P48604|GRPE_DROME	sp|P9WMT5|GRPE_MYCTU	4.00	14.76
CLS00234	Drosophila melanogaster	Oryza sativa	sp|P48604|GRPE_DROME	tr|Q6EPR4|Q6EPR4_ORYSJ	1.50	38.97
CLS00234	Drosophila melanogaster	Oryza sativa	sp|P48604|GRPE_DROME	tr|Q6Z0G0|Q6Z0G0_ORYSJ	1.50	39.91
CLS00234	Drosophila melanogaster	Pseudomonas aeruginosa	sp|P48604|GRPE_DROME	sp|Q9HV42|GRPE_PSEAE	4.00	30.46
CLS00234	Drosophila melanogaster	Rattus norvegicus	sp|P48604|GRPE_DROME	tr|D4A676|D4A676_RAT	0.80	33.33
CLS00234	Drosophila melanogaster	Rattus norvegicus	sp|P48604|GRPE_DROME	sp|P97576|GRPE1_RAT	0.80	45.54
CLS00234	Drosophila melanogaster	Saccharomyces cerevisiae	sp|P48604|GRPE_DROME	sp|P38523|GRPE_YEAST	1.30	38.50
CLS00234	Drosophila melanogaster	Salmonella typhi	sp|P48604|GRPE_DROME	sp|Q7CPZ4|GRPE_SALTY	4.00	29.23
CLS00234	Drosophila melanogaster	Xenopus laevis	sp|P48604|GRPE_DROME	tr|F6WG02|F6WG02_XENTR	0.80	32.85
CLS00234	Drosophila melanogaster	Xenopus laevis	sp|P48604|GRPE_DROME	tr|Q5BJ46|Q5BJ46_XENTR	0.80	46.92
CLS00234	Drosophila melanogaster	Yersinia pestis	sp|P48604|GRPE_DROME	sp|Q7CH40|GRPE_YERPE	4.00	32.63
CLS00234	Escherichia coli	Gallus gallus	sp|P09372|GRPE_ECOLI	tr|F1NG73|F1NG73_CHICK	4.00	28.43
CLS00234	Escherichia coli	Gallus gallus	sp|P09372|GRPE_ECOLI	tr|Q5ZHV6|Q5ZHV6_CHICK	4.00	26.02
CLS00234	Escherichia coli	Haemophilus influenzae	sp|P09372|GRPE_ECOLI	sp|P43732|GRPE_HAEIN	0.70	44.33
CLS00234	Escherichia coli	Homo sapiens	sp|P09372|GRPE_ECOLI	sp|Q8TAA5|GRPE2_HUMAN	4.00	26.90
CLS00234	Escherichia coli	Homo sapiens	sp|P09372|GRPE_ECOLI	sp|Q9HAV7|GRPE1_HUMAN	4.00	25.51
CLS00234	Escherichia coli	Mycobacterium tuberculosis	sp|P09372|GRPE_ECOLI	sp|P9WMT5|GRPE_MYCTU	3.10	23.81
CLS00234	Escherichia coli	Oryza sativa	sp|P09372|GRPE_ECOLI	tr|Q6EPR4|Q6EPR4_ORYSJ	4.00	29.44
CLS00234	Escherichia coli	Oryza sativa	sp|P09372|GRPE_ECOLI	tr|Q6Z0G0|Q6Z0G0_ORYSJ	4.00	29.44
CLS00234	Escherichia coli	Pseudomonas aeruginosa	sp|P09372|GRPE_ECOLI	sp|Q9HV42|GRPE_PSEAE	1.40	51.14
CLS00234	Escherichia coli	Rattus norvegicus	sp|P09372|GRPE_ECOLI	tr|D4A676|D4A676_RAT	4.00	27.92
CLS00234	Escherichia coli	Rattus norvegicus	sp|P09372|GRPE_ECOLI	sp|P97576|GRPE1_RAT	4.00	25.51
CLS00234	Escherichia coli	Saccharomyces cerevisiae	sp|P09372|GRPE_ECOLI	sp|P38523|GRPE_YEAST	4.00	29.95
CLS00234	Escherichia coli	Salmonella typhi	sp|P09372|GRPE_ECOLI	sp|Q7CPZ4|GRPE_SALTY	0.10	92.35
CLS00234	Escherichia coli	Xenopus laevis	sp|P09372|GRPE_ECOLI	tr|F6WG02|F6WG02_XENTR	4.00	25.13
CLS00234	Escherichia coli	Xenopus laevis	sp|P09372|GRPE_ECOLI	tr|Q5BJ46|Q5BJ46_XENTR	4.00	27.55
CLS00234	Escherichia coli	Yersinia pestis	sp|P09372|GRPE_ECOLI	sp|Q7CH40|GRPE_YERPE	0.40	61.46
CLS00234	Gallus gallus	Haemophilus influenzae	tr|F1NG73|F1NG73_CHICK	sp|P43732|GRPE_HAEIN	4.00	27.78
CLS00234	Gallus gallus	Homo sapiens	tr|F1NG73|F1NG73_CHICK	sp|Q8TAA5|GRPE2_HUMAN	0.30	59.46
CLS00234	Gallus gallus	Homo sapiens	tr|F1NG73|F1NG73_CHICK	sp|Q9HAV7|GRPE1_HUMAN	0.30	45.83
CLS00234	Gallus gallus	Mycobacterium tuberculosis	tr|F1NG73|F1NG73_CHICK	sp|P9WMT5|GRPE_MYCTU	4.00	28.27
CLS00234	Gallus gallus	Oryza sativa	tr|F1NG73|F1NG73_CHICK	tr|Q6EPR4|Q6EPR4_ORYSJ	1.50	27.80
CLS00234	Gallus gallus	Oryza sativa	tr|F1NG73|F1NG73_CHICK	tr|Q6Z0G0|Q6Z0G0_ORYSJ	1.50	30.04
CLS00234	Gallus gallus	Pseudomonas aeruginosa	tr|F1NG73|F1NG73_CHICK	sp|Q9HV42|GRPE_PSEAE	4.00	29.94
CLS00234	Gallus gallus	Rattus norvegicus	tr|F1NG73|F1NG73_CHICK	tr|D4A676|D4A676_RAT	0.30	58.82
CLS00234	Gallus gallus	Rattus norvegicus	tr|F1NG73|F1NG73_CHICK	sp|P97576|GRPE1_RAT	0.30	46.98
CLS00234	Gallus gallus	Saccharomyces cerevisiae	tr|F1NG73|F1NG73_CHICK	sp|P38523|GRPE_YEAST	1.30	23.53
CLS00234	Gallus gallus	Salmonella typhi	tr|F1NG73|F1NG73_CHICK	sp|Q7CPZ4|GRPE_SALTY	4.00	27.55
CLS00234	Gallus gallus	Xenopus laevis	tr|F1NG73|F1NG73_CHICK	tr|F6WG02|F6WG02_XENTR	0.40	57.67
CLS00234	Gallus gallus	Xenopus laevis	tr|F1NG73|F1NG73_CHICK	tr|Q5BJ46|Q5BJ46_XENTR	0.40	47.91
CLS00234	Gallus gallus	Yersinia pestis	tr|F1NG73|F1NG73_CHICK	sp|Q7CH40|GRPE_YERPE	4.00	27.08
CLS00234	Gallus gallus	Haemophilus influenzae	tr|Q5ZHV6|Q5ZHV6_CHICK	sp|P43732|GRPE_HAEIN	4.00	26.26
CLS00234	Gallus gallus	Homo sapiens	tr|Q5ZHV6|Q5ZHV6_CHICK	sp|Q8TAA5|GRPE2_HUMAN	0.30	45.83
CLS00234	Gallus gallus	Homo sapiens	tr|Q5ZHV6|Q5ZHV6_CHICK	sp|Q9HAV7|GRPE1_HUMAN	0.30	81.57
CLS00234	Gallus gallus	Mycobacterium tuberculosis	tr|Q5ZHV6|Q5ZHV6_CHICK	sp|P9WMT5|GRPE_MYCTU	4.00	14.09
CLS00234	Gallus gallus	Oryza sativa	tr|Q5ZHV6|Q5ZHV6_CHICK	tr|Q6EPR4|Q6EPR4_ORYSJ	1.50	36.04
CLS00234	Gallus gallus	Oryza sativa	tr|Q5ZHV6|Q5ZHV6_CHICK	tr|Q6Z0G0|Q6Z0G0_ORYSJ	1.50	39.19
CLS00234	Gallus gallus	Pseudomonas aeruginosa	tr|Q5ZHV6|Q5ZHV6_CHICK	sp|Q9HV42|GRPE_PSEAE	4.00	33.71
CLS00234	Gallus gallus	Rattus norvegicus	tr|Q5ZHV6|Q5ZHV6_CHICK	tr|D4A676|D4A676_RAT	0.30	41.74
CLS00234	Gallus gallus	Rattus norvegicus	tr|Q5ZHV6|Q5ZHV6_CHICK	sp|P97576|GRPE1_RAT	0.30	78.80
CLS00234	Gallus gallus	Saccharomyces cerevisiae	tr|Q5ZHV6|Q5ZHV6_CHICK	sp|P38523|GRPE_YEAST	1.30	28.05
CLS00234	Gallus gallus	Salmonella typhi	tr|Q5ZHV6|Q5ZHV6_CHICK	sp|Q7CPZ4|GRPE_SALTY	4.00	25.51
CLS00234	Gallus gallus	Xenopus laevis	tr|Q5ZHV6|Q5ZHV6_CHICK	tr|F6WG02|F6WG02_XENTR	0.40	45.67
CLS00234	Gallus gallus	Xenopus laevis	tr|Q5ZHV6|Q5ZHV6_CHICK	tr|Q5BJ46|Q5BJ46_XENTR	0.40	66.98
CLS00234	Gallus gallus	Yersinia pestis	tr|Q5ZHV6|Q5ZHV6_CHICK	sp|Q7CH40|GRPE_YERPE	4.00	27.75
CLS00234	Haemophilus influenzae	Homo sapiens	sp|P43732|GRPE_HAEIN	sp|Q8TAA5|GRPE2_HUMAN	4.00	27.78
CLS00234	Haemophilus influenzae	Homo sapiens	sp|P43732|GRPE_HAEIN	sp|Q9HAV7|GRPE1_HUMAN	4.00	26.26
CLS00234	Haemophilus influenzae	Mycobacterium tuberculosis	sp|P43732|GRPE_HAEIN	sp|P9WMT5|GRPE_MYCTU	3.10	26.20
CLS00234	Haemophilus influenzae	Oryza sativa	sp|P43732|GRPE_HAEIN	tr|Q6EPR4|Q6EPR4_ORYSJ	4.00	31.31
CLS00234	Haemophilus influenzae	Oryza sativa	sp|P43732|GRPE_HAEIN	tr|Q6Z0G0|Q6Z0G0_ORYSJ	4.00	33.33
CLS00234	Haemophilus influenzae	Pseudomonas aeruginosa	sp|P43732|GRPE_HAEIN	sp|Q9HV42|GRPE_PSEAE	1.40	49.71
[truncated: 3,917 more rows]
