# Supplementary material for: Molecular function limits divergent protein evolution on planetary timescales
Source: eLife. 2019 Sep 18;8:e39705. doi: 10.7554/eLife.39705 (PMC6750897; doi:10.7554/eLife.39705)
Supplement: Figure 1—figure supplement 6—source data 1. [file elife-39705-fig1-figsupp6-data1.txt]

Ortholog Cluster	Species 1	Species 2	Protein 1	Protein 2	Divergence time (billion years)	Identity
CLS00187	Agrobacterium tumefaciens	Arabidopsis thaliana	tr|B9JDS8|B9JDS8_AGRRK	sp|Q9LRN8|RK3B_ARATH	4.00	48.86
CLS00187	Agrobacterium tumefaciens	Bacillus subtilis	tr|B9JDS8|B9JDS8_AGRRK	sp|P42920|RL3_BACSU	3.10	44.98
CLS00187	Agrobacterium tumefaciens	Caenorhabditis elegans	tr|B9JDS8|B9JDS8_AGRRK	sp|P49404|RM03_CAEEL	4.00	34.10
CLS00187	Agrobacterium tumefaciens	Danio rerio	tr|B9JDS8|B9JDS8_AGRRK	tr|A0A0R4IY00|A0A0R4IY00_DANRE	4.00	38.81
CLS00187	Agrobacterium tumefaciens	Drosophila melanogaster	tr|B9JDS8|B9JDS8_AGRRK	tr|Q9VXQ0|Q9VXQ0_DROME	4.00	31.51
CLS00187	Agrobacterium tumefaciens	Escherichia coli	tr|B9JDS8|B9JDS8_AGRRK	sp|P60438|RL3_ECOLI	2.50	47.85
CLS00187	Agrobacterium tumefaciens	Gallus gallus	tr|B9JDS8|B9JDS8_AGRRK	tr|F1NVG6|F1NVG6_CHICK	4.00	37.16
CLS00187	Agrobacterium tumefaciens	Haemophilus influenzae	tr|B9JDS8|B9JDS8_AGRRK	sp|P44344|RL3_HAEIN	2.50	49.04
CLS00187	Agrobacterium tumefaciens	Homo sapiens	tr|B9JDS8|B9JDS8_AGRRK	sp|P09001|RM03_HUMAN	4.00	35.32
CLS00187	Agrobacterium tumefaciens	Mycobacterium tuberculosis	tr|B9JDS8|B9JDS8_AGRRK	sp|P9WH87|RL3_MYCTU	3.10	44.86
CLS00187	Agrobacterium tumefaciens	Oryza sativa	tr|B9JDS8|B9JDS8_AGRRK	tr|Q9LIT4|Q9LIT4_ORYSJ	4.00	49.77
CLS00187	Agrobacterium tumefaciens	Pseudomonas aeruginosa	tr|B9JDS8|B9JDS8_AGRRK	sp|Q9HWD5|RL3_PSEAE	2.50	48.82
CLS00187	Agrobacterium tumefaciens	Rattus norvegicus	tr|B9JDS8|B9JDS8_AGRRK	sp|P18665|RM03_RAT	4.00	32.72
CLS00187	Agrobacterium tumefaciens	Saccharomyces cerevisiae	tr|B9JDS8|B9JDS8_AGRRK	sp|P31334|RM09_YEAST	4.00	43.78
CLS00187	Agrobacterium tumefaciens	Salmonella typhi	tr|B9JDS8|B9JDS8_AGRRK	sp|P60446|RL3_SALTY	2.50	47.85
CLS00187	Agrobacterium tumefaciens	Thermotoga maritima	tr|B9JDS8|B9JDS8_AGRRK	sp|P38515|RL3_THEMA	4.00	49.28
CLS00187	Agrobacterium tumefaciens	Xenopus laevis	tr|B9JDS8|B9JDS8_AGRRK	tr|F7AUF0|F7AUF0_XENTR	4.00	33.94
CLS00187	Agrobacterium tumefaciens	Yersinia pestis	tr|B9JDS8|B9JDS8_AGRRK	sp|Q8ZJA9|RL3_YERPE	2.50	49.28
CLS00187	Arabidopsis thaliana	Bacillus subtilis	sp|Q9LRN8|RK3B_ARATH	sp|P42920|RL3_BACSU	4.00	41.63
CLS00187	Arabidopsis thaliana	Caenorhabditis elegans	sp|Q9LRN8|RK3B_ARATH	sp|P49404|RM03_CAEEL	1.50	29.81
CLS00187	Arabidopsis thaliana	Danio rerio	sp|Q9LRN8|RK3B_ARATH	tr|A0A0R4IY00|A0A0R4IY00_DANRE	1.50	34.28
CLS00187	Arabidopsis thaliana	Drosophila melanogaster	sp|Q9LRN8|RK3B_ARATH	tr|Q9VXQ0|Q9VXQ0_DROME	1.50	33.33
CLS00187	Arabidopsis thaliana	Escherichia coli	sp|Q9LRN8|RK3B_ARATH	sp|P60438|RL3_ECOLI	4.00	43.06
CLS00187	Arabidopsis thaliana	Gallus gallus	sp|Q9LRN8|RK3B_ARATH	tr|F1NVG6|F1NVG6_CHICK	1.50	33.13
CLS00187	Arabidopsis thaliana	Haemophilus influenzae	sp|Q9LRN8|RK3B_ARATH	sp|P44344|RL3_HAEIN	4.00	42.31
CLS00187	Arabidopsis thaliana	Homo sapiens	sp|Q9LRN8|RK3B_ARATH	sp|P09001|RM03_HUMAN	1.50	30.34
CLS00187	Arabidopsis thaliana	Mycobacterium tuberculosis	sp|Q9LRN8|RK3B_ARATH	sp|P9WH87|RL3_MYCTU	4.00	40.19
CLS00187	Arabidopsis thaliana	Oryza sativa	sp|Q9LRN8|RK3B_ARATH	tr|Q9LIT4|Q9LIT4_ORYSJ	0.20	66.14
CLS00187	Arabidopsis thaliana	Pseudomonas aeruginosa	sp|Q9LRN8|RK3B_ARATH	sp|Q9HWD5|RL3_PSEAE	4.00	40.76
CLS00187	Arabidopsis thaliana	Rattus norvegicus	sp|Q9LRN8|RK3B_ARATH	sp|P18665|RM03_RAT	1.50	30.75
CLS00187	Arabidopsis thaliana	Saccharomyces cerevisiae	sp|Q9LRN8|RK3B_ARATH	sp|P31334|RM09_YEAST	1.50	38.58
CLS00187	Arabidopsis thaliana	Salmonella typhi	sp|Q9LRN8|RK3B_ARATH	sp|P60446|RL3_SALTY	4.00	43.06
CLS00187	Arabidopsis thaliana	Thermotoga maritima	sp|Q9LRN8|RK3B_ARATH	sp|P38515|RL3_THEMA	4.00	43.96
CLS00187	Arabidopsis thaliana	Xenopus laevis	sp|Q9LRN8|RK3B_ARATH	tr|F7AUF0|F7AUF0_XENTR	1.50	29.06
CLS00187	Arabidopsis thaliana	Yersinia pestis	sp|Q9LRN8|RK3B_ARATH	sp|Q8ZJA9|RL3_YERPE	4.00	42.11
CLS00187	Bacillus subtilis	Caenorhabditis elegans	sp|P42920|RL3_BACSU	sp|P49404|RM03_CAEEL	4.00	28.71
CLS00187	Bacillus subtilis	Danio rerio	sp|P42920|RL3_BACSU	tr|A0A0R4IY00|A0A0R4IY00_DANRE	4.00	32.06
CLS00187	Bacillus subtilis	Drosophila melanogaster	sp|P42920|RL3_BACSU	tr|Q9VXQ0|Q9VXQ0_DROME	4.00	27.27
CLS00187	Bacillus subtilis	Escherichia coli	sp|P42920|RL3_BACSU	sp|P60438|RL3_ECOLI	3.10	50.72
CLS00187	Bacillus subtilis	Gallus gallus	sp|P42920|RL3_BACSU	tr|F1NVG6|F1NVG6_CHICK	4.00	29.19
CLS00187	Bacillus subtilis	Haemophilus influenzae	sp|P42920|RL3_BACSU	sp|P44344|RL3_HAEIN	3.10	50.49
CLS00187	Bacillus subtilis	Homo sapiens	sp|P42920|RL3_BACSU	sp|P09001|RM03_HUMAN	4.00	29.67
CLS00187	Bacillus subtilis	Mycobacterium tuberculosis	sp|P42920|RL3_BACSU	sp|P9WH87|RL3_MYCTU	3.10	52.15
CLS00187	Bacillus subtilis	Oryza sativa	sp|P42920|RL3_BACSU	tr|Q9LIT4|Q9LIT4_ORYSJ	4.00	44.98
CLS00187	Bacillus subtilis	Pseudomonas aeruginosa	sp|P42920|RL3_BACSU	sp|Q9HWD5|RL3_PSEAE	3.10	51.92
CLS00187	Bacillus subtilis	Rattus norvegicus	sp|P42920|RL3_BACSU	sp|P18665|RM03_RAT	4.00	27.88
CLS00187	Bacillus subtilis	Saccharomyces cerevisiae	sp|P42920|RL3_BACSU	sp|P31334|RM09_YEAST	4.00	38.28
CLS00187	Bacillus subtilis	Salmonella typhi	sp|P42920|RL3_BACSU	sp|P60446|RL3_SALTY	3.10	50.24
CLS00187	Bacillus subtilis	Thermotoga maritima	sp|P42920|RL3_BACSU	sp|P38515|RL3_THEMA	4.00	53.17
CLS00187	Bacillus subtilis	Xenopus laevis	sp|P42920|RL3_BACSU	tr|F7AUF0|F7AUF0_XENTR	4.00	28.23
CLS00187	Bacillus subtilis	Yersinia pestis	sp|P42920|RL3_BACSU	sp|Q8ZJA9|RL3_YERPE	3.10	50.72
CLS00187	Caenorhabditis elegans	Danio rerio	sp|P49404|RM03_CAEEL	tr|A0A0R4IY00|A0A0R4IY00_DANRE	0.80	33.24
CLS00187	Caenorhabditis elegans	Drosophila melanogaster	sp|P49404|RM03_CAEEL	tr|Q9VXQ0|Q9VXQ0_DROME	0.70	29.69
CLS00187	Caenorhabditis elegans	Escherichia coli	sp|P49404|RM03_CAEEL	sp|P60438|RL3_ECOLI	4.00	30.43
CLS00187	Caenorhabditis elegans	Gallus gallus	sp|P49404|RM03_CAEEL	tr|F1NVG6|F1NVG6_CHICK	0.80	33.33
CLS00187	Caenorhabditis elegans	Haemophilus influenzae	sp|P49404|RM03_CAEEL	sp|P44344|RL3_HAEIN	4.00	33.01
CLS00187	Caenorhabditis elegans	Homo sapiens	sp|P49404|RM03_CAEEL	sp|P09001|RM03_HUMAN	0.80	31.70
CLS00187	Caenorhabditis elegans	Mycobacterium tuberculosis	sp|P49404|RM03_CAEEL	sp|P9WH87|RL3_MYCTU	4.00	30.19
CLS00187	Caenorhabditis elegans	Oryza sativa	sp|P49404|RM03_CAEEL	tr|Q9LIT4|Q9LIT4_ORYSJ	1.50	29.65
CLS00187	Caenorhabditis elegans	Pseudomonas aeruginosa	sp|P49404|RM03_CAEEL	sp|Q9HWD5|RL3_PSEAE	4.00	33.49
CLS00187	Caenorhabditis elegans	Rattus norvegicus	sp|P49404|RM03_CAEEL	sp|P18665|RM03_RAT	0.80	31.21
CLS00187	Caenorhabditis elegans	Saccharomyces cerevisiae	sp|P49404|RM03_CAEEL	sp|P31334|RM09_YEAST	1.30	30.19
CLS00187	Caenorhabditis elegans	Salmonella typhi	sp|P49404|RM03_CAEEL	sp|P60446|RL3_SALTY	4.00	30.92
CLS00187	Caenorhabditis elegans	Thermotoga maritima	sp|P49404|RM03_CAEEL	sp|P38515|RL3_THEMA	4.00	32.52
CLS00187	Caenorhabditis elegans	Xenopus laevis	sp|P49404|RM03_CAEEL	tr|F7AUF0|F7AUF0_XENTR	0.80	29.12
CLS00187	Caenorhabditis elegans	Yersinia pestis	sp|P49404|RM03_CAEEL	sp|Q8ZJA9|RL3_YERPE	4.00	32.37
CLS00187	Danio rerio	Drosophila melanogaster	tr|A0A0R4IY00|A0A0R4IY00_DANRE	tr|Q9VXQ0|Q9VXQ0_DROME	0.80	38.42
CLS00187	Danio rerio	Escherichia coli	tr|A0A0R4IY00|A0A0R4IY00_DANRE	sp|P60438|RL3_ECOLI	4.00	32.54
CLS00187	Danio rerio	Gallus gallus	tr|A0A0R4IY00|A0A0R4IY00_DANRE	tr|F1NVG6|F1NVG6_CHICK	0.40	63.16
CLS00187	Danio rerio	Haemophilus influenzae	tr|A0A0R4IY00|A0A0R4IY00_DANRE	sp|P44344|RL3_HAEIN	4.00	32.21
CLS00187	Danio rerio	Homo sapiens	tr|A0A0R4IY00|A0A0R4IY00_DANRE	sp|P09001|RM03_HUMAN	0.40	61.18
CLS00187	Danio rerio	Mycobacterium tuberculosis	tr|A0A0R4IY00|A0A0R4IY00_DANRE	sp|P9WH87|RL3_MYCTU	4.00	37.85
CLS00187	Danio rerio	Oryza sativa	tr|A0A0R4IY00|A0A0R4IY00_DANRE	tr|Q9LIT4|Q9LIT4_ORYSJ	1.50	34.71
CLS00187	Danio rerio	Pseudomonas aeruginosa	tr|A0A0R4IY00|A0A0R4IY00_DANRE	sp|Q9HWD5|RL3_PSEAE	4.00	31.28
CLS00187	Danio rerio	Rattus norvegicus	tr|A0A0R4IY00|A0A0R4IY00_DANRE	sp|P18665|RM03_RAT	0.40	59.53
CLS00187	Danio rerio	Saccharomyces cerevisiae	tr|A0A0R4IY00|A0A0R4IY00_DANRE	sp|P31334|RM09_YEAST	1.30	35.96
CLS00187	Danio rerio	Salmonella typhi	tr|A0A0R4IY00|A0A0R4IY00_DANRE	sp|P60446|RL3_SALTY	4.00	33.01
CLS00187	Danio rerio	Thermotoga maritima	tr|A0A0R4IY00|A0A0R4IY00_DANRE	sp|P38515|RL3_THEMA	4.00	36.23
CLS00187	Danio rerio	Xenopus laevis	tr|A0A0R4IY00|A0A0R4IY00_DANRE	tr|F7AUF0|F7AUF0_XENTR	0.40	60.06
CLS00187	Danio rerio	Yersinia pestis	tr|A0A0R4IY00|A0A0R4IY00_DANRE	sp|Q8ZJA9|RL3_YERPE	4.00	32.54
CLS00187	Drosophila melanogaster	Escherichia coli	tr|Q9VXQ0|Q9VXQ0_DROME	sp|P60438|RL3_ECOLI	4.00	31.10
CLS00187	Drosophila melanogaster	Gallus gallus	tr|Q9VXQ0|Q9VXQ0_DROME	tr|F1NVG6|F1NVG6_CHICK	0.80	37.28
CLS00187	Drosophila melanogaster	Haemophilus influenzae	tr|Q9VXQ0|Q9VXQ0_DROME	sp|P44344|RL3_HAEIN	4.00	32.04
CLS00187	Drosophila melanogaster	Homo sapiens	tr|Q9VXQ0|Q9VXQ0_DROME	sp|P09001|RM03_HUMAN	0.80	38.82
CLS00187	Drosophila melanogaster	Mycobacterium tuberculosis	tr|Q9VXQ0|Q9VXQ0_DROME	sp|P9WH87|RL3_MYCTU	4.00	31.31
CLS00187	Drosophila melanogaster	Oryza sativa	tr|Q9VXQ0|Q9VXQ0_DROME	tr|Q9LIT4|Q9LIT4_ORYSJ	1.50	31.03
CLS00187	Drosophila melanogaster	Pseudomonas aeruginosa	tr|Q9VXQ0|Q9VXQ0_DROME	sp|Q9HWD5|RL3_PSEAE	4.00	30.81
CLS00187	Drosophila melanogaster	Rattus norvegicus	tr|Q9VXQ0|Q9VXQ0_DROME	sp|P18665|RM03_RAT	0.80	37.79
CLS00187	Drosophila melanogaster	Saccharomyces cerevisiae	tr|Q9VXQ0|Q9VXQ0_DROME	sp|P31334|RM09_YEAST	1.30	35.96
CLS00187	Drosophila melanogaster	Salmonella typhi	tr|Q9VXQ0|Q9VXQ0_DROME	sp|P60446|RL3_SALTY	4.00	30.62
CLS00187	Drosophila melanogaster	Thermotoga maritima	tr|Q9VXQ0|Q9VXQ0_DROME	sp|P38515|RL3_THEMA	4.00	35.75
CLS00187	Drosophila melanogaster	Xenopus laevis	tr|Q9VXQ0|Q9VXQ0_DROME	tr|F7AUF0|F7AUF0_XENTR	0.80	36.76
CLS00187	Drosophila melanogaster	Yersinia pestis	tr|Q9VXQ0|Q9VXQ0_DROME	sp|Q8ZJA9|RL3_YERPE	4.00	31.88
CLS00187	Escherichia coli	Gallus gallus	sp|P60438|RL3_ECOLI	tr|F1NVG6|F1NVG6_CHICK	4.00	32.69
CLS00187	Escherichia coli	Haemophilus influenzae	sp|P60438|RL3_ECOLI	sp|P44344|RL3_HAEIN	0.70	85.58
CLS00187	Escherichia coli	Homo sapiens	sp|P60438|RL3_ECOLI	sp|P09001|RM03_HUMAN	4.00	30.77
CLS00187	Escherichia coli	Mycobacterium tuberculosis	sp|P60438|RL3_ECOLI	sp|P9WH87|RL3_MYCTU	3.10	50.72
CLS00187	Escherichia coli	Oryza sativa	sp|P60438|RL3_ECOLI	tr|Q9LIT4|Q9LIT4_ORYSJ	4.00	44.50
CLS00187	Escherichia coli	Pseudomonas aeruginosa	sp|P60438|RL3_ECOLI	sp|Q9HWD5|RL3_PSEAE	1.40	74.52
CLS00187	Escherichia coli	Rattus norvegicus	sp|P60438|RL3_ECOLI	sp|P18665|RM03_RAT	4.00	30.29
CLS00187	Escherichia coli	Saccharomyces cerevisiae	sp|P60438|RL3_ECOLI	sp|P31334|RM09_YEAST	4.00	38.28
CLS00187	Escherichia coli	Salmonella typhi	sp|P60438|RL3_ECOLI	sp|P60446|RL3_SALTY	0.10	98.09
CLS00187	Escherichia coli	Thermotoga maritima	sp|P60438|RL3_ECOLI	sp|P38515|RL3_THEMA	4.00	49.27
CLS00187	Escherichia coli	Xenopus laevis	sp|P60438|RL3_ECOLI	tr|F7AUF0|F7AUF0_XENTR	4.00	30.29
CLS00187	Escherichia coli	Yersinia pestis	sp|P60438|RL3_ECOLI	sp|Q8ZJA9|RL3_YERPE	0.40	93.78
CLS00187	Gallus gallus	Haemophilus influenzae	tr|F1NVG6|F1NVG6_CHICK	sp|P44344|RL3_HAEIN	4.00	33.33
CLS00187	Gallus gallus	Homo sapiens	tr|F1NVG6|F1NVG6_CHICK	sp|P09001|RM03_HUMAN	0.30	66.09
CLS00187	Gallus gallus	Mycobacterium tuberculosis	tr|F1NVG6|F1NVG6_CHICK	sp|P9WH87|RL3_MYCTU	4.00	35.21
CLS00187	Gallus gallus	Oryza sativa	tr|F1NVG6|F1NVG6_CHICK	tr|Q9LIT4|Q9LIT4_ORYSJ	1.50	36.19
CLS00187	Gallus gallus	Pseudomonas aeruginosa	tr|F1NVG6|F1NVG6_CHICK	sp|Q9HWD5|RL3_PSEAE	4.00	34.76
CLS00187	Gallus gallus	Rattus norvegicus	tr|F1NVG6|F1NVG6_CHICK	sp|P18665|RM03_RAT	0.30	64.83
CLS00187	Gallus gallus	Saccharomyces cerevisiae	tr|F1NVG6|F1NVG6_CHICK	sp|P31334|RM09_YEAST	1.30	33.83
CLS00187	Gallus gallus	Salmonella typhi	tr|F1NVG6|F1NVG6_CHICK	sp|P60446|RL3_SALTY	4.00	33.17
CLS00187	Gallus gallus	Thermotoga maritima	tr|F1NVG6|F1NVG6_CHICK	sp|P38515|RL3_THEMA	4.00	32.52
CLS00187	Gallus gallus	Xenopus laevis	tr|F1NVG6|F1NVG6_CHICK	tr|F7AUF0|F7AUF0_XENTR	0.40	64.52
CLS00187	Gallus gallus	Yersinia pestis	tr|F1NVG6|F1NVG6_CHICK	sp|Q8ZJA9|RL3_YERPE	4.00	32.69
CLS00187	Haemophilus influenzae	Homo sapiens	sp|P44344|RL3_HAEIN	sp|P09001|RM03_HUMAN	4.00	30.92
CLS00187	Haemophilus influenzae	Mycobacterium tuberculosis	sp|P44344|RL3_HAEIN	sp|P9WH87|RL3_MYCTU	3.10	50.00
CLS00187	Haemophilus influenzae	Oryza sativa	sp|P44344|RL3_HAEIN	tr|Q9LIT4|Q9LIT4_ORYSJ	4.00	45.67
CLS00187	Haemophilus influenzae	Pseudomonas aeruginosa	sp|P44344|RL3_HAEIN	sp|Q9HWD5|RL3_PSEAE	1.40	73.08
CLS00187	Haemophilus influenzae	Rattus norvegicus	sp|P44344|RL3_HAEIN	sp|P18665|RM03_RAT	4.00	29.47
CLS00187	Haemophilus influenzae	Saccharomyces cerevisiae	sp|P44344|RL3_HAEIN	sp|P31334|RM09_YEAST	4.00	40.38
CLS00187	Haemophilus influenzae	Salmonella typhi	sp|P44344|RL3_HAEIN	sp|P60446|RL3_SALTY	0.70	85.58
CLS00187	Haemophilus influenzae	Thermotoga maritima	sp|P44344|RL3_HAEIN	sp|P38515|RL3_THEMA	4.00	52.45
CLS00187	Haemophilus influenzae	Xenopus laevis	sp|P44344|RL3_HAEIN	tr|F7AUF0|F7AUF0_XENTR	4.00	29.95
CLS00187	Haemophilus influenzae	Yersinia pestis	sp|P44344|RL3_HAEIN	sp|Q8ZJA9|RL3_YERPE	0.70	87.98
CLS00187	Homo sapiens	Mycobacterium tuberculosis	sp|P09001|RM03_HUMAN	sp|P9WH87|RL3_MYCTU	4.00	31.46
CLS00187	Homo sapiens	Oryza sativa	sp|P09001|RM03_HUMAN	tr|Q9LIT4|Q9LIT4_ORYSJ	1.50	33.54
CLS00187	Homo sapiens	Pseudomonas aeruginosa	sp|P09001|RM03_HUMAN	sp|Q9HWD5|RL3_PSEAE	4.00	31.43
CLS00187	Homo sapiens	Rattus norvegicus	sp|P09001|RM03_HUMAN	sp|P18665|RM03_RAT	0.10	83.57
CLS00187	Homo sapiens	Saccharomyces cerevisiae	sp|P09001|RM03_HUMAN	sp|P31334|RM09_YEAST	1.30	33.46
CLS00187	Homo sapiens	Salmonella typhi	sp|P09001|RM03_HUMAN	sp|P60446|RL3_SALTY	4.00	31.25
CLS00187	Homo sapiens	Thermotoga maritima	sp|P09001|RM03_HUMAN	sp|P38515|RL3_THEMA	4.00	31.07
CLS00187	Homo sapiens	Xenopus laevis	sp|P09001|RM03_HUMAN	tr|F7AUF0|F7AUF0_XENTR	0.40	63.91
CLS00187	Homo sapiens	Yersinia pestis	sp|P09001|RM03_HUMAN	sp|Q8ZJA9|RL3_YERPE	4.00	30.77
CLS00187	Mycobacterium tuberculosis	Oryza sativa	sp|P9WH87|RL3_MYCTU	tr|Q9LIT4|Q9LIT4_ORYSJ	4.00	42.06
CLS00187	Mycobacterium tuberculosis	Pseudomonas aeruginosa	sp|P9WH87|RL3_MYCTU	sp|Q9HWD5|RL3_PSEAE	3.10	49.76
CLS00187	Mycobacterium tuberculosis	Rattus norvegicus	sp|P9WH87|RL3_MYCTU	sp|P18665|RM03_RAT	4.00	31.92
CLS00187	Mycobacterium tuberculosis	Saccharomyces cerevisiae	sp|P9WH87|RL3_MYCTU	sp|P31334|RM09_YEAST	4.00	41.31
CLS00187	Mycobacterium tuberculosis	Salmonella typhi	sp|P9WH87|RL3_MYCTU	sp|P60446|RL3_SALTY	3.10	51.20
CLS00187	Mycobacterium tuberculosis	Thermotoga maritima	sp|P9WH87|RL3_MYCTU	sp|P38515|RL3_THEMA	4.00	52.17
CLS00187	Mycobacterium tuberculosis	Xenopus laevis	sp|P9WH87|RL3_MYCTU	tr|F7AUF0|F7AUF0_XENTR	4.00	33.80
CLS00187	Mycobacterium tuberculosis	Yersinia pestis	sp|P9WH87|RL3_MYCTU	sp|Q8ZJA9|RL3_YERPE	3.10	52.15
CLS00187	Oryza sativa	Pseudomonas aeruginosa	tr|Q9LIT4|Q9LIT4_ORYSJ	sp|Q9HWD5|RL3_PSEAE	4.00	43.13
CLS00187	Oryza sativa	Rattus norvegicus	tr|Q9LIT4|Q9LIT4_ORYSJ	sp|P18665|RM03_RAT	1.50	33.23
CLS00187	Oryza sativa	Saccharomyces cerevisiae	tr|Q9LIT4|Q9LIT4_ORYSJ	sp|P31334|RM09_YEAST	1.50	38.58
CLS00187	Oryza sativa	Salmonella typhi	tr|Q9LIT4|Q9LIT4_ORYSJ	sp|P60446|RL3_SALTY	4.00	44.02
CLS00187	Oryza sativa	Thermotoga maritima	tr|Q9LIT4|Q9LIT4_ORYSJ	sp|P38515|RL3_THEMA	4.00	46.38
CLS00187	Oryza sativa	Xenopus laevis	tr|Q9LIT4|Q9LIT4_ORYSJ	tr|F7AUF0|F7AUF0_XENTR	1.50	31.11
CLS00187	Oryza sativa	Yersinia pestis	tr|Q9LIT4|Q9LIT4_ORYSJ	sp|Q8ZJA9|RL3_YERPE	4.00	44.02
CLS00187	Pseudomonas aeruginosa	Rattus norvegicus	sp|Q9HWD5|RL3_PSEAE	sp|P18665|RM03_RAT	4.00	30.95
CLS00187	Pseudomonas aeruginosa	Saccharomyces cerevisiae	sp|Q9HWD5|RL3_PSEAE	sp|P31334|RM09_YEAST	4.00	40.95
CLS00187	Pseudomonas aeruginosa	Salmonella typhi	sp|Q9HWD5|RL3_PSEAE	sp|P60446|RL3_SALTY	1.40	75.00
CLS00187	Pseudomonas aeruginosa	Thermotoga maritima	sp|Q9HWD5|RL3_PSEAE	sp|P38515|RL3_THEMA	4.00	50.00
CLS00187	Pseudomonas aeruginosa	Xenopus laevis	sp|Q9HWD5|RL3_PSEAE	tr|F7AUF0|F7AUF0_XENTR	4.00	29.05
CLS00187	Pseudomonas aeruginosa	Yersinia pestis	sp|Q9HWD5|RL3_PSEAE	sp|Q8ZJA9|RL3_YERPE	1.40	75.48
CLS00187	Rattus norvegicus	Saccharomyces cerevisiae	sp|P18665|RM03_RAT	sp|P31334|RM09_YEAST	1.30	35.47
CLS00187	Rattus norvegicus	Salmonella typhi	sp|P18665|RM03_RAT	sp|P60446|RL3_SALTY	4.00	30.29
CLS00187	Rattus norvegicus	Thermotoga maritima	sp|P18665|RM03_RAT	sp|P38515|RL3_THEMA	4.00	29.13
CLS00187	Rattus norvegicus	Xenopus laevis	sp|P18665|RM03_RAT	tr|F7AUF0|F7AUF0_XENTR	0.40	63.80
CLS00187	Rattus norvegicus	Yersinia pestis	sp|P18665|RM03_RAT	sp|Q8ZJA9|RL3_YERPE	4.00	29.81
CLS00187	Saccharomyces cerevisiae	Salmonella typhi	sp|P31334|RM09_YEAST	sp|P60446|RL3_SALTY	4.00	37.80
CLS00187	Saccharomyces cerevisiae	Thermotoga maritima	sp|P31334|RM09_YEAST	sp|P38515|RL3_THEMA	4.00	39.32
CLS00187	Saccharomyces cerevisiae	Xenopus laevis	sp|P31334|RM09_YEAST	tr|F7AUF0|F7AUF0_XENTR	1.30	30.45
CLS00187	Saccharomyces cerevisiae	Yersinia pestis	sp|P31334|RM09_YEAST	sp|Q8ZJA9|RL3_YERPE	4.00	37.80
CLS00187	Salmonella typhi	Thermotoga maritima	sp|P60446|RL3_SALTY	sp|P38515|RL3_THEMA	4.00	50.73
CLS00187	Salmonella typhi	Xenopus laevis	sp|P60446|RL3_SALTY	tr|F7AUF0|F7AUF0_XENTR	4.00	30.77
CLS00187	Salmonella typhi	Yersinia pestis	sp|P60446|RL3_SALTY	sp|Q8ZJA9|RL3_YERPE	0.40	93.30
CLS00187	Thermotoga maritima	Xenopus laevis	sp|P38515|RL3_THEMA	tr|F7AUF0|F7AUF0_XENTR	4.00	30.10
CLS00187	Thermotoga maritima	Yersinia pestis	sp|P38515|RL3_THEMA	sp|Q8ZJA9|RL3_YERPE	4.00	50.24
CLS00187	Xenopus laevis	Yersinia pestis	tr|F7AUF0|F7AUF0_XENTR	sp|Q8ZJA9|RL3_YERPE	4.00	29.81
CLS00250	Agrobacterium tumefaciens	Arabidopsis thaliana	tr|B9JF98|B9JF98_AGRRK	sp|Q84J78|SSBP_ARATH	4.00	13.33
CLS00250	Agrobacterium tumefaciens	Bacillus subtilis	tr|B9JF98|B9JF98_AGRRK	sp|C0SPB6|SSBB_BACSU	3.10	27.43
CLS00250	Agrobacterium tumefaciens	Bacillus subtilis	tr|B9JF98|B9JF98_AGRRK	sp|P37455|SSBA_BACSU	3.10	33.92
CLS00250	Agrobacterium tumefaciens	Caenorhabditis elegans	tr|B9JF98|B9JF98_AGRRK	sp|P34496|MTSS1_CAEEL	4.00	11.76
CLS00250	Agrobacterium tumefaciens	Caenorhabditis elegans	tr|B9JF98|B9JF98_AGRRK	tr|Q9GUN5|Q9GUN5_CAEEL	4.00	22.44
CLS00250	Agrobacterium tumefaciens	Danio rerio	tr|B9JF98|B9JF98_AGRRK	tr|B8A5I7|B8A5I7_DANRE	4.00	33.33
CLS00250	Agrobacterium tumefaciens	Drosophila melanogaster	tr|B9JF98|B9JF98_AGRRK	sp|P54622|SSBP_DROME	4.00	33.63
CLS00250	Agrobacterium tumefaciens	Escherichia coli	tr|B9JF98|B9JF98_AGRRK	sp|P0AGE0|SSB_ECOLI	2.50	54.02
CLS00250	Agrobacterium tumefaciens	Gallus gallus	tr|B9JF98|B9JF98_AGRRK	tr|E1BTE0|E1BTE0_CHICK	4.00	33.90
CLS00250	Agrobacterium tumefaciens	Haemophilus influenzae	tr|B9JF98|B9JF98_AGRRK	sp|P44409|SSB_HAEIN	2.50	51.50
CLS00250	Agrobacterium tumefaciens	Homo sapiens	tr|B9JF98|B9JF98_AGRRK	sp|Q04837|SSBP_HUMAN	4.00	34.75
CLS00250	Agrobacterium tumefaciens	Mycobacterium tuberculosis	tr|B9JF98|B9JF98_AGRRK	sp|P9WGD5|SSB_MYCTU	3.10	33.74
CLS00250	Agrobacterium tumefaciens	Oryza sativa	tr|B9JF98|B9JF98_AGRRK	tr|Q0JDX1|Q0JDX1_ORYSJ	4.00	29.63
CLS00250	Agrobacterium tumefaciens	Oryza sativa	tr|B9JF98|B9JF98_AGRRK	tr|Q6L4W0|Q6L4W0_ORYSJ	4.00	14.53
CLS00250	Agrobacterium tumefaciens	Pseudomonas aeruginosa	tr|B9JF98|B9JF98_AGRRK	sp|P40947|SSB_PSEAE	2.50	47.88
CLS00250	Agrobacterium tumefaciens	Rattus norvegicus	tr|B9JF98|B9JF98_AGRRK	sp|P28042|SSBP_RAT	4.00	33.88
CLS00250	Agrobacterium tumefaciens	Saccharomyces cerevisiae	tr|B9JF98|B9JF98_AGRRK	sp|P32445|RIM1_YEAST	4.00	17.83
CLS00250	Agrobacterium tumefaciens	Salmonella typhi	tr|B9JF98|B9JF98_AGRRK	sp|P0A2F6|SSB1_SALTY	2.50	53.76
CLS00250	Agrobacterium tumefaciens	Salmonella typhi	tr|B9JF98|B9JF98_AGRRK	sp|Q93GP7|SSB2_SALTY	2.50	47.37
CLS00250	Agrobacterium tumefaciens	Thermotoga maritima	tr|B9JF98|B9JF98_AGRRK	sp|Q9WZ73|SSB_THEMA	4.00	31.91
CLS00250	Agrobacterium tumefaciens	Xenopus laevis	tr|B9JF98|B9JF98_AGRRK	tr|F6ZGI9|F6ZGI9_XENTR	4.00	34.17
CLS00250	Arabidopsis thaliana	Bacillus subtilis	sp|Q84J78|SSBP_ARATH	sp|C0SPB6|SSBB_BACSU	4.00	16.81
CLS00250	Arabidopsis thaliana	Bacillus subtilis	sp|Q84J78|SSBP_ARATH	sp|P37455|SSBA_BACSU	4.00	18.02
CLS00250	Arabidopsis thaliana	Caenorhabditis elegans	sp|Q84J78|SSBP_ARATH	sp|P34496|MTSS1_CAEEL	1.50	18.24
CLS00250	Arabidopsis thaliana	Caenorhabditis elegans	sp|Q84J78|SSBP_ARATH	tr|Q9GUN5|Q9GUN5_CAEEL	1.50	16.03
CLS00250	Arabidopsis thaliana	Danio rerio	sp|Q84J78|SSBP_ARATH	tr|B8A5I7|B8A5I7_DANRE	1.50	28.67
CLS00250	Arabidopsis thaliana	Drosophila melanogaster	sp|Q84J78|SSBP_ARATH	sp|P54622|SSBP_DROME	1.50	20.55
CLS00250	Arabidopsis thaliana	Escherichia coli	sp|Q84J78|SSBP_ARATH	sp|P0AGE0|SSB_ECOLI	4.00	14.77
CLS00250	Arabidopsis thaliana	Gallus gallus	sp|Q84J78|SSBP_ARATH	tr|E1BTE0|E1BTE0_CHICK	1.50	26.03
CLS00250	Arabidopsis thaliana	Haemophilus influenzae	sp|Q84J78|SSBP_ARATH	sp|P44409|SSB_HAEIN	4.00	15.06
CLS00250	Arabidopsis thaliana	Homo sapiens	sp|Q84J78|SSBP_ARATH	sp|Q04837|SSBP_HUMAN	1.50	27.59
CLS00250	Arabidopsis thaliana	Mycobacterium tuberculosis	sp|Q84J78|SSBP_ARATH	sp|P9WGD5|SSB_MYCTU	4.00	12.96
CLS00250	Arabidopsis thaliana	Oryza sativa	sp|Q84J78|SSBP_ARATH	tr|Q0JDX1|Q0JDX1_ORYSJ	0.20	77.48
CLS00250	Arabidopsis thaliana	Oryza sativa	sp|Q84J78|SSBP_ARATH	tr|Q6L4W0|Q6L4W0_ORYSJ	0.20	67.16
CLS00250	Arabidopsis thaliana	Pseudomonas aeruginosa	sp|Q84J78|SSBP_ARATH	sp|P40947|SSB_PSEAE	4.00	14.02
CLS00250	Arabidopsis thaliana	Rattus norvegicus	sp|Q84J78|SSBP_ARATH	sp|P28042|SSBP_RAT	1.50	25.68
CLS00250	Arabidopsis thaliana	Saccharomyces cerevisiae	sp|Q84J78|SSBP_ARATH	sp|P32445|RIM1_YEAST	1.50	21.48
CLS00250	Arabidopsis thaliana	Salmonella typhi	sp|Q84J78|SSBP_ARATH	sp|P0A2F6|SSB1_SALTY	4.00	12.07
CLS00250	Arabidopsis thaliana	Salmonella typhi	sp|Q84J78|SSBP_ARATH	sp|Q93GP7|SSB2_SALTY	4.00	15.79
CLS00250	Arabidopsis thaliana	Thermotoga maritima	sp|Q84J78|SSBP_ARATH	sp|Q9WZ73|SSB_THEMA	4.00	19.23
CLS00250	Arabidopsis thaliana	Xenopus laevis	sp|Q84J78|SSBP_ARATH	tr|F6ZGI9|F6ZGI9_XENTR	1.50	25.17
CLS00250	Bacillus subtilis	Caenorhabditis elegans	sp|C0SPB6|SSBB_BACSU	sp|P34496|MTSS1_CAEEL	4.00	25.66
CLS00250	Bacillus subtilis	Caenorhabditis elegans	sp|C0SPB6|SSBB_BACSU	tr|Q9GUN5|Q9GUN5_CAEEL	4.00	11.50
CLS00250	Bacillus subtilis	Danio rerio	sp|C0SPB6|SSBB_BACSU	tr|B8A5I7|B8A5I7_DANRE	4.00	25.45
CLS00250	Bacillus subtilis	Drosophila melanogaster	sp|C0SPB6|SSBB_BACSU	sp|P54622|SSBP_DROME	4.00	25.23
CLS00250	Bacillus subtilis	Escherichia coli	sp|C0SPB6|SSBB_BACSU	sp|P0AGE0|SSB_ECOLI	3.10	31.86
CLS00250	Bacillus subtilis	Gallus gallus	sp|C0SPB6|SSBB_BACSU	tr|E1BTE0|E1BTE0_CHICK	4.00	27.93
CLS00250	Bacillus subtilis	Haemophilus influenzae	sp|C0SPB6|SSBB_BACSU	sp|P44409|SSB_HAEIN	3.10	30.97
CLS00250	Bacillus subtilis	Homo sapiens	sp|C0SPB6|SSBB_BACSU	sp|Q04837|SSBP_HUMAN	4.00	27.93
CLS00250	Bacillus subtilis	Mycobacterium tuberculosis	sp|C0SPB6|SSBB_BACSU	sp|P9WGD5|SSB_MYCTU	3.10	42.48
CLS00250	Bacillus subtilis	Oryza sativa	sp|C0SPB6|SSBB_BACSU	tr|Q0JDX1|Q0JDX1_ORYSJ	4.00	22.86
CLS00250	Bacillus subtilis	Oryza sativa	sp|C0SPB6|SSBB_BACSU	tr|Q6L4W0|Q6L4W0_ORYSJ	4.00	22.32
CLS00250	Bacillus subtilis	Pseudomonas aeruginosa	sp|C0SPB6|SSBB_BACSU	sp|P40947|SSB_PSEAE	3.10	30.09
CLS00250	Bacillus subtilis	Rattus norvegicus	sp|C0SPB6|SSBB_BACSU	sp|P28042|SSBP_RAT	4.00	25.66
CLS00250	Bacillus subtilis	Saccharomyces cerevisiae	sp|C0SPB6|SSBB_BACSU	sp|P32445|RIM1_YEAST	4.00	23.89
CLS00250	Bacillus subtilis	Salmonella typhi	sp|C0SPB6|SSBB_BACSU	sp|P0A2F6|SSB1_SALTY	3.10	30.97
CLS00250	Bacillus subtilis	Salmonella typhi	sp|C0SPB6|SSBB_BACSU	sp|Q93GP7|SSB2_SALTY	3.10	29.20
CLS00250	Bacillus subtilis	Thermotoga maritima	sp|C0SPB6|SSBB_BACSU	sp|Q9WZ73|SSB_THEMA	4.00	38.94
CLS00250	Bacillus subtilis	Xenopus laevis	sp|C0SPB6|SSBB_BACSU	tr|F6ZGI9|F6ZGI9_XENTR	4.00	25.00
CLS00250	Bacillus subtilis	Caenorhabditis elegans	sp|P37455|SSBA_BACSU	sp|P34496|MTSS1_CAEEL	4.00	19.75
CLS00250	Bacillus subtilis	Caenorhabditis elegans	sp|P37455|SSBA_BACSU	tr|Q9GUN5|Q9GUN5_CAEEL	4.00	17.31
CLS00250	Bacillus subtilis	Danio rerio	sp|P37455|SSBA_BACSU	tr|B8A5I7|B8A5I7_DANRE	4.00	11.64
CLS00250	Bacillus subtilis	Drosophila melanogaster	sp|P37455|SSBA_BACSU	sp|P54622|SSBP_DROME	4.00	17.93
CLS00250	Bacillus subtilis	Escherichia coli	sp|P37455|SSBA_BACSU	sp|P0AGE0|SSB_ECOLI	3.10	40.12
CLS00250	Bacillus subtilis	Gallus gallus	sp|P37455|SSBA_BACSU	tr|E1BTE0|E1BTE0_CHICK	4.00	14.47
CLS00250	Bacillus subtilis	Haemophilus influenzae	sp|P37455|SSBA_BACSU	sp|P44409|SSB_HAEIN	3.10	37.42
CLS00250	Bacillus subtilis	Homo sapiens	sp|P37455|SSBA_BACSU	sp|Q04837|SSBP_HUMAN	4.00	14.86
CLS00250	Bacillus subtilis	Mycobacterium tuberculosis	sp|P37455|SSBA_BACSU	sp|P9WGD5|SSB_MYCTU	3.10	38.96
CLS00250	Bacillus subtilis	Oryza sativa	sp|P37455|SSBA_BACSU	tr|Q0JDX1|Q0JDX1_ORYSJ	4.00	21.62
CLS00250	Bacillus subtilis	Oryza sativa	sp|P37455|SSBA_BACSU	tr|Q6L4W0|Q6L4W0_ORYSJ	4.00	17.54
CLS00250	Bacillus subtilis	Pseudomonas aeruginosa	sp|P37455|SSBA_BACSU	sp|P40947|SSB_PSEAE	3.10	31.45
CLS00250	Bacillus subtilis	Rattus norvegicus	sp|P37455|SSBA_BACSU	sp|P28042|SSBP_RAT	4.00	12.58
CLS00250	Bacillus subtilis	Saccharomyces cerevisiae	sp|P37455|SSBA_BACSU	sp|P32445|RIM1_YEAST	4.00	11.94
CLS00250	Bacillus subtilis	Salmonella typhi	sp|P37455|SSBA_BACSU	sp|P0A2F6|SSB1_SALTY	3.10	33.73
CLS00250	Bacillus subtilis	Salmonella typhi	sp|P37455|SSBA_BACSU	sp|Q93GP7|SSB2_SALTY	3.10	32.12
CLS00250	Bacillus subtilis	Thermotoga maritima	sp|P37455|SSBA_BACSU	sp|Q9WZ73|SSB_THEMA	4.00	33.58
CLS00250	Bacillus subtilis	Xenopus laevis	sp|P37455|SSBA_BACSU	tr|F6ZGI9|F6ZGI9_XENTR	4.00	16.56
CLS00250	Caenorhabditis elegans	Danio rerio	sp|P34496|MTSS1_CAEEL	tr|B8A5I7|B8A5I7_DANRE	0.80	31.88
CLS00250	Caenorhabditis elegans	Drosophila melanogaster	sp|P34496|MTSS1_CAEEL	sp|P54622|SSBP_DROME	0.70	30.56
CLS00250	Caenorhabditis elegans	Escherichia coli	sp|P34496|MTSS1_CAEEL	sp|P0AGE0|SSB_ECOLI	4.00	12.57
CLS00250	Caenorhabditis elegans	Gallus gallus	sp|P34496|MTSS1_CAEEL	tr|E1BTE0|E1BTE0_CHICK	0.80	30.99
CLS00250	Caenorhabditis elegans	Haemophilus influenzae	sp|P34496|MTSS1_CAEEL	sp|P44409|SSB_HAEIN	4.00	11.04
CLS00250	Caenorhabditis elegans	Homo sapiens	sp|P34496|MTSS1_CAEEL	sp|Q04837|SSBP_HUMAN	0.80	26.95
CLS00250	Caenorhabditis elegans	Mycobacterium tuberculosis	sp|P34496|MTSS1_CAEEL	sp|P9WGD5|SSB_MYCTU	4.00	11.11
CLS00250	Caenorhabditis elegans	Oryza sativa	sp|P34496|MTSS1_CAEEL	tr|Q0JDX1|Q0JDX1_ORYSJ	1.50	15.32
CLS00250	Caenorhabditis elegans	Oryza sativa	sp|P34496|MTSS1_CAEEL	tr|Q6L4W0|Q6L4W0_ORYSJ	1.50	18.82
CLS00250	Caenorhabditis elegans	Pseudomonas aeruginosa	sp|P34496|MTSS1_CAEEL	sp|P40947|SSB_PSEAE	4.00	13.33
CLS00250	Caenorhabditis elegans	Rattus norvegicus	sp|P34496|MTSS1_CAEEL	sp|P28042|SSBP_RAT	0.80	29.17
CLS00250	Caenorhabditis elegans	Saccharomyces cerevisiae	sp|P34496|MTSS1_CAEEL	sp|P32445|RIM1_YEAST	1.30	22.05
CLS00250	Caenorhabditis elegans	Salmonella typhi	sp|P34496|MTSS1_CAEEL	sp|P0A2F6|SSB1_SALTY	4.00	13.10
CLS00250	Caenorhabditis elegans	Salmonella typhi	sp|P34496|MTSS1_CAEEL	sp|Q93GP7|SSB2_SALTY	4.00	12.57
CLS00250	Caenorhabditis elegans	Thermotoga maritima	sp|P34496|MTSS1_CAEEL	sp|Q9WZ73|SSB_THEMA	4.00	15.71
CLS00250	Caenorhabditis elegans	Xenopus laevis	sp|P34496|MTSS1_CAEEL	tr|F6ZGI9|F6ZGI9_XENTR	0.80	32.39
CLS00250	Caenorhabditis elegans	Danio rerio	tr|Q9GUN5|Q9GUN5_CAEEL	tr|B8A5I7|B8A5I7_DANRE	0.80	10.27
CLS00250	Caenorhabditis elegans	Drosophila melanogaster	tr|Q9GUN5|Q9GUN5_CAEEL	sp|P54622|SSBP_DROME	0.70	10.96
CLS00250	Caenorhabditis elegans	Escherichia coli	tr|Q9GUN5|Q9GUN5_CAEEL	sp|P0AGE0|SSB_ECOLI	4.00	24.03
CLS00250	Caenorhabditis elegans	Gallus gallus	tr|Q9GUN5|Q9GUN5_CAEEL	tr|E1BTE0|E1BTE0_CHICK	0.80	11.18
CLS00250	Caenorhabditis elegans	Haemophilus influenzae	tr|Q9GUN5|Q9GUN5_CAEEL	sp|P44409|SSB_HAEIN	4.00	17.65
CLS00250	Caenorhabditis elegans	Homo sapiens	tr|Q9GUN5|Q9GUN5_CAEEL	sp|Q04837|SSBP_HUMAN	0.80	14.69
CLS00250	Caenorhabditis elegans	Mycobacterium tuberculosis	tr|Q9GUN5|Q9GUN5_CAEEL	sp|P9WGD5|SSB_MYCTU	4.00	15.13
CLS00250	Caenorhabditis elegans	Oryza sativa	tr|Q9GUN5|Q9GUN5_CAEEL	tr|Q0JDX1|Q0JDX1_ORYSJ	1.50	16.22
CLS00250	Caenorhabditis elegans	Oryza sativa	tr|Q9GUN5|Q9GUN5_CAEEL	tr|Q6L4W0|Q6L4W0_ORYSJ	1.50	14.74
CLS00250	Caenorhabditis elegans	Pseudomonas aeruginosa	tr|Q9GUN5|Q9GUN5_CAEEL	sp|P40947|SSB_PSEAE	4.00	19.48
CLS00250	Caenorhabditis elegans	Rattus norvegicus	tr|Q9GUN5|Q9GUN5_CAEEL	sp|P28042|SSBP_RAT	0.80	14.38
CLS00250	Caenorhabditis elegans	Saccharomyces cerevisiae	tr|Q9GUN5|Q9GUN5_CAEEL	sp|P32445|RIM1_YEAST	1.30	15.67
CLS00250	Caenorhabditis elegans	Salmonella typhi	tr|Q9GUN5|Q9GUN5_CAEEL	sp|P0A2F6|SSB1_SALTY	4.00	25.81
CLS00250	Caenorhabditis elegans	Salmonella typhi	tr|Q9GUN5|Q9GUN5_CAEEL	sp|Q93GP7|SSB2_SALTY	4.00	18.06
CLS00250	Caenorhabditis elegans	Thermotoga maritima	tr|Q9GUN5|Q9GUN5_CAEEL	sp|Q9WZ73|SSB_THEMA	4.00	8.51
CLS00250	Caenorhabditis elegans	Xenopus laevis	tr|Q9GUN5|Q9GUN5_CAEEL	tr|F6ZGI9|F6ZGI9_XENTR	0.80	10.60
CLS00250	Danio rerio	Drosophila melanogaster	tr|B8A5I7|B8A5I7_DANRE	sp|P54622|SSBP_DROME	0.80	40.88
CLS00250	Danio rerio	Escherichia coli	tr|B8A5I7|B8A5I7_DANRE	sp|P0AGE0|SSB_ECOLI	4.00	29.91
CLS00250	Danio rerio	Gallus gallus	tr|B8A5I7|B8A5I7_DANRE	tr|E1BTE0|E1BTE0_CHICK	0.40	70.55
CLS00250	Danio rerio	Haemophilus influenzae	tr|B8A5I7|B8A5I7_DANRE	sp|P44409|SSB_HAEIN	4.00	32.17
CLS00250	Danio rerio	Homo sapiens	tr|B8A5I7|B8A5I7_DANRE	sp|Q04837|SSBP_HUMAN	0.40	73.29
CLS00250	Danio rerio	Mycobacterium tuberculosis	tr|B8A5I7|B8A5I7_DANRE	sp|P9WGD5|SSB_MYCTU	4.00	12.68
CLS00250	Danio rerio	Oryza sativa	tr|B8A5I7|B8A5I7_DANRE	tr|Q0JDX1|Q0JDX1_ORYSJ	1.50	31.53
CLS00250	Danio rerio	Oryza sativa	tr|B8A5I7|B8A5I7_DANRE	tr|Q6L4W0|Q6L4W0_ORYSJ	1.50	28.67
CLS00250	Danio rerio	Pseudomonas aeruginosa	tr|B8A5I7|B8A5I7_DANRE	sp|P40947|SSB_PSEAE	4.00	31.90
CLS00250	Danio rerio	Rattus norvegicus	tr|B8A5I7|B8A5I7_DANRE	sp|P28042|SSBP_RAT	0.40	73.97
CLS00250	Danio rerio	Saccharomyces cerevisiae	tr|B8A5I7|B8A5I7_DANRE	sp|P32445|RIM1_YEAST	1.30	21.95
CLS00250	Danio rerio	Salmonella typhi	tr|B8A5I7|B8A5I7_DANRE	sp|P0A2F6|SSB1_SALTY	4.00	31.62
CLS00250	Danio rerio	Salmonella typhi	tr|B8A5I7|B8A5I7_DANRE	sp|Q93GP7|SSB2_SALTY	4.00	29.06
CLS00250	Danio rerio	Thermotoga maritima	tr|B8A5I7|B8A5I7_DANRE	sp|Q9WZ73|SSB_THEMA	4.00	27.19
CLS00250	Danio rerio	Xenopus laevis	tr|B8A5I7|B8A5I7_DANRE	tr|F6ZGI9|F6ZGI9_XENTR	0.40	73.10
CLS00250	Drosophila melanogaster	Escherichia coli	sp|P54622|SSBP_DROME	sp|P0AGE0|SSB_ECOLI	4.00	14.48
CLS00250	Drosophila melanogaster	Gallus gallus	sp|P54622|SSBP_DROME	tr|E1BTE0|E1BTE0_CHICK	0.80	38.85
CLS00250	Drosophila melanogaster	Haemophilus influenzae	sp|P54622|SSBP_DROME	sp|P44409|SSB_HAEIN	4.00	14.48
CLS00250	Drosophila melanogaster	Homo sapiens	sp|P54622|SSBP_DROME	sp|Q04837|SSBP_HUMAN	0.80	42.75
CLS00250	Drosophila melanogaster	Mycobacterium tuberculosis	sp|P54622|SSBP_DROME	sp|P9WGD5|SSB_MYCTU	4.00	15.17
CLS00250	Drosophila melanogaster	Oryza sativa	sp|P54622|SSBP_DROME	tr|Q0JDX1|Q0JDX1_ORYSJ	1.50	22.64
CLS00250	Drosophila melanogaster	Oryza sativa	sp|P54622|SSBP_DROME	tr|Q6L4W0|Q6L4W0_ORYSJ	1.50	20.55
CLS00250	Drosophila melanogaster	Pseudomonas aeruginosa	sp|P54622|SSBP_DROME	sp|P40947|SSB_PSEAE	4.00	18.06
CLS00250	Drosophila melanogaster	Rattus norvegicus	sp|P54622|SSBP_DROME	sp|P28042|SSBP_RAT	0.80	39.13
CLS00250	Drosophila melanogaster	Saccharomyces cerevisiae	sp|P54622|SSBP_DROME	sp|P32445|RIM1_YEAST	1.30	19.17
CLS00250	Drosophila melanogaster	Salmonella typhi	sp|P54622|SSBP_DROME	sp|P0A2F6|SSB1_SALTY	4.00	15.17
CLS00250	Drosophila melanogaster	Salmonella typhi	sp|P54622|SSBP_DROME	sp|Q93GP7|SSB2_SALTY	4.00	14.48
CLS00250	Drosophila melanogaster	Thermotoga maritima	sp|P54622|SSBP_DROME	sp|Q9WZ73|SSB_THEMA	4.00	10.00
CLS00250	Drosophila melanogaster	Xenopus laevis	sp|P54622|SSBP_DROME	tr|F6ZGI9|F6ZGI9_XENTR	0.80	42.03
CLS00250	Escherichia coli	Gallus gallus	sp|P0AGE0|SSB_ECOLI	tr|E1BTE0|E1BTE0_CHICK	4.00	32.20
CLS00250	Escherichia coli	Haemophilus influenzae	sp|P0AGE0|SSB_ECOLI	sp|P44409|SSB_HAEIN	0.70	62.87
CLS00250	Escherichia coli	Homo sapiens	sp|P0AGE0|SSB_ECOLI	sp|Q04837|SSBP_HUMAN	4.00	31.36
CLS00250	Escherichia coli	Mycobacterium tuberculosis	sp|P0AGE0|SSB_ECOLI	sp|P9WGD5|SSB_MYCTU	3.10	33.74
CLS00250	Escherichia coli	Oryza sativa	sp|P0AGE0|SSB_ECOLI	tr|Q0JDX1|Q0JDX1_ORYSJ	4.00	28.97
CLS00250	Escherichia coli	Oryza sativa	sp|P0AGE0|SSB_ECOLI	tr|Q6L4W0|Q6L4W0_ORYSJ	4.00	13.07
CLS00250	Escherichia coli	Pseudomonas aeruginosa	sp|P0AGE0|SSB_ECOLI	sp|P40947|SSB_PSEAE	1.40	65.24
CLS00250	Escherichia coli	Rattus norvegicus	sp|P0AGE0|SSB_ECOLI	sp|P28042|SSBP_RAT	4.00	30.58
CLS00250	Escherichia coli	Saccharomyces cerevisiae	sp|P0AGE0|SSB_ECOLI	sp|P32445|RIM1_YEAST	4.00	20.16
CLS00250	Escherichia coli	Salmonella typhi	sp|P0AGE0|SSB_ECOLI	sp|P0A2F6|SSB1_SALTY	0.10	93.02
CLS00250	Escherichia coli	Salmonella typhi	sp|P0AGE0|SSB_ECOLI	sp|Q93GP7|SSB2_SALTY	0.10	67.44
CLS00250	Escherichia coli	Thermotoga maritima	sp|P0AGE0|SSB_ECOLI	sp|Q9WZ73|SSB_THEMA	4.00	35.46
CLS00250	Escherichia coli	Xenopus laevis	sp|P0AGE0|SSB_ECOLI	tr|F6ZGI9|F6ZGI9_XENTR	4.00	32.50
CLS00250	Gallus gallus	Haemophilus influenzae	tr|E1BTE0|E1BTE0_CHICK	sp|P44409|SSB_HAEIN	4.00	31.03
CLS00250	Gallus gallus	Homo sapiens	tr|E1BTE0|E1BTE0_CHICK	sp|Q04837|SSBP_HUMAN	0.30	80.41
CLS00250	Gallus gallus	Mycobacterium tuberculosis	tr|E1BTE0|E1BTE0_CHICK	sp|P9WGD5|SSB_MYCTU	4.00	13.91
CLS00250	Gallus gallus	Oryza sativa	tr|E1BTE0|E1BTE0_CHICK	tr|Q0JDX1|Q0JDX1_ORYSJ	1.50	27.93
CLS00250	Gallus gallus	Oryza sativa	tr|E1BTE0|E1BTE0_CHICK	tr|Q6L4W0|Q6L4W0_ORYSJ	1.50	26.03
CLS00250	Gallus gallus	Pseudomonas aeruginosa	tr|E1BTE0|E1BTE0_CHICK	sp|P40947|SSB_PSEAE	4.00	35.04
CLS00250	Gallus gallus	Rattus norvegicus	tr|E1BTE0|E1BTE0_CHICK	sp|P28042|SSBP_RAT	0.30	79.05
CLS00250	Gallus gallus	Saccharomyces cerevisiae	tr|E1BTE0|E1BTE0_CHICK	sp|P32445|RIM1_YEAST	1.30	20.16
CLS00250	Gallus gallus	Salmonella typhi	tr|E1BTE0|E1BTE0_CHICK	sp|P0A2F6|SSB1_SALTY	4.00	32.20
CLS00250	Gallus gallus	Salmonella typhi	tr|E1BTE0|E1BTE0_CHICK	sp|Q93GP7|SSB2_SALTY	4.00	33.05
CLS00250	Gallus gallus	Thermotoga maritima	tr|E1BTE0|E1BTE0_CHICK	sp|Q9WZ73|SSB_THEMA	4.00	28.70
CLS00250	Gallus gallus	Xenopus laevis	tr|E1BTE0|E1BTE0_CHICK	tr|F6ZGI9|F6ZGI9_XENTR	0.40	74.32
CLS00250	Haemophilus influenzae	Homo sapiens	sp|P44409|SSB_HAEIN	sp|Q04837|SSBP_HUMAN	4.00	29.31
CLS00250	Haemophilus influenzae	Mycobacterium tuberculosis	sp|P44409|SSB_HAEIN	sp|P9WGD5|SSB_MYCTU	3.10	33.74
CLS00250	Haemophilus influenzae	Oryza sativa	sp|P44409|SSB_HAEIN	tr|Q0JDX1|Q0JDX1_ORYSJ	4.00	31.48
CLS00250	Haemophilus influenzae	Oryza sativa	sp|P44409|SSB_HAEIN	tr|Q6L4W0|Q6L4W0_ORYSJ	4.00	14.97
CLS00250	Haemophilus influenzae	Pseudomonas aeruginosa	sp|P44409|SSB_HAEIN	sp|P40947|SSB_PSEAE	1.40	65.62
CLS00250	Haemophilus influenzae	Rattus norvegicus	sp|P44409|SSB_HAEIN	sp|P28042|SSBP_RAT	4.00	30.25
CLS00250	Haemophilus influenzae	Saccharomyces cerevisiae	sp|P44409|SSB_HAEIN	sp|P32445|RIM1_YEAST	4.00	23.53
CLS00250	Haemophilus influenzae	Salmonella typhi	sp|P44409|SSB_HAEIN	sp|P0A2F6|SSB1_SALTY	0.70	60.48
CLS00250	Haemophilus influenzae	Salmonella typhi	sp|P44409|SSB_HAEIN	sp|Q93GP7|SSB2_SALTY	0.70	53.29
CLS00250	Haemophilus influenzae	Thermotoga maritima	sp|P44409|SSB_HAEIN	sp|Q9WZ73|SSB_THEMA	4.00	27.66
CLS00250	Haemophilus influenzae	Xenopus laevis	sp|P44409|SSB_HAEIN	tr|F6ZGI9|F6ZGI9_XENTR	4.00	28.81
CLS00250	Homo sapiens	Mycobacterium tuberculosis	sp|Q04837|SSBP_HUMAN	sp|P9WGD5|SSB_MYCTU	4.00	14.97
CLS00250	Homo sapiens	Oryza sativa	sp|Q04837|SSBP_HUMAN	tr|Q0JDX1|Q0JDX1_ORYSJ	1.50	28.83
CLS00250	Homo sapiens	Oryza sativa	sp|Q04837|SSBP_HUMAN	tr|Q6L4W0|Q6L4W0_ORYSJ	1.50	26.90
CLS00250	Homo sapiens	Pseudomonas aeruginosa	sp|Q04837|SSBP_HUMAN	sp|P40947|SSB_PSEAE	4.00	33.33
CLS00250	Homo sapiens	Rattus norvegicus	sp|Q04837|SSBP_HUMAN	sp|P28042|SSBP_RAT	0.10	88.51
CLS00250	Homo sapiens	Saccharomyces cerevisiae	sp|Q04837|SSBP_HUMAN	sp|P32445|RIM1_YEAST	1.30	19.35
CLS00250	Homo sapiens	Salmonella typhi	sp|Q04837|SSBP_HUMAN	sp|P0A2F6|SSB1_SALTY	4.00	33.05
CLS00250	Homo sapiens	Salmonella typhi	sp|Q04837|SSBP_HUMAN	sp|Q93GP7|SSB2_SALTY	4.00	32.20
CLS00250	Homo sapiens	Thermotoga maritima	sp|Q04837|SSBP_HUMAN	sp|Q9WZ73|SSB_THEMA	4.00	26.09
CLS00250	Homo sapiens	Xenopus laevis	sp|Q04837|SSBP_HUMAN	tr|F6ZGI9|F6ZGI9_XENTR	0.40	77.03
CLS00250	Mycobacterium tuberculosis	Oryza sativa	sp|P9WGD5|SSB_MYCTU	tr|Q0JDX1|Q0JDX1_ORYSJ	4.00	25.00
CLS00250	Mycobacterium tuberculosis	Oryza sativa	sp|P9WGD5|SSB_MYCTU	tr|Q6L4W0|Q6L4W0_ORYSJ	4.00	14.72
CLS00250	Mycobacterium tuberculosis	Pseudomonas aeruginosa	sp|P9WGD5|SSB_MYCTU	sp|P40947|SSB_PSEAE	3.10	30.25
CLS00250	Mycobacterium tuberculosis	Rattus norvegicus	sp|P9WGD5|SSB_MYCTU	sp|P28042|SSBP_RAT	4.00	11.26
CLS00250	Mycobacterium tuberculosis	Saccharomyces cerevisiae	sp|P9WGD5|SSB_MYCTU	sp|P32445|RIM1_YEAST	4.00	21.88
CLS00250	Mycobacterium tuberculosis	Salmonella typhi	sp|P9WGD5|SSB_MYCTU	sp|P0A2F6|SSB1_SALTY	3.10	31.90
CLS00250	Mycobacterium tuberculosis	Salmonella typhi	sp|P9WGD5|SSB_MYCTU	sp|Q93GP7|SSB2_SALTY	3.10	26.38
CLS00250	Mycobacterium tuberculosis	Thermotoga maritima	sp|P9WGD5|SSB_MYCTU	sp|Q9WZ73|SSB_THEMA	4.00	31.21
CLS00250	Mycobacterium tuberculosis	Xenopus laevis	sp|P9WGD5|SSB_MYCTU	tr|F6ZGI9|F6ZGI9_XENTR	4.00	14.09
CLS00250	Oryza sativa	Pseudomonas aeruginosa	tr|Q0JDX1|Q0JDX1_ORYSJ	sp|P40947|SSB_PSEAE	4.00	30.56
CLS00250	Oryza sativa	Rattus norvegicus	tr|Q0JDX1|Q0JDX1_ORYSJ	sp|P28042|SSBP_RAT	1.50	26.13
CLS00250	Oryza sativa	Saccharomyces cerevisiae	tr|Q0JDX1|Q0JDX1_ORYSJ	sp|P32445|RIM1_YEAST	1.50	17.12
CLS00250	Oryza sativa	Salmonella typhi	tr|Q0JDX1|Q0JDX1_ORYSJ	sp|P0A2F6|SSB1_SALTY	4.00	26.85
CLS00250	Oryza sativa	Salmonella typhi	tr|Q0JDX1|Q0JDX1_ORYSJ	sp|Q93GP7|SSB2_SALTY	4.00	28.70
CLS00250	Oryza sativa	Thermotoga maritima	tr|Q0JDX1|Q0JDX1_ORYSJ	sp|Q9WZ73|SSB_THEMA	4.00	24.30
CLS00250	Oryza sativa	Xenopus laevis	tr|Q0JDX1|Q0JDX1_ORYSJ	tr|F6ZGI9|F6ZGI9_XENTR	1.50	26.36
CLS00250	Oryza sativa	Pseudomonas aeruginosa	tr|Q6L4W0|Q6L4W0_ORYSJ	sp|P40947|SSB_PSEAE	4.00	10.43
CLS00250	Oryza sativa	Rattus norvegicus	tr|Q6L4W0|Q6L4W0_ORYSJ	sp|P28042|SSBP_RAT	1.50	26.35
CLS00250	Oryza sativa	Saccharomyces cerevisiae	tr|Q6L4W0|Q6L4W0_ORYSJ	sp|P32445|RIM1_YEAST	1.50	21.48
CLS00250	Oryza sativa	Salmonella typhi	tr|Q6L4W0|Q6L4W0_ORYSJ	sp|P0A2F6|SSB1_SALTY	4.00	12.57
CLS00250	Oryza sativa	Salmonella typhi	tr|Q6L4W0|Q6L4W0_ORYSJ	sp|Q93GP7|SSB2_SALTY	4.00	12.21
CLS00250	Oryza sativa	Thermotoga maritima	tr|Q6L4W0|Q6L4W0_ORYSJ	sp|Q9WZ73|SSB_THEMA	4.00	21.54
CLS00250	Oryza sativa	Xenopus laevis	tr|Q6L4W0|Q6L4W0_ORYSJ	tr|F6ZGI9|F6ZGI9_XENTR	1.50	26.90
CLS00250	Pseudomonas aeruginosa	Rattus norvegicus	sp|P40947|SSB_PSEAE	sp|P28042|SSBP_RAT	4.00	33.33
CLS00250	Pseudomonas aeruginosa	Saccharomyces cerevisiae	sp|P40947|SSB_PSEAE	sp|P32445|RIM1_YEAST	4.00	22.66
CLS00250	Pseudomonas aeruginosa	Salmonella typhi	sp|P40947|SSB_PSEAE	sp|P0A2F6|SSB1_SALTY	1.40	66.06
CLS00250	Pseudomonas aeruginosa	Salmonella typhi	sp|P40947|SSB_PSEAE	sp|Q93GP7|SSB2_SALTY	1.40	61.35
CLS00250	Pseudomonas aeruginosa	Thermotoga maritima	sp|P40947|SSB_PSEAE	sp|Q9WZ73|SSB_THEMA	4.00	34.29
CLS00250	Pseudomonas aeruginosa	Xenopus laevis	sp|P40947|SSB_PSEAE	tr|F6ZGI9|F6ZGI9_XENTR	4.00	34.45
CLS00250	Rattus norvegicus	Saccharomyces cerevisiae	sp|P28042|SSBP_RAT	sp|P32445|RIM1_YEAST	1.30	19.69
CLS00250	Rattus norvegicus	Salmonella typhi	sp|P28042|SSBP_RAT	sp|P0A2F6|SSB1_SALTY	4.00	33.06
CLS00250	Rattus norvegicus	Salmonella typhi	sp|P28042|SSBP_RAT	sp|Q93GP7|SSB2_SALTY	4.00	31.40
CLS00250	Rattus norvegicus	Thermotoga maritima	sp|P28042|SSBP_RAT	sp|Q9WZ73|SSB_THEMA	4.00	26.27
CLS00250	Rattus norvegicus	Xenopus laevis	sp|P28042|SSBP_RAT	tr|F6ZGI9|F6ZGI9_XENTR	0.40	80.00
CLS00250	Saccharomyces cerevisiae	Salmonella typhi	sp|P32445|RIM1_YEAST	sp|P0A2F6|SSB1_SALTY	4.00	19.38
CLS00250	Saccharomyces cerevisiae	Salmonella typhi	sp|P32445|RIM1_YEAST	sp|Q93GP7|SSB2_SALTY	4.00	26.45
CLS00250	Saccharomyces cerevisiae	Thermotoga maritima	sp|P32445|RIM1_YEAST	sp|Q9WZ73|SSB_THEMA	4.00	24.37
CLS00250	Saccharomyces cerevisiae	Xenopus laevis	sp|P32445|RIM1_YEAST	tr|F6ZGI9|F6ZGI9_XENTR	1.30	19.84
CLS00250	Salmonella typhi	Thermotoga maritima	sp|P0A2F6|SSB1_SALTY	sp|Q9WZ73|SSB_THEMA	4.00	33.33
CLS00250	Salmonella typhi	Xenopus laevis	sp|P0A2F6|SSB1_SALTY	tr|F6ZGI9|F6ZGI9_XENTR	4.00	33.33
CLS00250	Salmonella typhi	Thermotoga maritima	sp|Q93GP7|SSB2_SALTY	sp|Q9WZ73|SSB_THEMA	4.00	31.91
CLS00250	Salmonella typhi	Xenopus laevis	sp|Q93GP7|SSB2_SALTY	tr|F6ZGI9|F6ZGI9_XENTR	4.00	34.17
CLS00250	Thermotoga maritima	Xenopus laevis	sp|Q9WZ73|SSB_THEMA	tr|F6ZGI9|F6ZGI9_XENTR	4.00	25.64
CLS00254	Agrobacterium tumefaciens	Arabidopsis thaliana	sp|B9JB75|RF1_AGRRK	tr|A2RVR7|A2RVR7_ARATH	4.00	47.35
CLS00254	Agrobacterium tumefaciens	Arabidopsis thaliana	sp|B9JB75|RF1_AGRRK	sp|Q8RX79|APG3_ARATH	4.00	40.50
CLS00254	Agrobacterium tumefaciens	Bacillus subtilis	sp|B9JB75|RF1_AGRRK	sp|P45872|RF1_BACSU	3.10	52.84
CLS00254	Agrobacterium tumefaciens	Caenorhabditis elegans	sp|B9JB75|RF1_AGRRK	sp|O44568|RF1M_CAEEL	4.00	31.93
CLS00254	Agrobacterium tumefaciens	Danio rerio	sp|B9JB75|RF1_AGRRK	tr|F1QA94|F1QA94_DANRE	4.00	41.74
CLS00254	Agrobacterium tumefaciens	Drosophila melanogaster	sp|B9JB75|RF1_AGRRK	tr|Q9VK20|Q9VK20_DROME	4.00	35.38
CLS00254	Agrobacterium tumefaciens	Escherichia coli	sp|B9JB75|RF1_AGRRK	sp|P0A7I0|RF1_ECOLI	2.50	55.77
CLS00254	Agrobacterium tumefaciens	Gallus gallus	sp|B9JB75|RF1_AGRRK	tr|F1NW58|F1NW58_CHICK	4.00	43.22
CLS00254	Agrobacterium tumefaciens	Haemophilus influenzae	sp|B9JB75|RF1_AGRRK	sp|P43917|RF1_HAEIN	2.50	56.06
CLS00254	Agrobacterium tumefaciens	Homo sapiens	sp|B9JB75|RF1_AGRRK	sp|Q9UGC7|RF1ML_HUMAN	4.00	42.86
CLS00254	Agrobacterium tumefaciens	Mycobacterium tuberculosis	sp|B9JB75|RF1_AGRRK	sp|P9WHG3|RF1_MYCTU	3.10	45.24
CLS00254	Agrobacterium tumefaciens	Oryza sativa	sp|B9JB75|RF1_AGRRK	tr|Q0DJH9|Q0DJH9_ORYSJ	4.00	47.11
CLS00254	Agrobacterium tumefaciens	Oryza sativa	sp|B9JB75|RF1_AGRRK	tr|Q6I547|Q6I547_ORYSJ	4.00	46.97
CLS00254	Agrobacterium tumefaciens	Oryza sativa	sp|B9JB75|RF1_AGRRK	tr|Q2R068|Q2R068_ORYSJ	4.00	39.94
CLS00254	Agrobacterium tumefaciens	Pseudomonas aeruginosa	sp|B9JB75|RF1_AGRRK	sp|P42806|RF1_PSEAE	2.50	56.06
CLS00254	Agrobacterium tumefaciens	Rattus norvegicus	sp|B9JB75|RF1_AGRRK	sp|Q4V7E5|RF1ML_RAT	4.00	42.30
CLS00254	Agrobacterium tumefaciens	Saccharomyces cerevisiae	sp|B9JB75|RF1_AGRRK	sp|P30775|RF1M_YEAST	4.00	40.96
CLS00254	Agrobacterium tumefaciens	Salmonella typhi	sp|B9JB75|RF1_AGRRK	sp|P0A287|RF1_SALTY	2.50	54.93
CLS00254	Agrobacterium tumefaciens	Thermotoga maritima	sp|B9JB75|RF1_AGRRK	sp|Q9X183|RF1_THEMA	4.00	47.46
CLS00254	Agrobacterium tumefaciens	Xenopus laevis	sp|B9JB75|RF1_AGRRK	tr|F6YR07|F6YR07_XENTR	4.00	46.56
CLS00254	Agrobacterium tumefaciens	Yersinia pestis	sp|B9JB75|RF1_AGRRK	sp|Q8ZEX8|RF1_YERPE	2.50	55.77
CLS00254	Arabidopsis thaliana	Bacillus subtilis	tr|A2RVR7|A2RVR7_ARATH	sp|P45872|RF1_BACSU	4.00	42.09
CLS00254	Arabidopsis thaliana	Caenorhabditis elegans	tr|A2RVR7|A2RVR7_ARATH	sp|O44568|RF1M_CAEEL	1.50	27.60
CLS00254	Arabidopsis thaliana	Danio rerio	tr|A2RVR7|A2RVR7_ARATH	tr|F1QA94|F1QA94_DANRE	1.50	36.25
CLS00254	Arabidopsis thaliana	Drosophila melanogaster	tr|A2RVR7|A2RVR7_ARATH	tr|Q9VK20|Q9VK20_DROME	1.50	34.04
CLS00254	Arabidopsis thaliana	Escherichia coli	tr|A2RVR7|A2RVR7_ARATH	sp|P0A7I0|RF1_ECOLI	4.00	47.35
CLS00254	Arabidopsis thaliana	Gallus gallus	tr|A2RVR7|A2RVR7_ARATH	tr|F1NW58|F1NW58_CHICK	1.50	39.90
CLS00254	Arabidopsis thaliana	Haemophilus influenzae	tr|A2RVR7|A2RVR7_ARATH	sp|P43917|RF1_HAEIN	4.00	44.57
CLS00254	Arabidopsis thaliana	Homo sapiens	tr|A2RVR7|A2RVR7_ARATH	sp|Q9UGC7|RF1ML_HUMAN	1.50	39.95
CLS00254	Arabidopsis thaliana	Mycobacterium tuberculosis	tr|A2RVR7|A2RVR7_ARATH	sp|P9WHG3|RF1_MYCTU	4.00	41.31
CLS00254	Arabidopsis thaliana	Oryza sativa	tr|A2RVR7|A2RVR7_ARATH	tr|Q0DJH9|Q0DJH9_ORYSJ	0.20	76.50
CLS00254	Arabidopsis thaliana	Oryza sativa	tr|A2RVR7|A2RVR7_ARATH	tr|Q6I547|Q6I547_ORYSJ	0.20	76.29
CLS00254	Arabidopsis thaliana	Oryza sativa	tr|A2RVR7|A2RVR7_ARATH	tr|Q2R068|Q2R068_ORYSJ	0.20	34.39
CLS00254	Arabidopsis thaliana	Pseudomonas aeruginosa	tr|A2RVR7|A2RVR7_ARATH	sp|P42806|RF1_PSEAE	4.00	44.29
CLS00254	Arabidopsis thaliana	Rattus norvegicus	tr|A2RVR7|A2RVR7_ARATH	sp|Q4V7E5|RF1ML_RAT	1.50	40.70
CLS00254	Arabidopsis thaliana	Saccharomyces cerevisiae	tr|A2RVR7|A2RVR7_ARATH	sp|P30775|RF1M_YEAST	1.50	33.91
CLS00254	Arabidopsis thaliana	Salmonella typhi	tr|A2RVR7|A2RVR7_ARATH	sp|P0A287|RF1_SALTY	4.00	47.35
CLS00254	Arabidopsis thaliana	Thermotoga maritima	tr|A2RVR7|A2RVR7_ARATH	sp|Q9X183|RF1_THEMA	4.00	42.26
CLS00254	Arabidopsis thaliana	Xenopus laevis	tr|A2RVR7|A2RVR7_ARATH	tr|F6YR07|F6YR07_XENTR	1.50	47.17
CLS00254	Arabidopsis thaliana	Yersinia pestis	tr|A2RVR7|A2RVR7_ARATH	sp|Q8ZEX8|RF1_YERPE	4.00	45.68
CLS00254	Arabidopsis thaliana	Bacillus subtilis	sp|Q8RX79|APG3_ARATH	sp|P45872|RF1_BACSU	4.00	43.10
CLS00254	Arabidopsis thaliana	Caenorhabditis elegans	sp|Q8RX79|APG3_ARATH	sp|O44568|RF1M_CAEEL	1.50	30.93
CLS00254	Arabidopsis thaliana	Danio rerio	sp|Q8RX79|APG3_ARATH	tr|F1QA94|F1QA94_DANRE	1.50	31.08
CLS00254	Arabidopsis thaliana	Drosophila melanogaster	sp|Q8RX79|APG3_ARATH	tr|Q9VK20|Q9VK20_DROME	1.50	30.13
CLS00254	Arabidopsis thaliana	Escherichia coli	sp|Q8RX79|APG3_ARATH	sp|P0A7I0|RF1_ECOLI	4.00	40.78
CLS00254	Arabidopsis thaliana	Gallus gallus	sp|Q8RX79|APG3_ARATH	tr|F1NW58|F1NW58_CHICK	1.50	36.55
CLS00254	Arabidopsis thaliana	Haemophilus influenzae	sp|Q8RX79|APG3_ARATH	sp|P43917|RF1_HAEIN	4.00	43.30
CLS00254	Arabidopsis thaliana	Homo sapiens	sp|Q8RX79|APG3_ARATH	sp|Q9UGC7|RF1ML_HUMAN	1.50	38.20
CLS00254	Arabidopsis thaliana	Mycobacterium tuberculosis	sp|Q8RX79|APG3_ARATH	sp|P9WHG3|RF1_MYCTU	4.00	38.86
CLS00254	Arabidopsis thaliana	Oryza sativa	sp|Q8RX79|APG3_ARATH	tr|Q0DJH9|Q0DJH9_ORYSJ	0.20	37.25
CLS00254	Arabidopsis thaliana	Oryza sativa	sp|Q8RX79|APG3_ARATH	tr|Q6I547|Q6I547_ORYSJ	0.20	37.14
CLS00254	Arabidopsis thaliana	Oryza sativa	sp|Q8RX79|APG3_ARATH	tr|Q2R068|Q2R068_ORYSJ	0.20	70.12
CLS00254	Arabidopsis thaliana	Pseudomonas aeruginosa	sp|Q8RX79|APG3_ARATH	sp|P42806|RF1_PSEAE	4.00	41.62
CLS00254	Arabidopsis thaliana	Rattus norvegicus	sp|Q8RX79|APG3_ARATH	sp|Q4V7E5|RF1ML_RAT	1.50	38.38
CLS00254	Arabidopsis thaliana	Saccharomyces cerevisiae	sp|Q8RX79|APG3_ARATH	sp|P30775|RF1M_YEAST	1.50	34.34
CLS00254	Arabidopsis thaliana	Salmonella typhi	sp|Q8RX79|APG3_ARATH	sp|P0A287|RF1_SALTY	4.00	41.34
CLS00254	Arabidopsis thaliana	Thermotoga maritima	sp|Q8RX79|APG3_ARATH	sp|Q9X183|RF1_THEMA	4.00	41.35
CLS00254	Arabidopsis thaliana	Xenopus laevis	sp|Q8RX79|APG3_ARATH	tr|F6YR07|F6YR07_XENTR	1.50	43.73
CLS00254	Arabidopsis thaliana	Yersinia pestis	sp|Q8RX79|APG3_ARATH	sp|Q8ZEX8|RF1_YERPE	4.00	41.62
CLS00254	Bacillus subtilis	Caenorhabditis elegans	sp|P45872|RF1_BACSU	sp|O44568|RF1M_CAEEL	4.00	32.49
CLS00254	Bacillus subtilis	Danio rerio	sp|P45872|RF1_BACSU	tr|F1QA94|F1QA94_DANRE	4.00	42.37
CLS00254	Bacillus subtilis	Drosophila melanogaster	sp|P45872|RF1_BACSU	tr|Q9VK20|Q9VK20_DROME	4.00	38.98
CLS00254	Bacillus subtilis	Escherichia coli	sp|P45872|RF1_BACSU	sp|P0A7I0|RF1_ECOLI	3.10	50.99
CLS00254	Bacillus subtilis	Gallus gallus	sp|P45872|RF1_BACSU	tr|F1NW58|F1NW58_CHICK	4.00	37.92
CLS00254	Bacillus subtilis	Haemophilus influenzae	sp|P45872|RF1_BACSU	sp|P43917|RF1_HAEIN	3.10	52.12
CLS00254	Bacillus subtilis	Homo sapiens	sp|P45872|RF1_BACSU	sp|Q9UGC7|RF1ML_HUMAN	4.00	40.56
CLS00254	Bacillus subtilis	Mycobacterium tuberculosis	sp|P45872|RF1_BACSU	sp|P9WHG3|RF1_MYCTU	3.10	43.97
CLS00254	Bacillus subtilis	Oryza sativa	sp|P45872|RF1_BACSU	tr|Q0DJH9|Q0DJH9_ORYSJ	4.00	43.23
CLS00254	Bacillus subtilis	Oryza sativa	sp|P45872|RF1_BACSU	tr|Q6I547|Q6I547_ORYSJ	4.00	43.10
CLS00254	Bacillus subtilis	Oryza sativa	sp|P45872|RF1_BACSU	tr|Q2R068|Q2R068_ORYSJ	4.00	40.85
CLS00254	Bacillus subtilis	Pseudomonas aeruginosa	sp|P45872|RF1_BACSU	sp|P42806|RF1_PSEAE	3.10	51.55
CLS00254	Bacillus subtilis	Rattus norvegicus	sp|P45872|RF1_BACSU	sp|Q4V7E5|RF1ML_RAT	4.00	38.59
CLS00254	Bacillus subtilis	Saccharomyces cerevisiae	sp|P45872|RF1_BACSU	sp|P30775|RF1M_YEAST	4.00	44.35
CLS00254	Bacillus subtilis	Salmonella typhi	sp|P45872|RF1_BACSU	sp|P0A287|RF1_SALTY	3.10	50.71
CLS00254	Bacillus subtilis	Thermotoga maritima	sp|P45872|RF1_BACSU	sp|Q9X183|RF1_THEMA	4.00	49.40
CLS00254	Bacillus subtilis	Xenopus laevis	sp|P45872|RF1_BACSU	tr|F6YR07|F6YR07_XENTR	4.00	46.18
CLS00254	Bacillus subtilis	Yersinia pestis	sp|P45872|RF1_BACSU	sp|Q8ZEX8|RF1_YERPE	3.10	49.86
CLS00254	Caenorhabditis elegans	Danio rerio	sp|O44568|RF1M_CAEEL	tr|F1QA94|F1QA94_DANRE	0.80	36.76
CLS00254	Caenorhabditis elegans	Drosophila melanogaster	sp|O44568|RF1M_CAEEL	tr|Q9VK20|Q9VK20_DROME	0.70	34.03
CLS00254	Caenorhabditis elegans	Escherichia coli	sp|O44568|RF1M_CAEEL	sp|P0A7I0|RF1_ECOLI	4.00	30.81
CLS00254	Caenorhabditis elegans	Gallus gallus	sp|O44568|RF1M_CAEEL	tr|F1NW58|F1NW58_CHICK	0.80	33.94
CLS00254	Caenorhabditis elegans	Haemophilus influenzae	sp|O44568|RF1M_CAEEL	sp|P43917|RF1_HAEIN	4.00	31.65
CLS00254	Caenorhabditis elegans	Homo sapiens	sp|O44568|RF1M_CAEEL	sp|Q9UGC7|RF1ML_HUMAN	0.80	34.48
CLS00254	Caenorhabditis elegans	Mycobacterium tuberculosis	sp|O44568|RF1M_CAEEL	sp|P9WHG3|RF1_MYCTU	4.00	32.95
CLS00254	Caenorhabditis elegans	Oryza sativa	sp|O44568|RF1M_CAEEL	tr|Q0DJH9|Q0DJH9_ORYSJ	1.50	31.70
CLS00254	Caenorhabditis elegans	Oryza sativa	sp|O44568|RF1M_CAEEL	tr|Q6I547|Q6I547_ORYSJ	1.50	32.18
CLS00254	Caenorhabditis elegans	Oryza sativa	sp|O44568|RF1M_CAEEL	tr|Q2R068|Q2R068_ORYSJ	1.50	31.52
CLS00254	Caenorhabditis elegans	Pseudomonas aeruginosa	sp|O44568|RF1M_CAEEL	sp|P42806|RF1_PSEAE	4.00	34.73
CLS00254	Caenorhabditis elegans	Rattus norvegicus	sp|O44568|RF1M_CAEEL	sp|Q4V7E5|RF1ML_RAT	0.80	35.04
CLS00254	Caenorhabditis elegans	Saccharomyces cerevisiae	sp|O44568|RF1M_CAEEL	sp|P30775|RF1M_YEAST	1.30	31.85
CLS00254	Caenorhabditis elegans	Salmonella typhi	sp|O44568|RF1M_CAEEL	sp|P0A287|RF1_SALTY	4.00	31.09
CLS00254	Caenorhabditis elegans	Thermotoga maritima	sp|O44568|RF1M_CAEEL	sp|Q9X183|RF1_THEMA	4.00	39.70
CLS00254	Caenorhabditis elegans	Xenopus laevis	sp|O44568|RF1M_CAEEL	tr|F6YR07|F6YR07_XENTR	0.80	41.13
CLS00254	Caenorhabditis elegans	Yersinia pestis	sp|O44568|RF1M_CAEEL	sp|Q8ZEX8|RF1_YERPE	4.00	28.85
CLS00254	Danio rerio	Drosophila melanogaster	tr|F1QA94|F1QA94_DANRE	tr|Q9VK20|Q9VK20_DROME	0.80	42.93
CLS00254	Danio rerio	Escherichia coli	tr|F1QA94|F1QA94_DANRE	sp|P0A7I0|RF1_ECOLI	4.00	39.66
CLS00254	Danio rerio	Gallus gallus	tr|F1QA94|F1QA94_DANRE	tr|F1NW58|F1NW58_CHICK	0.40	52.93
CLS00254	Danio rerio	Haemophilus influenzae	tr|F1QA94|F1QA94_DANRE	sp|P43917|RF1_HAEIN	4.00	40.39
CLS00254	Danio rerio	Homo sapiens	tr|F1QA94|F1QA94_DANRE	sp|Q9UGC7|RF1ML_HUMAN	0.40	54.62
CLS00254	Danio rerio	Mycobacterium tuberculosis	tr|F1QA94|F1QA94_DANRE	sp|P9WHG3|RF1_MYCTU	4.00	39.03
CLS00254	Danio rerio	Oryza sativa	tr|F1QA94|F1QA94_DANRE	tr|Q0DJH9|Q0DJH9_ORYSJ	1.50	42.94
CLS00254	Danio rerio	Oryza sativa	tr|F1QA94|F1QA94_DANRE	tr|Q6I547|Q6I547_ORYSJ	1.50	43.10
CLS00254	Danio rerio	Oryza sativa	tr|F1QA94|F1QA94_DANRE	tr|Q2R068|Q2R068_ORYSJ	1.50	33.50
CLS00254	Danio rerio	Pseudomonas aeruginosa	tr|F1QA94|F1QA94_DANRE	sp|P42806|RF1_PSEAE	4.00	41.90
CLS00254	Danio rerio	Rattus norvegicus	tr|F1QA94|F1QA94_DANRE	sp|Q4V7E5|RF1ML_RAT	0.40	55.23
CLS00254	Danio rerio	Saccharomyces cerevisiae	tr|F1QA94|F1QA94_DANRE	sp|P30775|RF1M_YEAST	1.30	37.13
CLS00254	Danio rerio	Salmonella typhi	tr|F1QA94|F1QA94_DANRE	sp|P0A287|RF1_SALTY	4.00	39.55
CLS00254	Danio rerio	Thermotoga maritima	tr|F1QA94|F1QA94_DANRE	sp|Q9X183|RF1_THEMA	4.00	46.31
CLS00254	Danio rerio	Xenopus laevis	tr|F1QA94|F1QA94_DANRE	tr|F6YR07|F6YR07_XENTR	0.40	69.29
CLS00254	Danio rerio	Yersinia pestis	tr|F1QA94|F1QA94_DANRE	sp|Q8ZEX8|RF1_YERPE	4.00	37.88
CLS00254	Drosophila melanogaster	Escherichia coli	tr|Q9VK20|Q9VK20_DROME	sp|P0A7I0|RF1_ECOLI	4.00	37.33
CLS00254	Drosophila melanogaster	Gallus gallus	tr|Q9VK20|Q9VK20_DROME	tr|F1NW58|F1NW58_CHICK	0.80	36.29
CLS00254	Drosophila melanogaster	Haemophilus influenzae	tr|Q9VK20|Q9VK20_DROME	sp|P43917|RF1_HAEIN	4.00	39.00
CLS00254	Drosophila melanogaster	Homo sapiens	tr|Q9VK20|Q9VK20_DROME	sp|Q9UGC7|RF1ML_HUMAN	0.80	41.27
CLS00254	Drosophila melanogaster	Mycobacterium tuberculosis	tr|Q9VK20|Q9VK20_DROME	sp|P9WHG3|RF1_MYCTU	4.00	37.04
CLS00254	Drosophila melanogaster	Oryza sativa	tr|Q9VK20|Q9VK20_DROME	tr|Q0DJH9|Q0DJH9_ORYSJ	1.50	35.45
CLS00254	Drosophila melanogaster	Oryza sativa	tr|Q9VK20|Q9VK20_DROME	tr|Q6I547|Q6I547_ORYSJ	1.50	35.34
CLS00254	Drosophila melanogaster	Oryza sativa	tr|Q9VK20|Q9VK20_DROME	tr|Q2R068|Q2R068_ORYSJ	1.50	34.82
CLS00254	Drosophila melanogaster	Pseudomonas aeruginosa	tr|Q9VK20|Q9VK20_DROME	sp|P42806|RF1_PSEAE	4.00	37.60
CLS00254	Drosophila melanogaster	Rattus norvegicus	tr|Q9VK20|Q9VK20_DROME	sp|Q4V7E5|RF1ML_RAT	0.80	44.24
CLS00254	Drosophila melanogaster	Saccharomyces cerevisiae	tr|Q9VK20|Q9VK20_DROME	sp|P30775|RF1M_YEAST	1.30	37.07
CLS00254	Drosophila melanogaster	Salmonella typhi	tr|Q9VK20|Q9VK20_DROME	sp|P0A287|RF1_SALTY	4.00	37.33
CLS00254	Drosophila melanogaster	Thermotoga maritima	tr|Q9VK20|Q9VK20_DROME	sp|Q9X183|RF1_THEMA	4.00	43.82
CLS00254	Drosophila melanogaster	Xenopus laevis	tr|Q9VK20|Q9VK20_DROME	tr|F6YR07|F6YR07_XENTR	0.80	49.44
CLS00254	Drosophila melanogaster	Yersinia pestis	tr|Q9VK20|Q9VK20_DROME	sp|Q8ZEX8|RF1_YERPE	4.00	35.93
CLS00254	Escherichia coli	Gallus gallus	sp|P0A7I0|RF1_ECOLI	tr|F1NW58|F1NW58_CHICK	4.00	40.95
CLS00254	Escherichia coli	Haemophilus influenzae	sp|P0A7I0|RF1_ECOLI	sp|P43917|RF1_HAEIN	0.70	73.06
CLS00254	Escherichia coli	Homo sapiens	sp|P0A7I0|RF1_ECOLI	sp|Q9UGC7|RF1ML_HUMAN	4.00	42.02
CLS00254	Escherichia coli	Mycobacterium tuberculosis	sp|P0A7I0|RF1_ECOLI	sp|P9WHG3|RF1_MYCTU	3.10	43.75
CLS00254	Escherichia coli	Oryza sativa	sp|P0A7I0|RF1_ECOLI	tr|Q0DJH9|Q0DJH9_ORYSJ	4.00	47.38
CLS00254	Escherichia coli	Oryza sativa	sp|P0A7I0|RF1_ECOLI	tr|Q6I547|Q6I547_ORYSJ	4.00	47.25
CLS00254	Escherichia coli	Oryza sativa	sp|P0A7I0|RF1_ECOLI	tr|Q2R068|Q2R068_ORYSJ	4.00	38.83
CLS00254	Escherichia coli	Pseudomonas aeruginosa	sp|P0A7I0|RF1_ECOLI	sp|P42806|RF1_PSEAE	1.40	65.92
CLS00254	Escherichia coli	Rattus norvegicus	sp|P0A7I0|RF1_ECOLI	sp|Q4V7E5|RF1ML_RAT	4.00	40.50
CLS00254	Escherichia coli	Saccharomyces cerevisiae	sp|P0A7I0|RF1_ECOLI	sp|P30775|RF1M_YEAST	4.00	40.83
CLS00254	Escherichia coli	Salmonella typhi	sp|P0A7I0|RF1_ECOLI	sp|P0A287|RF1_SALTY	0.10	96.94
CLS00254	Escherichia coli	Thermotoga maritima	sp|P0A7I0|RF1_ECOLI	sp|Q9X183|RF1_THEMA	4.00	46.43
CLS00254	Escherichia coli	Xenopus laevis	sp|P0A7I0|RF1_ECOLI	tr|F6YR07|F6YR07_XENTR	4.00	44.70
CLS00254	Escherichia coli	Yersinia pestis	sp|P0A7I0|RF1_ECOLI	sp|Q8ZEX8|RF1_YERPE	0.40	85.56
CLS00254	Gallus gallus	Haemophilus influenzae	tr|F1NW58|F1NW58_CHICK	sp|P43917|RF1_HAEIN	4.00	39.83
CLS00254	Gallus gallus	Homo sapiens	tr|F1NW58|F1NW58_CHICK	sp|Q9UGC7|RF1ML_HUMAN	0.30	67.91
CLS00254	Gallus gallus	Mycobacterium tuberculosis	tr|F1NW58|F1NW58_CHICK	sp|P9WHG3|RF1_MYCTU	4.00	40.74
CLS00254	Gallus gallus	Oryza sativa	tr|F1NW58|F1NW58_CHICK	tr|Q0DJH9|Q0DJH9_ORYSJ	1.50	43.39
CLS00254	Gallus gallus	Oryza sativa	tr|F1NW58|F1NW58_CHICK	tr|Q6I547|Q6I547_ORYSJ	1.50	43.27
CLS00254	Gallus gallus	Oryza sativa	tr|F1NW58|F1NW58_CHICK	tr|Q2R068|Q2R068_ORYSJ	1.50	34.52
CLS00254	Gallus gallus	Pseudomonas aeruginosa	tr|F1NW58|F1NW58_CHICK	sp|P42806|RF1_PSEAE	4.00	41.50
CLS00254	Gallus gallus	Rattus norvegicus	tr|F1NW58|F1NW58_CHICK	sp|Q4V7E5|RF1ML_RAT	0.30	66.94
CLS00254	Gallus gallus	Saccharomyces cerevisiae	tr|F1NW58|F1NW58_CHICK	sp|P30775|RF1M_YEAST	1.30	35.73
CLS00254	Gallus gallus	Salmonella typhi	tr|F1NW58|F1NW58_CHICK	sp|P0A287|RF1_SALTY	4.00	41.78
CLS00254	Gallus gallus	Thermotoga maritima	tr|F1NW58|F1NW58_CHICK	sp|Q9X183|RF1_THEMA	4.00	45.40
CLS00254	Gallus gallus	Xenopus laevis	tr|F1NW58|F1NW58_CHICK	tr|F6YR07|F6YR07_XENTR	0.40	76.03
CLS00254	Gallus gallus	Yersinia pestis	tr|F1NW58|F1NW58_CHICK	sp|Q8ZEX8|RF1_YERPE	4.00	40.95
CLS00254	Haemophilus influenzae	Homo sapiens	sp|P43917|RF1_HAEIN	sp|Q9UGC7|RF1ML_HUMAN	4.00	41.78
CLS00254	Haemophilus influenzae	Mycobacterium tuberculosis	sp|P43917|RF1_HAEIN	sp|P9WHG3|RF1_MYCTU	3.10	42.33
CLS00254	Haemophilus influenzae	Oryza sativa	sp|P43917|RF1_HAEIN	tr|Q0DJH9|Q0DJH9_ORYSJ	4.00	45.35
CLS00254	Haemophilus influenzae	Oryza sativa	sp|P43917|RF1_HAEIN	tr|Q6I547|Q6I547_ORYSJ	4.00	45.22
CLS00254	Haemophilus influenzae	Oryza sativa	sp|P43917|RF1_HAEIN	tr|Q2R068|Q2R068_ORYSJ	4.00	41.62
CLS00254	Haemophilus influenzae	Pseudomonas aeruginosa	sp|P43917|RF1_HAEIN	sp|P42806|RF1_PSEAE	1.40	63.41
CLS00254	Haemophilus influenzae	Rattus norvegicus	sp|P43917|RF1_HAEIN	sp|Q4V7E5|RF1ML_RAT	4.00	42.70
CLS00254	Haemophilus influenzae	Saccharomyces cerevisiae	sp|P43917|RF1_HAEIN	sp|P30775|RF1M_YEAST	4.00	40.83
CLS00254	Haemophilus influenzae	Salmonella typhi	sp|P43917|RF1_HAEIN	sp|P0A287|RF1_SALTY	0.70	72.50
CLS00254	Haemophilus influenzae	Thermotoga maritima	sp|P43917|RF1_HAEIN	sp|Q9X183|RF1_THEMA	4.00	48.51
CLS00254	Haemophilus influenzae	Xenopus laevis	sp|P43917|RF1_HAEIN	tr|F6YR07|F6YR07_XENTR	4.00	47.35
CLS00254	Haemophilus influenzae	Yersinia pestis	sp|P43917|RF1_HAEIN	sp|Q8ZEX8|RF1_YERPE	0.70	73.33
CLS00254	Homo sapiens	Mycobacterium tuberculosis	sp|Q9UGC7|RF1ML_HUMAN	sp|P9WHG3|RF1_MYCTU	4.00	40.17
CLS00254	Homo sapiens	Oryza sativa	sp|Q9UGC7|RF1ML_HUMAN	tr|Q0DJH9|Q0DJH9_ORYSJ	1.50	43.55
CLS00254	Homo sapiens	Oryza sativa	sp|Q9UGC7|RF1ML_HUMAN	tr|Q6I547|Q6I547_ORYSJ	1.50	43.43
CLS00254	Homo sapiens	Oryza sativa	sp|Q9UGC7|RF1ML_HUMAN	tr|Q2R068|Q2R068_ORYSJ	1.50	35.79
CLS00254	Homo sapiens	Pseudomonas aeruginosa	sp|Q9UGC7|RF1ML_HUMAN	sp|P42806|RF1_PSEAE	4.00	40.67
CLS00254	Homo sapiens	Rattus norvegicus	sp|Q9UGC7|RF1ML_HUMAN	sp|Q4V7E5|RF1ML_RAT	0.10	82.53
CLS00254	Homo sapiens	Saccharomyces cerevisiae	sp|Q9UGC7|RF1ML_HUMAN	sp|P30775|RF1M_YEAST	1.30	38.20
CLS00254	Homo sapiens	Salmonella typhi	sp|Q9UGC7|RF1ML_HUMAN	sp|P0A287|RF1_SALTY	4.00	40.39
CLS00254	Homo sapiens	Thermotoga maritima	sp|Q9UGC7|RF1ML_HUMAN	sp|Q9X183|RF1_THEMA	4.00	45.70
CLS00254	Homo sapiens	Xenopus laevis	sp|Q9UGC7|RF1ML_HUMAN	tr|F6YR07|F6YR07_XENTR	0.40	76.78
CLS00254	Homo sapiens	Yersinia pestis	sp|Q9UGC7|RF1ML_HUMAN	sp|Q8ZEX8|RF1_YERPE	4.00	39.94
CLS00254	Mycobacterium tuberculosis	Oryza sativa	sp|P9WHG3|RF1_MYCTU	tr|Q0DJH9|Q0DJH9_ORYSJ	4.00	41.33
CLS00254	Mycobacterium tuberculosis	Oryza sativa	sp|P9WHG3|RF1_MYCTU	tr|Q6I547|Q6I547_ORYSJ	4.00	44.12
CLS00254	Mycobacterium tuberculosis	Oryza sativa	sp|P9WHG3|RF1_MYCTU	tr|Q2R068|Q2R068_ORYSJ	4.00	38.86
CLS00254	Mycobacterium tuberculosis	Pseudomonas aeruginosa	sp|P9WHG3|RF1_MYCTU	sp|P42806|RF1_PSEAE	3.10	42.61
CLS00254	Mycobacterium tuberculosis	Rattus norvegicus	sp|P9WHG3|RF1_MYCTU	sp|Q4V7E5|RF1ML_RAT	4.00	40.74
CLS00254	Mycobacterium tuberculosis	Saccharomyces cerevisiae	sp|P9WHG3|RF1_MYCTU	sp|P30775|RF1M_YEAST	4.00	38.07
CLS00254	Mycobacterium tuberculosis	Salmonella typhi	sp|P9WHG3|RF1_MYCTU	sp|P0A287|RF1_SALTY	3.10	44.03
CLS00254	Mycobacterium tuberculosis	Thermotoga maritima	sp|P9WHG3|RF1_MYCTU	sp|Q9X183|RF1_THEMA	4.00	46.99
CLS00254	Mycobacterium tuberculosis	Xenopus laevis	sp|P9WHG3|RF1_MYCTU	tr|F6YR07|F6YR07_XENTR	4.00	47.69
CLS00254	Mycobacterium tuberculosis	Yersinia pestis	sp|P9WHG3|RF1_MYCTU	sp|Q8ZEX8|RF1_YERPE	3.10	44.32
CLS00254	Oryza sativa	Pseudomonas aeruginosa	tr|Q0DJH9|Q0DJH9_ORYSJ	sp|P42806|RF1_PSEAE	4.00	44.51
CLS00254	Oryza sativa	Rattus norvegicus	tr|Q0DJH9|Q0DJH9_ORYSJ	sp|Q4V7E5|RF1ML_RAT	1.50	42.07
CLS00254	Oryza sativa	Saccharomyces cerevisiae	tr|Q0DJH9|Q0DJH9_ORYSJ	sp|P30775|RF1M_YEAST	1.50	39.54
CLS00254	Oryza sativa	Salmonella typhi	tr|Q0DJH9|Q0DJH9_ORYSJ	sp|P0A287|RF1_SALTY	4.00	46.80
CLS00254	Oryza sativa	Thermotoga maritima	tr|Q0DJH9|Q0DJH9_ORYSJ	sp|Q9X183|RF1_THEMA	4.00	44.31
CLS00254	Oryza sativa	Xenopus laevis	tr|Q0DJH9|Q0DJH9_ORYSJ	tr|F6YR07|F6YR07_XENTR	1.50	48.67
CLS00254	Oryza sativa	Yersinia pestis	tr|Q0DJH9|Q0DJH9_ORYSJ	sp|Q8ZEX8|RF1_YERPE	4.00	47.97
CLS00254	Oryza sativa	Pseudomonas aeruginosa	tr|Q6I547|Q6I547_ORYSJ	sp|P42806|RF1_PSEAE	4.00	44.38
CLS00254	Oryza sativa	Rattus norvegicus	tr|Q6I547|Q6I547_ORYSJ	sp|Q4V7E5|RF1ML_RAT	1.50	41.95
CLS00254	Oryza sativa	Saccharomyces cerevisiae	tr|Q6I547|Q6I547_ORYSJ	sp|P30775|RF1M_YEAST	1.50	39.43
CLS00254	Oryza sativa	Salmonella typhi	tr|Q6I547|Q6I547_ORYSJ	sp|P0A287|RF1_SALTY	4.00	46.67
CLS00254	Oryza sativa	Thermotoga maritima	tr|Q6I547|Q6I547_ORYSJ	sp|Q9X183|RF1_THEMA	4.00	44.31
CLS00254	Oryza sativa	Xenopus laevis	tr|Q6I547|Q6I547_ORYSJ	tr|F6YR07|F6YR07_XENTR	1.50	48.67
CLS00254	Oryza sativa	Yersinia pestis	tr|Q6I547|Q6I547_ORYSJ	sp|Q8ZEX8|RF1_YERPE	4.00	47.83
CLS00254	Oryza sativa	Pseudomonas aeruginosa	tr|Q2R068|Q2R068_ORYSJ	sp|P42806|RF1_PSEAE	4.00	42.06
CLS00254	Oryza sativa	Rattus norvegicus	tr|Q2R068|Q2R068_ORYSJ	sp|Q4V7E5|RF1ML_RAT	1.50	39.19
CLS00254	Oryza sativa	Saccharomyces cerevisiae	tr|Q2R068|Q2R068_ORYSJ	sp|P30775|RF1M_YEAST	1.50	33.08
CLS00254	Oryza sativa	Salmonella typhi	tr|Q2R068|Q2R068_ORYSJ	sp|P0A287|RF1_SALTY	4.00	39.66
CLS00254	Oryza sativa	Thermotoga maritima	tr|Q2R068|Q2R068_ORYSJ	sp|Q9X183|RF1_THEMA	4.00	41.89
CLS00254	Oryza sativa	Xenopus laevis	tr|Q2R068|Q2R068_ORYSJ	tr|F6YR07|F6YR07_XENTR	1.50	45.45
CLS00254	Oryza sativa	Yersinia pestis	tr|Q2R068|Q2R068_ORYSJ	sp|Q8ZEX8|RF1_YERPE	4.00	38.83
CLS00254	Pseudomonas aeruginosa	Rattus norvegicus	sp|P42806|RF1_PSEAE	sp|Q4V7E5|RF1ML_RAT	4.00	41.78
CLS00254	Pseudomonas aeruginosa	Saccharomyces cerevisiae	sp|P42806|RF1_PSEAE	sp|P30775|RF1M_YEAST	4.00	42.06
CLS00254	Pseudomonas aeruginosa	Salmonella typhi	sp|P42806|RF1_PSEAE	sp|P0A287|RF1_SALTY	1.40	65.92
CLS00254	Pseudomonas aeruginosa	Thermotoga maritima	sp|P42806|RF1_PSEAE	sp|Q9X183|RF1_THEMA	4.00	47.31
CLS00254	Pseudomonas aeruginosa	Xenopus laevis	sp|P42806|RF1_PSEAE	tr|F6YR07|F6YR07_XENTR	4.00	45.42
CLS00254	Pseudomonas aeruginosa	Yersinia pestis	sp|P42806|RF1_PSEAE	sp|Q8ZEX8|RF1_YERPE	1.40	63.97
CLS00254	Rattus norvegicus	Saccharomyces cerevisiae	sp|Q4V7E5|RF1ML_RAT	sp|P30775|RF1M_YEAST	1.30	38.27
CLS00254	Rattus norvegicus	Salmonella typhi	sp|Q4V7E5|RF1ML_RAT	sp|P0A287|RF1_SALTY	4.00	40.22
CLS00254	Rattus norvegicus	Thermotoga maritima	sp|Q4V7E5|RF1ML_RAT	sp|Q9X183|RF1_THEMA	4.00	45.10
CLS00254	Rattus norvegicus	Xenopus laevis	sp|Q4V7E5|RF1ML_RAT	tr|F6YR07|F6YR07_XENTR	0.40	75.28
CLS00254	Rattus norvegicus	Yersinia pestis	sp|Q4V7E5|RF1ML_RAT	sp|Q8ZEX8|RF1_YERPE	4.00	41.90
CLS00254	Saccharomyces cerevisiae	Salmonella typhi	sp|P30775|RF1M_YEAST	sp|P0A287|RF1_SALTY	4.00	40.28
CLS00254	Saccharomyces cerevisiae	Thermotoga maritima	sp|P30775|RF1M_YEAST	sp|Q9X183|RF1_THEMA	4.00	42.69
CLS00254	Saccharomyces cerevisiae	Xenopus laevis	sp|P30775|RF1M_YEAST	tr|F6YR07|F6YR07_XENTR	1.30	45.66
CLS00254	Saccharomyces cerevisiae	Yersinia pestis	sp|P30775|RF1M_YEAST	sp|Q8ZEX8|RF1_YERPE	4.00	39.17
CLS00254	Salmonella typhi	Thermotoga maritima	sp|P0A287|RF1_SALTY	sp|Q9X183|RF1_THEMA	4.00	46.13
CLS00254	Salmonella typhi	Xenopus laevis	sp|P0A287|RF1_SALTY	tr|F6YR07|F6YR07_XENTR	4.00	45.45
CLS00254	Salmonella typhi	Yersinia pestis	sp|P0A287|RF1_SALTY	sp|Q8ZEX8|RF1_YERPE	0.40	85.83
CLS00254	Thermotoga maritima	Xenopus laevis	sp|Q9X183|RF1_THEMA	tr|F6YR07|F6YR07_XENTR	4.00	49.25
CLS00254	Thermotoga maritima	Yersinia pestis	sp|Q9X183|RF1_THEMA	sp|Q8ZEX8|RF1_YERPE	4.00	45.24
CLS00254	Xenopus laevis	Yersinia pestis	tr|F6YR07|F6YR07_XENTR	sp|Q8ZEX8|RF1_YERPE	4.00	45.83
CLS00256	Agrobacterium tumefaciens	Arabidopsis thaliana	sp|B9JDV3|RL17_AGRRK	tr|Q1ECK2|Q1ECK2_ARATH	4.00	39.42
CLS00256	Agrobacterium tumefaciens	Arabidopsis thaliana	sp|B9JDV3|RL17_AGRRK	tr|Q8LD39|Q8LD39_ARATH	4.00	40.15
CLS00256	Agrobacterium tumefaciens	Arabidopsis thaliana	sp|B9JDV3|RL17_AGRRK	sp|Q9M385|RK17_ARATH	4.00	43.97
CLS00256	Agrobacterium tumefaciens	Bacillus subtilis	sp|B9JDV3|RL17_AGRRK	sp|P20277|RL17_BACSU	3.10	57.14
CLS00256	Agrobacterium tumefaciens	Caenorhabditis elegans	sp|B9JDV3|RL17_AGRRK	tr|Q9N3F3|Q9N3F3_CAEEL	4.00	19.29
CLS00256	Agrobacterium tumefaciens	Danio rerio	sp|B9JDV3|RL17_AGRRK	tr|Q66I81|Q66I81_DANRE	4.00	28.57
CLS00256	Agrobacterium tumefaciens	Drosophila melanogaster	sp|B9JDV3|RL17_AGRRK	tr|Q9W0S6|Q9W0S6_DROME	4.00	25.71
CLS00256	Agrobacterium tumefaciens	Escherichia coli	sp|B9JDV3|RL17_AGRRK	sp|P0AG44|RL17_ECOLI	2.50	58.27
CLS00256	Agrobacterium tumefaciens	Gallus gallus	sp|B9JDV3|RL17_AGRRK	tr|F1NHT8|F1NHT8_CHICK	4.00	29.29
CLS00256	Agrobacterium tumefaciens	Haemophilus influenzae	sp|B9JDV3|RL17_AGRRK	sp|P44355|RL17_HAEIN	2.50	53.91
CLS00256	Agrobacterium tumefaciens	Homo sapiens	sp|B9JDV3|RL17_AGRRK	sp|Q9NRX2|RM17_HUMAN	4.00	27.14
CLS00256	Agrobacterium tumefaciens	Mycobacterium tuberculosis	sp|B9JDV3|RL17_AGRRK	sp|P9WHD3|RL17_MYCTU	3.10	45.00
CLS00256	Agrobacterium tumefaciens	Oryza sativa	sp|B9JDV3|RL17_AGRRK	tr|Q5N9V4|Q5N9V4_ORYSJ	4.00	44.53
CLS00256	Agrobacterium tumefaciens	Oryza sativa	sp|B9JDV3|RL17_AGRRK	tr|Q75GR6|Q75GR6_ORYSJ	4.00	44.83
CLS00256	Agrobacterium tumefaciens	Oryza sativa	sp|B9JDV3|RL17_AGRRK	tr|Q75HE7|Q75HE7_ORYSJ	4.00	20.00
CLS00256	Agrobacterium tumefaciens	Pseudomonas aeruginosa	sp|B9JDV3|RL17_AGRRK	sp|O52761|RL17_PSEAE	2.50	56.59
CLS00256	Agrobacterium tumefaciens	Rattus norvegicus	sp|B9JDV3|RL17_AGRRK	sp|Q6PDW6|RM17_RAT	4.00	28.57
CLS00256	Agrobacterium tumefaciens	Saccharomyces cerevisiae	sp|B9JDV3|RL17_AGRRK	sp|P22353|RM08_YEAST	4.00	35.25
CLS00256	Agrobacterium tumefaciens	Salmonella typhi	sp|B9JDV3|RL17_AGRRK	sp|Q7CPL7|RL17_SALTY	2.50	57.48
CLS00256	Agrobacterium tumefaciens	Thermotoga maritima	sp|B9JDV3|RL17_AGRRK	sp|Q9X1I1|RL17_THEMA	4.00	40.65
CLS00256	Agrobacterium tumefaciens	Xenopus laevis	sp|B9JDV3|RL17_AGRRK	tr|F6VPB3|F6VPB3_XENTR	4.00	26.28
CLS00256	Agrobacterium tumefaciens	Yersinia pestis	sp|B9JDV3|RL17_AGRRK	sp|Q7CFS8|RL17_YERPE	2.50	58.14
CLS00256	Arabidopsis thaliana	Bacillus subtilis	tr|Q1ECK2|Q1ECK2_ARATH	sp|P20277|RL17_BACSU	4.00	49.11
CLS00256	Arabidopsis thaliana	Caenorhabditis elegans	tr|Q1ECK2|Q1ECK2_ARATH	tr|Q9N3F3|Q9N3F3_CAEEL	1.50	21.25
CLS00256	Arabidopsis thaliana	Danio rerio	tr|Q1ECK2|Q1ECK2_ARATH	tr|Q66I81|Q66I81_DANRE	1.50	30.92
CLS00256	Arabidopsis thaliana	Drosophila melanogaster	tr|Q1ECK2|Q1ECK2_ARATH	tr|Q9W0S6|Q9W0S6_DROME	1.50	26.97
CLS00256	Arabidopsis thaliana	Escherichia coli	tr|Q1ECK2|Q1ECK2_ARATH	sp|P0AG44|RL17_ECOLI	4.00	45.16
CLS00256	Arabidopsis thaliana	Gallus gallus	tr|Q1ECK2|Q1ECK2_ARATH	tr|F1NHT8|F1NHT8_CHICK	1.50	34.90
CLS00256	Arabidopsis thaliana	Haemophilus influenzae	tr|Q1ECK2|Q1ECK2_ARATH	sp|P44355|RL17_HAEIN	4.00	45.60
CLS00256	Arabidopsis thaliana	Homo sapiens	tr|Q1ECK2|Q1ECK2_ARATH	sp|Q9NRX2|RM17_HUMAN	1.50	31.87
CLS00256	Arabidopsis thaliana	Mycobacterium tuberculosis	tr|Q1ECK2|Q1ECK2_ARATH	sp|P9WHD3|RL17_MYCTU	4.00	31.87
CLS00256	Arabidopsis thaliana	Oryza sativa	tr|Q1ECK2|Q1ECK2_ARATH	tr|Q5N9V4|Q5N9V4_ORYSJ	0.20	77.50
CLS00256	Arabidopsis thaliana	Oryza sativa	tr|Q1ECK2|Q1ECK2_ARATH	tr|Q75GR6|Q75GR6_ORYSJ	0.20	43.36
CLS00256	Arabidopsis thaliana	Oryza sativa	tr|Q1ECK2|Q1ECK2_ARATH	tr|Q75HE7|Q75HE7_ORYSJ	0.20	13.75
CLS00256	Arabidopsis thaliana	Pseudomonas aeruginosa	tr|Q1ECK2|Q1ECK2_ARATH	sp|O52761|RL17_PSEAE	4.00	42.06
CLS00256	Arabidopsis thaliana	Rattus norvegicus	tr|Q1ECK2|Q1ECK2_ARATH	sp|Q6PDW6|RM17_RAT	1.50	30.00
CLS00256	Arabidopsis thaliana	Saccharomyces cerevisiae	tr|Q1ECK2|Q1ECK2_ARATH	sp|P22353|RM08_YEAST	1.50	33.75
CLS00256	Arabidopsis thaliana	Salmonella typhi	tr|Q1ECK2|Q1ECK2_ARATH	sp|Q7CPL7|RL17_SALTY	4.00	45.16
CLS00256	Arabidopsis thaliana	Thermotoga maritima	tr|Q1ECK2|Q1ECK2_ARATH	sp|Q9X1I1|RL17_THEMA	4.00	34.17
CLS00256	Arabidopsis thaliana	Xenopus laevis	tr|Q1ECK2|Q1ECK2_ARATH	tr|F6VPB3|F6VPB3_XENTR	1.50	30.20
CLS00256	Arabidopsis thaliana	Yersinia pestis	tr|Q1ECK2|Q1ECK2_ARATH	sp|Q7CFS8|RL17_YERPE	4.00	43.65
CLS00256	Arabidopsis thaliana	Bacillus subtilis	tr|Q8LD39|Q8LD39_ARATH	sp|P20277|RL17_BACSU	4.00	49.11
CLS00256	Arabidopsis thaliana	Caenorhabditis elegans	tr|Q8LD39|Q8LD39_ARATH	tr|Q9N3F3|Q9N3F3_CAEEL	1.50	22.50
CLS00256	Arabidopsis thaliana	Danio rerio	tr|Q8LD39|Q8LD39_ARATH	tr|Q66I81|Q66I81_DANRE	1.50	29.61
CLS00256	Arabidopsis thaliana	Drosophila melanogaster	tr|Q8LD39|Q8LD39_ARATH	tr|Q9W0S6|Q9W0S6_DROME	1.50	24.03
CLS00256	Arabidopsis thaliana	Escherichia coli	tr|Q8LD39|Q8LD39_ARATH	sp|P0AG44|RL17_ECOLI	4.00	43.55
CLS00256	Arabidopsis thaliana	Gallus gallus	tr|Q8LD39|Q8LD39_ARATH	tr|F1NHT8|F1NHT8_CHICK	1.50	34.90
CLS00256	Arabidopsis thaliana	Haemophilus influenzae	tr|Q8LD39|Q8LD39_ARATH	sp|P44355|RL17_HAEIN	4.00	44.00
CLS00256	Arabidopsis thaliana	Homo sapiens	tr|Q8LD39|Q8LD39_ARATH	sp|Q9NRX2|RM17_HUMAN	1.50	30.63
CLS00256	Arabidopsis thaliana	Mycobacterium tuberculosis	tr|Q8LD39|Q8LD39_ARATH	sp|P9WHD3|RL17_MYCTU	4.00	32.50
CLS00256	Arabidopsis thaliana	Oryza sativa	tr|Q8LD39|Q8LD39_ARATH	tr|Q5N9V4|Q5N9V4_ORYSJ	0.20	78.75
CLS00256	Arabidopsis thaliana	Oryza sativa	tr|Q8LD39|Q8LD39_ARATH	tr|Q75GR6|Q75GR6_ORYSJ	0.20	44.25
CLS00256	Arabidopsis thaliana	Oryza sativa	tr|Q8LD39|Q8LD39_ARATH	tr|Q75HE7|Q75HE7_ORYSJ	0.20	17.83
CLS00256	Arabidopsis thaliana	Pseudomonas aeruginosa	tr|Q8LD39|Q8LD39_ARATH	sp|O52761|RL17_PSEAE	4.00	42.06
CLS00256	Arabidopsis thaliana	Rattus norvegicus	tr|Q8LD39|Q8LD39_ARATH	sp|Q6PDW6|RM17_RAT	1.50	26.88
CLS00256	Arabidopsis thaliana	Saccharomyces cerevisiae	tr|Q8LD39|Q8LD39_ARATH	sp|P22353|RM08_YEAST	1.50	30.63
CLS00256	Arabidopsis thaliana	Salmonella typhi	tr|Q8LD39|Q8LD39_ARATH	sp|Q7CPL7|RL17_SALTY	4.00	43.55
CLS00256	Arabidopsis thaliana	Thermotoga maritima	tr|Q8LD39|Q8LD39_ARATH	sp|Q9X1I1|RL17_THEMA	4.00	34.17
CLS00256	Arabidopsis thaliana	Xenopus laevis	tr|Q8LD39|Q8LD39_ARATH	tr|F6VPB3|F6VPB3_XENTR	1.50	33.56
CLS00256	Arabidopsis thaliana	Yersinia pestis	tr|Q8LD39|Q8LD39_ARATH	sp|Q7CFS8|RL17_YERPE	4.00	42.86
CLS00256	Arabidopsis thaliana	Bacillus subtilis	sp|Q9M385|RK17_ARATH	sp|P20277|RL17_BACSU	4.00	55.36
CLS00256	Arabidopsis thaliana	Caenorhabditis elegans	sp|Q9M385|RK17_ARATH	tr|Q9N3F3|Q9N3F3_CAEEL	1.50	16.93
CLS00256	Arabidopsis thaliana	Danio rerio	sp|Q9M385|RK17_ARATH	tr|Q66I81|Q66I81_DANRE	1.50	15.06
CLS00256	Arabidopsis thaliana	Drosophila melanogaster	sp|Q9M385|RK17_ARATH	tr|Q9W0S6|Q9W0S6_DROME	1.50	14.94
CLS00256	Arabidopsis thaliana	Escherichia coli	sp|Q9M385|RK17_ARATH	sp|P0AG44|RL17_ECOLI	4.00	45.69
CLS00256	Arabidopsis thaliana	Gallus gallus	sp|Q9M385|RK17_ARATH	tr|F1NHT8|F1NHT8_CHICK	1.50	37.90
CLS00256	Arabidopsis thaliana	Haemophilus influenzae	sp|Q9M385|RK17_ARATH	sp|P44355|RL17_HAEIN	4.00	45.69
CLS00256	Arabidopsis thaliana	Homo sapiens	sp|Q9M385|RK17_ARATH	sp|Q9NRX2|RM17_HUMAN	1.50	16.57
CLS00256	Arabidopsis thaliana	Mycobacterium tuberculosis	sp|Q9M385|RK17_ARATH	sp|P9WHD3|RL17_MYCTU	4.00	16.11
CLS00256	Arabidopsis thaliana	Oryza sativa	sp|Q9M385|RK17_ARATH	tr|Q5N9V4|Q5N9V4_ORYSJ	0.20	45.13
CLS00256	Arabidopsis thaliana	Oryza sativa	sp|Q9M385|RK17_ARATH	tr|Q75GR6|Q75GR6_ORYSJ	0.20	70.19
CLS00256	Arabidopsis thaliana	Oryza sativa	sp|Q9M385|RK17_ARATH	tr|Q75HE7|Q75HE7_ORYSJ	0.20	65.93
CLS00256	Arabidopsis thaliana	Pseudomonas aeruginosa	sp|Q9M385|RK17_ARATH	sp|O52761|RL17_PSEAE	4.00	42.24
CLS00256	Arabidopsis thaliana	Rattus norvegicus	sp|Q9M385|RK17_ARATH	sp|Q6PDW6|RM17_RAT	1.50	15.91
CLS00256	Arabidopsis thaliana	Saccharomyces cerevisiae	sp|Q9M385|RK17_ARATH	sp|P22353|RM08_YEAST	1.50	14.29
CLS00256	Arabidopsis thaliana	Salmonella typhi	sp|Q9M385|RK17_ARATH	sp|Q7CPL7|RL17_SALTY	4.00	45.69
CLS00256	Arabidopsis thaliana	Thermotoga maritima	sp|Q9M385|RK17_ARATH	sp|Q9X1I1|RL17_THEMA	4.00	39.66
CLS00256	Arabidopsis thaliana	Xenopus laevis	sp|Q9M385|RK17_ARATH	tr|F6VPB3|F6VPB3_XENTR	1.50	13.94
CLS00256	Arabidopsis thaliana	Yersinia pestis	sp|Q9M385|RK17_ARATH	sp|Q7CFS8|RL17_YERPE	4.00	44.83
CLS00256	Bacillus subtilis	Caenorhabditis elegans	sp|P20277|RL17_BACSU	tr|Q9N3F3|Q9N3F3_CAEEL	4.00	28.70
CLS00256	Bacillus subtilis	Danio rerio	sp|P20277|RL17_BACSU	tr|Q66I81|Q66I81_DANRE	4.00	36.84
CLS00256	Bacillus subtilis	Drosophila melanogaster	sp|P20277|RL17_BACSU	tr|Q9W0S6|Q9W0S6_DROME	4.00	33.04
CLS00256	Bacillus subtilis	Escherichia coli	sp|P20277|RL17_BACSU	sp|P0AG44|RL17_ECOLI	3.10	50.00
CLS00256	Bacillus subtilis	Gallus gallus	sp|P20277|RL17_BACSU	tr|F1NHT8|F1NHT8_CHICK	4.00	38.60
CLS00256	Bacillus subtilis	Haemophilus influenzae	sp|P20277|RL17_BACSU	sp|P44355|RL17_HAEIN	3.10	51.79
CLS00256	Bacillus subtilis	Homo sapiens	sp|P20277|RL17_BACSU	sp|Q9NRX2|RM17_HUMAN	4.00	37.72
CLS00256	Bacillus subtilis	Mycobacterium tuberculosis	sp|P20277|RL17_BACSU	sp|P9WHD3|RL17_MYCTU	3.10	45.54
CLS00256	Bacillus subtilis	Oryza sativa	sp|P20277|RL17_BACSU	tr|Q5N9V4|Q5N9V4_ORYSJ	4.00	50.00
CLS00256	Bacillus subtilis	Oryza sativa	sp|P20277|RL17_BACSU	tr|Q75GR6|Q75GR6_ORYSJ	4.00	58.04
CLS00256	Bacillus subtilis	Oryza sativa	sp|P20277|RL17_BACSU	tr|Q75HE7|Q75HE7_ORYSJ	4.00	19.17
CLS00256	Bacillus subtilis	Pseudomonas aeruginosa	sp|P20277|RL17_BACSU	sp|O52761|RL17_PSEAE	3.10	50.89
CLS00256	Bacillus subtilis	Rattus norvegicus	sp|P20277|RL17_BACSU	sp|Q6PDW6|RM17_RAT	4.00	38.60
CLS00256	Bacillus subtilis	Saccharomyces cerevisiae	sp|P20277|RL17_BACSU	sp|P22353|RM08_YEAST	4.00	40.00
CLS00256	Bacillus subtilis	Salmonella typhi	sp|P20277|RL17_BACSU	sp|Q7CPL7|RL17_SALTY	3.10	50.00
CLS00256	Bacillus subtilis	Thermotoga maritima	sp|P20277|RL17_BACSU	sp|Q9X1I1|RL17_THEMA	4.00	30.83
CLS00256	Bacillus subtilis	Xenopus laevis	sp|P20277|RL17_BACSU	tr|F6VPB3|F6VPB3_XENTR	4.00	38.18
CLS00256	Bacillus subtilis	Yersinia pestis	sp|P20277|RL17_BACSU	sp|Q7CFS8|RL17_YERPE	3.10	50.00
CLS00256	Caenorhabditis elegans	Danio rerio	tr|Q9N3F3|Q9N3F3_CAEEL	tr|Q66I81|Q66I81_DANRE	0.80	34.55
CLS00256	Caenorhabditis elegans	Drosophila melanogaster	tr|Q9N3F3|Q9N3F3_CAEEL	tr|Q9W0S6|Q9W0S6_DROME	0.70	30.68
CLS00256	Caenorhabditis elegans	Escherichia coli	tr|Q9N3F3|Q9N3F3_CAEEL	sp|P0AG44|RL17_ECOLI	4.00	20.47
CLS00256	Caenorhabditis elegans	Gallus gallus	tr|Q9N3F3|Q9N3F3_CAEEL	tr|F1NHT8|F1NHT8_CHICK	0.80	38.04
CLS00256	Caenorhabditis elegans	Haemophilus influenzae	tr|Q9N3F3|Q9N3F3_CAEEL	sp|P44355|RL17_HAEIN	4.00	19.69
CLS00256	Caenorhabditis elegans	Homo sapiens	tr|Q9N3F3|Q9N3F3_CAEEL	sp|Q9NRX2|RM17_HUMAN	0.80	29.82
CLS00256	Caenorhabditis elegans	Mycobacterium tuberculosis	tr|Q9N3F3|Q9N3F3_CAEEL	sp|P9WHD3|RL17_MYCTU	4.00	16.47
CLS00256	Caenorhabditis elegans	Oryza sativa	tr|Q9N3F3|Q9N3F3_CAEEL	tr|Q5N9V4|Q5N9V4_ORYSJ	1.50	21.12
CLS00256	Caenorhabditis elegans	Oryza sativa	tr|Q9N3F3|Q9N3F3_CAEEL	tr|Q75GR6|Q75GR6_ORYSJ	1.50	16.93
CLS00256	Caenorhabditis elegans	Oryza sativa	tr|Q9N3F3|Q9N3F3_CAEEL	tr|Q75HE7|Q75HE7_ORYSJ	1.50	16.48
CLS00256	Caenorhabditis elegans	Pseudomonas aeruginosa	tr|Q9N3F3|Q9N3F3_CAEEL	sp|O52761|RL17_PSEAE	4.00	18.75
CLS00256	Caenorhabditis elegans	Rattus norvegicus	tr|Q9N3F3|Q9N3F3_CAEEL	sp|Q6PDW6|RM17_RAT	0.80	32.16
CLS00256	Caenorhabditis elegans	Saccharomyces cerevisiae	tr|Q9N3F3|Q9N3F3_CAEEL	sp|P22353|RM08_YEAST	1.30	15.62
CLS00256	Caenorhabditis elegans	Salmonella typhi	tr|Q9N3F3|Q9N3F3_CAEEL	sp|Q7CPL7|RL17_SALTY	4.00	19.69
CLS00256	Caenorhabditis elegans	Thermotoga maritima	tr|Q9N3F3|Q9N3F3_CAEEL	sp|Q9X1I1|RL17_THEMA	4.00	15.27
CLS00256	Caenorhabditis elegans	Xenopus laevis	tr|Q9N3F3|Q9N3F3_CAEEL	tr|F6VPB3|F6VPB3_XENTR	0.80	32.73
CLS00256	Caenorhabditis elegans	Yersinia pestis	tr|Q9N3F3|Q9N3F3_CAEEL	sp|Q7CFS8|RL17_YERPE	4.00	19.38
CLS00256	Danio rerio	Drosophila melanogaster	tr|Q66I81|Q66I81_DANRE	tr|Q9W0S6|Q9W0S6_DROME	0.80	40.36
CLS00256	Danio rerio	Escherichia coli	tr|Q66I81|Q66I81_DANRE	sp|P0AG44|RL17_ECOLI	4.00	33.07
CLS00256	Danio rerio	Gallus gallus	tr|Q66I81|Q66I81_DANRE	tr|F1NHT8|F1NHT8_CHICK	0.40	67.48
CLS00256	Danio rerio	Haemophilus influenzae	tr|Q66I81|Q66I81_DANRE	sp|P44355|RL17_HAEIN	4.00	32.81
CLS00256	Danio rerio	Homo sapiens	tr|Q66I81|Q66I81_DANRE	sp|Q9NRX2|RM17_HUMAN	0.40	67.27
CLS00256	Danio rerio	Mycobacterium tuberculosis	tr|Q66I81|Q66I81_DANRE	sp|P9WHD3|RL17_MYCTU	4.00	27.74
CLS00256	Danio rerio	Oryza sativa	tr|Q66I81|Q66I81_DANRE	tr|Q5N9V4|Q5N9V4_ORYSJ	1.50	31.58
CLS00256	Danio rerio	Oryza sativa	tr|Q66I81|Q66I81_DANRE	tr|Q75GR6|Q75GR6_ORYSJ	1.50	17.79
CLS00256	Danio rerio	Oryza sativa	tr|Q66I81|Q66I81_DANRE	tr|Q75HE7|Q75HE7_ORYSJ	1.50	16.56
CLS00256	Danio rerio	Pseudomonas aeruginosa	tr|Q66I81|Q66I81_DANRE	sp|O52761|RL17_PSEAE	4.00	27.91
CLS00256	Danio rerio	Rattus norvegicus	tr|Q66I81|Q66I81_DANRE	sp|Q6PDW6|RM17_RAT	0.40	66.27
CLS00256	Danio rerio	Saccharomyces cerevisiae	tr|Q66I81|Q66I81_DANRE	sp|P22353|RM08_YEAST	1.30	25.64
CLS00256	Danio rerio	Salmonella typhi	tr|Q66I81|Q66I81_DANRE	sp|Q7CPL7|RL17_SALTY	4.00	32.28
CLS00256	Danio rerio	Thermotoga maritima	tr|Q66I81|Q66I81_DANRE	sp|Q9X1I1|RL17_THEMA	4.00	25.60
CLS00256	Danio rerio	Xenopus laevis	tr|Q66I81|Q66I81_DANRE	tr|F6VPB3|F6VPB3_XENTR	0.40	58.02
CLS00256	Danio rerio	Yersinia pestis	tr|Q66I81|Q66I81_DANRE	sp|Q7CFS8|RL17_YERPE	4.00	28.68
CLS00256	Drosophila melanogaster	Escherichia coli	tr|Q9W0S6|Q9W0S6_DROME	sp|P0AG44|RL17_ECOLI	4.00	27.56
CLS00256	Drosophila melanogaster	Gallus gallus	tr|Q9W0S6|Q9W0S6_DROME	tr|F1NHT8|F1NHT8_CHICK	0.80	44.17
CLS00256	Drosophila melanogaster	Haemophilus influenzae	tr|Q9W0S6|Q9W0S6_DROME	sp|P44355|RL17_HAEIN	4.00	28.12
CLS00256	Drosophila melanogaster	Homo sapiens	tr|Q9W0S6|Q9W0S6_DROME	sp|Q9NRX2|RM17_HUMAN	0.80	37.95
CLS00256	Drosophila melanogaster	Mycobacterium tuberculosis	tr|Q9W0S6|Q9W0S6_DROME	sp|P9WHD3|RL17_MYCTU	4.00	7.43
CLS00256	Drosophila melanogaster	Oryza sativa	tr|Q9W0S6|Q9W0S6_DROME	tr|Q5N9V4|Q5N9V4_ORYSJ	1.50	25.97
CLS00256	Drosophila melanogaster	Oryza sativa	tr|Q9W0S6|Q9W0S6_DROME	tr|Q75GR6|Q75GR6_ORYSJ	1.50	17.24
CLS00256	Drosophila melanogaster	Oryza sativa	tr|Q9W0S6|Q9W0S6_DROME	tr|Q75HE7|Q75HE7_ORYSJ	1.50	8.52
CLS00256	Drosophila melanogaster	Pseudomonas aeruginosa	tr|Q9W0S6|Q9W0S6_DROME	sp|O52761|RL17_PSEAE	4.00	27.13
CLS00256	Drosophila melanogaster	Rattus norvegicus	tr|Q9W0S6|Q9W0S6_DROME	sp|Q6PDW6|RM17_RAT	0.80	38.92
CLS00256	Drosophila melanogaster	Saccharomyces cerevisiae	tr|Q9W0S6|Q9W0S6_DROME	sp|P22353|RM08_YEAST	1.30	19.32
CLS00256	Drosophila melanogaster	Salmonella typhi	tr|Q9W0S6|Q9W0S6_DROME	sp|Q7CPL7|RL17_SALTY	4.00	27.56
CLS00256	Drosophila melanogaster	Thermotoga maritima	tr|Q9W0S6|Q9W0S6_DROME	sp|Q9X1I1|RL17_THEMA	4.00	21.43
CLS00256	Drosophila melanogaster	Xenopus laevis	tr|Q9W0S6|Q9W0S6_DROME	tr|F6VPB3|F6VPB3_XENTR	0.80	39.51
CLS00256	Drosophila melanogaster	Yersinia pestis	tr|Q9W0S6|Q9W0S6_DROME	sp|Q7CFS8|RL17_YERPE	4.00	27.13
CLS00256	Escherichia coli	Gallus gallus	sp|P0AG44|RL17_ECOLI	tr|F1NHT8|F1NHT8_CHICK	4.00	37.01
CLS00256	Escherichia coli	Haemophilus influenzae	sp|P0AG44|RL17_ECOLI	sp|P44355|RL17_HAEIN	0.70	89.76
CLS00256	Escherichia coli	Homo sapiens	sp|P0AG44|RL17_ECOLI	sp|Q9NRX2|RM17_HUMAN	4.00	31.50
CLS00256	Escherichia coli	Mycobacterium tuberculosis	sp|P0AG44|RL17_ECOLI	sp|P9WHD3|RL17_MYCTU	3.10	48.82
CLS00256	Escherichia coli	Oryza sativa	sp|P0AG44|RL17_ECOLI	tr|Q5N9V4|Q5N9V4_ORYSJ	4.00	46.77
CLS00256	Escherichia coli	Oryza sativa	sp|P0AG44|RL17_ECOLI	tr|Q75GR6|Q75GR6_ORYSJ	4.00	47.41
CLS00256	Escherichia coli	Oryza sativa	sp|P0AG44|RL17_ECOLI	tr|Q75HE7|Q75HE7_ORYSJ	4.00	18.90
CLS00256	Escherichia coli	Pseudomonas aeruginosa	sp|P0AG44|RL17_ECOLI	sp|O52761|RL17_PSEAE	1.40	75.59
CLS00256	Escherichia coli	Rattus norvegicus	sp|P0AG44|RL17_ECOLI	sp|Q6PDW6|RM17_RAT	4.00	33.07
CLS00256	Escherichia coli	Saccharomyces cerevisiae	sp|P0AG44|RL17_ECOLI	sp|P22353|RM08_YEAST	4.00	43.65
CLS00256	Escherichia coli	Salmonella typhi	sp|P0AG44|RL17_ECOLI	sp|Q7CPL7|RL17_SALTY	0.10	99.21
CLS00256	Escherichia coli	Thermotoga maritima	sp|P0AG44|RL17_ECOLI	sp|Q9X1I1|RL17_THEMA	4.00	39.84
CLS00256	Escherichia coli	Xenopus laevis	sp|P0AG44|RL17_ECOLI	tr|F6VPB3|F6VPB3_XENTR	4.00	34.40
CLS00256	Escherichia coli	Yersinia pestis	sp|P0AG44|RL17_ECOLI	sp|Q7CFS8|RL17_YERPE	0.40	94.49
CLS00256	Gallus gallus	Haemophilus influenzae	tr|F1NHT8|F1NHT8_CHICK	sp|P44355|RL17_HAEIN	4.00	37.50
CLS00256	Gallus gallus	Homo sapiens	tr|F1NHT8|F1NHT8_CHICK	sp|Q9NRX2|RM17_HUMAN	0.30	76.54
CLS00256	Gallus gallus	Mycobacterium tuberculosis	tr|F1NHT8|F1NHT8_CHICK	sp|P9WHD3|RL17_MYCTU	4.00	33.55
CLS00256	Gallus gallus	Oryza sativa	tr|F1NHT8|F1NHT8_CHICK	tr|Q5N9V4|Q5N9V4_ORYSJ	1.50	36.91
CLS00256	Gallus gallus	Oryza sativa	tr|F1NHT8|F1NHT8_CHICK	tr|Q75GR6|Q75GR6_ORYSJ	1.50	14.20
CLS00256	Gallus gallus	Oryza sativa	tr|F1NHT8|F1NHT8_CHICK	tr|Q75HE7|Q75HE7_ORYSJ	1.50	13.92
CLS00256	Gallus gallus	Pseudomonas aeruginosa	tr|F1NHT8|F1NHT8_CHICK	sp|O52761|RL17_PSEAE	4.00	31.78
CLS00256	Gallus gallus	Rattus norvegicus	tr|F1NHT8|F1NHT8_CHICK	sp|Q6PDW6|RM17_RAT	0.30	74.23
CLS00256	Gallus gallus	Saccharomyces cerevisiae	tr|F1NHT8|F1NHT8_CHICK	sp|P22353|RM08_YEAST	1.30	30.07
CLS00256	Gallus gallus	Salmonella typhi	tr|F1NHT8|F1NHT8_CHICK	sp|Q7CPL7|RL17_SALTY	4.00	36.22
CLS00256	Gallus gallus	Thermotoga maritima	tr|F1NHT8|F1NHT8_CHICK	sp|Q9X1I1|RL17_THEMA	4.00	28.00
CLS00256	Gallus gallus	Xenopus laevis	tr|F1NHT8|F1NHT8_CHICK	tr|F6VPB3|F6VPB3_XENTR	0.40	66.04
CLS00256	Gallus gallus	Yersinia pestis	tr|F1NHT8|F1NHT8_CHICK	sp|Q7CFS8|RL17_YERPE	4.00	34.88
CLS00256	Haemophilus influenzae	Homo sapiens	sp|P44355|RL17_HAEIN	sp|Q9NRX2|RM17_HUMAN	4.00	31.25
CLS00256	Haemophilus influenzae	Mycobacterium tuberculosis	sp|P44355|RL17_HAEIN	sp|P9WHD3|RL17_MYCTU	3.10	49.22
CLS00256	Haemophilus influenzae	Oryza sativa	sp|P44355|RL17_HAEIN	tr|Q5N9V4|Q5N9V4_ORYSJ	4.00	46.40
CLS00256	Haemophilus influenzae	Oryza sativa	sp|P44355|RL17_HAEIN	tr|Q75GR6|Q75GR6_ORYSJ	4.00	47.41
CLS00256	Haemophilus influenzae	Oryza sativa	sp|P44355|RL17_HAEIN	tr|Q75HE7|Q75HE7_ORYSJ	4.00	19.69
CLS00256	Haemophilus influenzae	Pseudomonas aeruginosa	sp|P44355|RL17_HAEIN	sp|O52761|RL17_PSEAE	1.40	72.66
CLS00256	Haemophilus influenzae	Rattus norvegicus	sp|P44355|RL17_HAEIN	sp|Q6PDW6|RM17_RAT	4.00	32.81
CLS00256	Haemophilus influenzae	Saccharomyces cerevisiae	sp|P44355|RL17_HAEIN	sp|P22353|RM08_YEAST	4.00	42.52
CLS00256	Haemophilus influenzae	Salmonella typhi	sp|P44355|RL17_HAEIN	sp|Q7CPL7|RL17_SALTY	0.70	88.98
CLS00256	Haemophilus influenzae	Thermotoga maritima	sp|P44355|RL17_HAEIN	sp|Q9X1I1|RL17_THEMA	4.00	40.16
CLS00256	Haemophilus influenzae	Xenopus laevis	sp|P44355|RL17_HAEIN	tr|F6VPB3|F6VPB3_XENTR	4.00	30.95
CLS00256	Haemophilus influenzae	Yersinia pestis	sp|P44355|RL17_HAEIN	sp|Q7CFS8|RL17_YERPE	0.70	86.72
CLS00256	Homo sapiens	Mycobacterium tuberculosis	sp|Q9NRX2|RM17_HUMAN	sp|P9WHD3|RL17_MYCTU	4.00	28.48
CLS00256	Homo sapiens	Oryza sativa	sp|Q9NRX2|RM17_HUMAN	tr|Q5N9V4|Q5N9V4_ORYSJ	1.50	31.68
CLS00256	Homo sapiens	Oryza sativa	sp|Q9NRX2|RM17_HUMAN	tr|Q75GR6|Q75GR6_ORYSJ	1.50	14.29
CLS00256	Homo sapiens	Oryza sativa	sp|Q9NRX2|RM17_HUMAN	tr|Q75HE7|Q75HE7_ORYSJ	1.50	15.98
CLS00256	Homo sapiens	Pseudomonas aeruginosa	sp|Q9NRX2|RM17_HUMAN	sp|O52761|RL17_PSEAE	4.00	28.68
CLS00256	Homo sapiens	Rattus norvegicus	sp|Q9NRX2|RM17_HUMAN	sp|Q6PDW6|RM17_RAT	0.10	86.29
CLS00256	Homo sapiens	Saccharomyces cerevisiae	sp|Q9NRX2|RM17_HUMAN	sp|P22353|RM08_YEAST	1.30	29.52
CLS00256	Homo sapiens	Salmonella typhi	sp|Q9NRX2|RM17_HUMAN	sp|Q7CPL7|RL17_SALTY	4.00	31.50
CLS00256	Homo sapiens	Thermotoga maritima	sp|Q9NRX2|RM17_HUMAN	sp|Q9X1I1|RL17_THEMA	4.00	28.00
CLS00256	Homo sapiens	Xenopus laevis	sp|Q9NRX2|RM17_HUMAN	tr|F6VPB3|F6VPB3_XENTR	0.40	57.93
CLS00256	Homo sapiens	Yersinia pestis	sp|Q9NRX2|RM17_HUMAN	sp|Q7CFS8|RL17_YERPE	4.00	29.46
CLS00256	Mycobacterium tuberculosis	Oryza sativa	sp|P9WHD3|RL17_MYCTU	tr|Q5N9V4|Q5N9V4_ORYSJ	4.00	32.92
CLS00256	Mycobacterium tuberculosis	Oryza sativa	sp|P9WHD3|RL17_MYCTU	tr|Q75GR6|Q75GR6_ORYSJ	4.00	17.32
CLS00256	Mycobacterium tuberculosis	Oryza sativa	sp|P9WHD3|RL17_MYCTU	tr|Q75HE7|Q75HE7_ORYSJ	4.00	15.82
CLS00256	Mycobacterium tuberculosis	Pseudomonas aeruginosa	sp|P9WHD3|RL17_MYCTU	sp|O52761|RL17_PSEAE	3.10	48.84
CLS00256	Mycobacterium tuberculosis	Rattus norvegicus	sp|P9WHD3|RL17_MYCTU	sp|Q6PDW6|RM17_RAT	4.00	27.88
CLS00256	Mycobacterium tuberculosis	Saccharomyces cerevisiae	sp|P9WHD3|RL17_MYCTU	sp|P22353|RM08_YEAST	4.00	28.49
CLS00256	Mycobacterium tuberculosis	Salmonella typhi	sp|P9WHD3|RL17_MYCTU	sp|Q7CPL7|RL17_SALTY	3.10	48.82
CLS00256	Mycobacterium tuberculosis	Thermotoga maritima	sp|P9WHD3|RL17_MYCTU	sp|Q9X1I1|RL17_THEMA	4.00	35.77
CLS00256	Mycobacterium tuberculosis	Xenopus laevis	sp|P9WHD3|RL17_MYCTU	tr|F6VPB3|F6VPB3_XENTR	4.00	25.48
CLS00256	Mycobacterium tuberculosis	Yersinia pestis	sp|P9WHD3|RL17_MYCTU	sp|Q7CFS8|RL17_YERPE	3.10	49.61
CLS00256	Oryza sativa	Pseudomonas aeruginosa	tr|Q5N9V4|Q5N9V4_ORYSJ	sp|O52761|RL17_PSEAE	4.00	45.24
CLS00256	Oryza sativa	Rattus norvegicus	tr|Q5N9V4|Q5N9V4_ORYSJ	sp|Q6PDW6|RM17_RAT	1.50	30.43
CLS00256	Oryza sativa	Saccharomyces cerevisiae	tr|Q5N9V4|Q5N9V4_ORYSJ	sp|P22353|RM08_YEAST	1.50	36.02
CLS00256	Oryza sativa	Salmonella typhi	tr|Q5N9V4|Q5N9V4_ORYSJ	sp|Q7CPL7|RL17_SALTY	4.00	46.77
CLS00256	Oryza sativa	Thermotoga maritima	tr|Q5N9V4|Q5N9V4_ORYSJ	sp|Q9X1I1|RL17_THEMA	4.00	38.33
CLS00256	Oryza sativa	Xenopus laevis	tr|Q5N9V4|Q5N9V4_ORYSJ	tr|F6VPB3|F6VPB3_XENTR	1.50	31.08
CLS00256	Oryza sativa	Yersinia pestis	tr|Q5N9V4|Q5N9V4_ORYSJ	sp|Q7CFS8|RL17_YERPE	4.00	46.03
CLS00256	Oryza sativa	Pseudomonas aeruginosa	tr|Q75GR6|Q75GR6_ORYSJ	sp|O52761|RL17_PSEAE	4.00	44.83
CLS00256	Oryza sativa	Rattus norvegicus	tr|Q75GR6|Q75GR6_ORYSJ	sp|Q6PDW6|RM17_RAT	1.50	16.67
CLS00256	Oryza sativa	Saccharomyces cerevisiae	tr|Q75GR6|Q75GR6_ORYSJ	sp|P22353|RM08_YEAST	1.50	12.02
CLS00256	Oryza sativa	Salmonella typhi	tr|Q75GR6|Q75GR6_ORYSJ	sp|Q7CPL7|RL17_SALTY	4.00	47.41
CLS00256	Oryza sativa	Thermotoga maritima	tr|Q75GR6|Q75GR6_ORYSJ	sp|Q9X1I1|RL17_THEMA	4.00	37.07
CLS00256	Oryza sativa	Xenopus laevis	tr|Q75GR6|Q75GR6_ORYSJ	tr|F6VPB3|F6VPB3_XENTR	1.50	15.76
CLS00256	Oryza sativa	Yersinia pestis	tr|Q75GR6|Q75GR6_ORYSJ	sp|Q7CFS8|RL17_YERPE	4.00	46.55
CLS00256	Oryza sativa	Pseudomonas aeruginosa	tr|Q75HE7|Q75HE7_ORYSJ	sp|O52761|RL17_PSEAE	4.00	15.50
CLS00256	Oryza sativa	Rattus norvegicus	tr|Q75HE7|Q75HE7_ORYSJ	sp|Q6PDW6|RM17_RAT	1.50	17.96
CLS00256	Oryza sativa	Saccharomyces cerevisiae	tr|Q75HE7|Q75HE7_ORYSJ	sp|P22353|RM08_YEAST	1.50	13.04
CLS00256	Oryza sativa	Salmonella typhi	tr|Q75HE7|Q75HE7_ORYSJ	sp|Q7CPL7|RL17_SALTY	4.00	18.90
CLS00256	Oryza sativa	Thermotoga maritima	tr|Q75HE7|Q75HE7_ORYSJ	sp|Q9X1I1|RL17_THEMA	4.00	20.00
CLS00256	Oryza sativa	Xenopus laevis	tr|Q75HE7|Q75HE7_ORYSJ	tr|F6VPB3|F6VPB3_XENTR	1.50	18.12
CLS00256	Oryza sativa	Yersinia pestis	tr|Q75HE7|Q75HE7_ORYSJ	sp|Q7CFS8|RL17_YERPE	4.00	17.83
CLS00256	Pseudomonas aeruginosa	Rattus norvegicus	sp|O52761|RL17_PSEAE	sp|Q6PDW6|RM17_RAT	4.00	27.91
CLS00256	Pseudomonas aeruginosa	Saccharomyces cerevisiae	sp|O52761|RL17_PSEAE	sp|P22353|RM08_YEAST	4.00	42.97
CLS00256	Pseudomonas aeruginosa	Salmonella typhi	sp|O52761|RL17_PSEAE	sp|Q7CPL7|RL17_SALTY	1.40	75.59
CLS00256	Pseudomonas aeruginosa	Thermotoga maritima	sp|O52761|RL17_PSEAE	sp|Q9X1I1|RL17_THEMA	4.00	37.40
CLS00256	Pseudomonas aeruginosa	Xenopus laevis	sp|O52761|RL17_PSEAE	tr|F6VPB3|F6VPB3_XENTR	4.00	26.77
CLS00256	Pseudomonas aeruginosa	Yersinia pestis	sp|O52761|RL17_PSEAE	sp|Q7CFS8|RL17_YERPE	1.40	74.42
CLS00256	Rattus norvegicus	Saccharomyces cerevisiae	sp|Q6PDW6|RM17_RAT	sp|P22353|RM08_YEAST	1.30	28.74
CLS00256	Rattus norvegicus	Salmonella typhi	sp|Q6PDW6|RM17_RAT	sp|Q7CPL7|RL17_SALTY	4.00	33.07
CLS00256	Rattus norvegicus	Thermotoga maritima	sp|Q6PDW6|RM17_RAT	sp|Q9X1I1|RL17_THEMA	4.00	26.40
CLS00256	Rattus norvegicus	Xenopus laevis	sp|Q6PDW6|RM17_RAT	tr|F6VPB3|F6VPB3_XENTR	0.40	60.61
CLS00256	Rattus norvegicus	Yersinia pestis	sp|Q6PDW6|RM17_RAT	sp|Q7CFS8|RL17_YERPE	4.00	31.01
CLS00256	Saccharomyces cerevisiae	Salmonella typhi	sp|P22353|RM08_YEAST	sp|Q7CPL7|RL17_SALTY	4.00	42.86
CLS00256	Saccharomyces cerevisiae	Thermotoga maritima	sp|P22353|RM08_YEAST	sp|Q9X1I1|RL17_THEMA	4.00	36.92
CLS00256	Saccharomyces cerevisiae	Xenopus laevis	sp|P22353|RM08_YEAST	tr|F6VPB3|F6VPB3_XENTR	1.30	26.45
CLS00256	Saccharomyces cerevisiae	Yersinia pestis	sp|P22353|RM08_YEAST	sp|Q7CFS8|RL17_YERPE	4.00	35.16
CLS00256	Salmonella typhi	Thermotoga maritima	sp|Q7CPL7|RL17_SALTY	sp|Q9X1I1|RL17_THEMA	4.00	39.84
CLS00256	Salmonella typhi	Xenopus laevis	sp|Q7CPL7|RL17_SALTY	tr|F6VPB3|F6VPB3_XENTR	4.00	34.40
CLS00256	Salmonella typhi	Yersinia pestis	sp|Q7CPL7|RL17_SALTY	sp|Q7CFS8|RL17_YERPE	0.40	95.28
CLS00256	Thermotoga maritima	Xenopus laevis	sp|Q9X1I1|RL17_THEMA	tr|F6VPB3|F6VPB3_XENTR	4.00	20.61
CLS00256	Thermotoga maritima	Yersinia pestis	sp|Q9X1I1|RL17_THEMA	sp|Q7CFS8|RL17_YERPE	4.00	39.02
CLS00256	Xenopus laevis	Yersinia pestis	tr|F6VPB3|F6VPB3_XENTR	sp|Q7CFS8|RL17_YERPE	4.00	30.71
CLS00266	Agrobacterium tumefaciens	Arabidopsis thaliana	sp|B9JEX3|RRF_AGRRK	tr|Q6NQM0|Q6NQM0_ARATH	4.00	35.33
CLS00266	Agrobacterium tumefaciens	Arabidopsis thaliana	sp|B9JEX3|RRF_AGRRK	sp|Q9M1X0|RRFC_ARATH	4.00	36.56
CLS00266	Agrobacterium tumefaciens	Bacillus subtilis	sp|B9JEX3|RRF_AGRRK	sp|P81101|RRF_BACSU	3.10	52.43
CLS00266	Agrobacterium tumefaciens	Caenorhabditis elegans	sp|B9JEX3|RRF_AGRRK	sp|P91478|RRFM_CAEEL	4.00	18.58
CLS00266	Agrobacterium tumefaciens	Danio rerio	sp|B9JEX3|RRF_AGRRK	tr|F1QJ48|F1QJ48_DANRE	4.00	32.24
CLS00266	Agrobacterium tumefaciens	Drosophila melanogaster	sp|B9JEX3|RRF_AGRRK	tr|Q9VSW4|Q9VSW4_DROME	4.00	27.32
CLS00266	Agrobacterium tumefaciens	Escherichia coli	sp|B9JEX3|RRF_AGRRK	sp|P0A805|RRF_ECOLI	2.50	45.95
CLS00266	Agrobacterium tumefaciens	Gallus gallus	sp|B9JEX3|RRF_AGRRK	tr|E1BQ58|E1BQ58_CHICK	4.00	30.05
CLS00266	Agrobacterium tumefaciens	Haemophilus influenzae	sp|B9JEX3|RRF_AGRRK	sp|P44307|RRF_HAEIN	2.50	43.24
CLS00266	Agrobacterium tumefaciens	Homo sapiens	sp|B9JEX3|RRF_AGRRK	sp|Q96E11|RRFM_HUMAN	4.00	30.05
CLS00266	Agrobacterium tumefaciens	Mycobacterium tuberculosis	sp|B9JEX3|RRF_AGRRK	sp|P9WGY1|RRF_MYCTU	3.10	37.30
CLS00266	Agrobacterium tumefaciens	Oryza sativa	sp|B9JEX3|RRF_AGRRK	sp|A3BLC3|RRFC_ORYSJ	4.00	35.48
CLS00266	Agrobacterium tumefaciens	Oryza sativa	sp|B9JEX3|RRF_AGRRK	tr|Q7X8U6|Q7X8U6_ORYSJ	4.00	33.15
CLS00266	Agrobacterium tumefaciens	Pseudomonas aeruginosa	sp|B9JEX3|RRF_AGRRK	sp|O82853|RRF_PSEAE	2.50	43.24
CLS00266	Agrobacterium tumefaciens	Rattus norvegicus	sp|B9JEX3|RRF_AGRRK	sp|Q5RKI9|RRFM_RAT	4.00	29.51
CLS00266	Agrobacterium tumefaciens	Saccharomyces cerevisiae	sp|B9JEX3|RRF_AGRRK	sp|P38771|RRF1_YEAST	4.00	17.58
CLS00266	Agrobacterium tumefaciens	Salmonella typhi	sp|B9JEX3|RRF_AGRRK	sp|P66738|RRF_SALTY	2.50	46.49
CLS00266	Agrobacterium tumefaciens	Thermotoga maritima	sp|B9JEX3|RRF_AGRRK	sp|Q9X1B9|RRF_THEMA	4.00	36.76
CLS00266	Agrobacterium tumefaciens	Xenopus laevis	sp|B9JEX3|RRF_AGRRK	tr|Q0V9F8|Q0V9F8_XENTR	4.00	27.47
CLS00266	Agrobacterium tumefaciens	Yersinia pestis	sp|B9JEX3|RRF_AGRRK	sp|Q8ZH63|RRF_YERPE	2.50	44.86
CLS00266	Arabidopsis thaliana	Bacillus subtilis	tr|Q6NQM0|Q6NQM0_ARATH	sp|P81101|RRF_BACSU	4.00	36.61
CLS00266	Arabidopsis thaliana	Caenorhabditis elegans	tr|Q6NQM0|Q6NQM0_ARATH	sp|P91478|RRFM_CAEEL	1.50	18.97
CLS00266	Arabidopsis thaliana	Danio rerio	tr|Q6NQM0|Q6NQM0_ARATH	tr|F1QJ48|F1QJ48_DANRE	1.50	26.17
CLS00266	Arabidopsis thaliana	Drosophila melanogaster	tr|Q6NQM0|Q6NQM0_ARATH	tr|Q9VSW4|Q9VSW4_DROME	1.50	26.09
CLS00266	Arabidopsis thaliana	Escherichia coli	tr|Q6NQM0|Q6NQM0_ARATH	sp|P0A805|RRF_ECOLI	4.00	34.43
CLS00266	Arabidopsis thaliana	Gallus gallus	tr|Q6NQM0|Q6NQM0_ARATH	tr|E1BQ58|E1BQ58_CHICK	1.50	26.36
CLS00266	Arabidopsis thaliana	Haemophilus influenzae	tr|Q6NQM0|Q6NQM0_ARATH	sp|P44307|RRF_HAEIN	4.00	34.97
CLS00266	Arabidopsis thaliana	Homo sapiens	tr|Q6NQM0|Q6NQM0_ARATH	sp|Q96E11|RRFM_HUMAN	1.50	23.37
CLS00266	Arabidopsis thaliana	Mycobacterium tuberculosis	tr|Q6NQM0|Q6NQM0_ARATH	sp|P9WGY1|RRF_MYCTU	4.00	33.33
CLS00266	Arabidopsis thaliana	Oryza sativa	tr|Q6NQM0|Q6NQM0_ARATH	sp|A3BLC3|RRFC_ORYSJ	0.20	26.89
CLS00266	Arabidopsis thaliana	Oryza sativa	tr|Q6NQM0|Q6NQM0_ARATH	tr|Q7X8U6|Q7X8U6_ORYSJ	0.20	64.34
CLS00266	Arabidopsis thaliana	Pseudomonas aeruginosa	tr|Q6NQM0|Q6NQM0_ARATH	sp|O82853|RRF_PSEAE	4.00	32.79
CLS00266	Arabidopsis thaliana	Rattus norvegicus	tr|Q6NQM0|Q6NQM0_ARATH	sp|Q5RKI9|RRFM_RAT	1.50	24.14
CLS00266	Arabidopsis thaliana	Saccharomyces cerevisiae	tr|Q6NQM0|Q6NQM0_ARATH	sp|P38771|RRF1_YEAST	1.50	21.78
CLS00266	Arabidopsis thaliana	Salmonella typhi	tr|Q6NQM0|Q6NQM0_ARATH	sp|P66738|RRF_SALTY	4.00	34.43
CLS00266	Arabidopsis thaliana	Thermotoga maritima	tr|Q6NQM0|Q6NQM0_ARATH	sp|Q9X1B9|RRF_THEMA	4.00	34.43
CLS00266	Arabidopsis thaliana	Xenopus laevis	tr|Q6NQM0|Q6NQM0_ARATH	tr|Q0V9F8|Q0V9F8_XENTR	1.50	24.30
CLS00266	Arabidopsis thaliana	Yersinia pestis	tr|Q6NQM0|Q6NQM0_ARATH	sp|Q8ZH63|RRF_YERPE	4.00	33.88
CLS00266	Arabidopsis thaliana	Bacillus subtilis	sp|Q9M1X0|RRFC_ARATH	sp|P81101|RRF_BACSU	4.00	45.95
CLS00266	Arabidopsis thaliana	Caenorhabditis elegans	sp|Q9M1X0|RRFC_ARATH	sp|P91478|RRFM_CAEEL	1.50	23.08
CLS00266	Arabidopsis thaliana	Danio rerio	sp|Q9M1X0|RRFC_ARATH	tr|F1QJ48|F1QJ48_DANRE	1.50	23.44
CLS00266	Arabidopsis thaliana	Drosophila melanogaster	sp|Q9M1X0|RRFC_ARATH	tr|Q9VSW4|Q9VSW4_DROME	1.50	20.16
CLS00266	Arabidopsis thaliana	Escherichia coli	sp|Q9M1X0|RRFC_ARATH	sp|P0A805|RRF_ECOLI	4.00	43.78
CLS00266	Arabidopsis thaliana	Gallus gallus	sp|Q9M1X0|RRFC_ARATH	tr|E1BQ58|E1BQ58_CHICK	1.50	23.64
CLS00266	Arabidopsis thaliana	Haemophilus influenzae	sp|Q9M1X0|RRFC_ARATH	sp|P44307|RRF_HAEIN	4.00	42.16
CLS00266	Arabidopsis thaliana	Homo sapiens	sp|Q9M1X0|RRFC_ARATH	sp|Q96E11|RRFM_HUMAN	1.50	23.75
CLS00266	Arabidopsis thaliana	Mycobacterium tuberculosis	sp|Q9M1X0|RRFC_ARATH	sp|P9WGY1|RRF_MYCTU	4.00	42.16
CLS00266	Arabidopsis thaliana	Oryza sativa	sp|Q9M1X0|RRFC_ARATH	sp|A3BLC3|RRFC_ORYSJ	0.20	60.38
CLS00266	Arabidopsis thaliana	Oryza sativa	sp|Q9M1X0|RRFC_ARATH	tr|Q7X8U6|Q7X8U6_ORYSJ	0.20	31.54
CLS00266	Arabidopsis thaliana	Pseudomonas aeruginosa	sp|Q9M1X0|RRFC_ARATH	sp|O82853|RRF_PSEAE	4.00	41.62
CLS00266	Arabidopsis thaliana	Rattus norvegicus	sp|Q9M1X0|RRFC_ARATH	sp|Q5RKI9|RRFM_RAT	1.50	23.46
CLS00266	Arabidopsis thaliana	Saccharomyces cerevisiae	sp|Q9M1X0|RRFC_ARATH	sp|P38771|RRF1_YEAST	1.50	23.79
CLS00266	Arabidopsis thaliana	Salmonella typhi	sp|Q9M1X0|RRFC_ARATH	sp|P66738|RRF_SALTY	4.00	41.08
CLS00266	Arabidopsis thaliana	Thermotoga maritima	sp|Q9M1X0|RRFC_ARATH	sp|Q9X1B9|RRF_THEMA	4.00	41.62
CLS00266	Arabidopsis thaliana	Xenopus laevis	sp|Q9M1X0|RRFC_ARATH	tr|Q0V9F8|Q0V9F8_XENTR	1.50	25.10
CLS00266	Arabidopsis thaliana	Yersinia pestis	sp|Q9M1X0|RRFC_ARATH	sp|Q8ZH63|RRF_YERPE	4.00	44.32
CLS00266	Bacillus subtilis	Caenorhabditis elegans	sp|P81101|RRF_BACSU	sp|P91478|RRFM_CAEEL	4.00	19.23
CLS00266	Bacillus subtilis	Danio rerio	sp|P81101|RRF_BACSU	tr|F1QJ48|F1QJ48_DANRE	4.00	28.02
CLS00266	Bacillus subtilis	Drosophila melanogaster	sp|P81101|RRF_BACSU	tr|Q9VSW4|Q9VSW4_DROME	4.00	24.73
CLS00266	Bacillus subtilis	Escherichia coli	sp|P81101|RRF_BACSU	sp|P0A805|RRF_ECOLI	3.10	48.65
CLS00266	Bacillus subtilis	Gallus gallus	sp|P81101|RRF_BACSU	tr|E1BQ58|E1BQ58_CHICK	4.00	24.73
CLS00266	Bacillus subtilis	Haemophilus influenzae	sp|P81101|RRF_BACSU	sp|P44307|RRF_HAEIN	3.10	49.19
CLS00266	Bacillus subtilis	Homo sapiens	sp|P81101|RRF_BACSU	sp|Q96E11|RRFM_HUMAN	4.00	27.47
CLS00266	Bacillus subtilis	Mycobacterium tuberculosis	sp|P81101|RRF_BACSU	sp|P9WGY1|RRF_MYCTU	3.10	51.35
CLS00266	Bacillus subtilis	Oryza sativa	sp|P81101|RRF_BACSU	sp|A3BLC3|RRFC_ORYSJ	4.00	49.73
CLS00266	Bacillus subtilis	Oryza sativa	sp|P81101|RRF_BACSU	tr|Q7X8U6|Q7X8U6_ORYSJ	4.00	37.70
CLS00266	Bacillus subtilis	Pseudomonas aeruginosa	sp|P81101|RRF_BACSU	sp|O82853|RRF_PSEAE	3.10	45.41
CLS00266	Bacillus subtilis	Rattus norvegicus	sp|P81101|RRF_BACSU	sp|Q5RKI9|RRFM_RAT	4.00	26.92
CLS00266	Bacillus subtilis	Saccharomyces cerevisiae	sp|P81101|RRF_BACSU	sp|P38771|RRF1_YEAST	4.00	20.99
CLS00266	Bacillus subtilis	Salmonella typhi	sp|P81101|RRF_BACSU	sp|P66738|RRF_SALTY	3.10	49.19
CLS00266	Bacillus subtilis	Thermotoga maritima	sp|P81101|RRF_BACSU	sp|Q9X1B9|RRF_THEMA	4.00	42.70
CLS00266	Bacillus subtilis	Xenopus laevis	sp|P81101|RRF_BACSU	tr|Q0V9F8|Q0V9F8_XENTR	4.00	25.41
CLS00266	Bacillus subtilis	Yersinia pestis	sp|P81101|RRF_BACSU	sp|Q8ZH63|RRF_YERPE	3.10	49.73
CLS00266	Caenorhabditis elegans	Danio rerio	sp|P91478|RRFM_CAEEL	tr|F1QJ48|F1QJ48_DANRE	0.80	22.75
CLS00266	Caenorhabditis elegans	Drosophila melanogaster	sp|P91478|RRFM_CAEEL	tr|Q9VSW4|Q9VSW4_DROME	0.70	23.08
CLS00266	Caenorhabditis elegans	Escherichia coli	sp|P91478|RRFM_CAEEL	sp|P0A805|RRF_ECOLI	4.00	21.98
CLS00266	Caenorhabditis elegans	Gallus gallus	sp|P91478|RRFM_CAEEL	tr|E1BQ58|E1BQ58_CHICK	0.80	26.29
CLS00266	Caenorhabditis elegans	Haemophilus influenzae	sp|P91478|RRFM_CAEEL	sp|P44307|RRF_HAEIN	4.00	18.68
CLS00266	Caenorhabditis elegans	Homo sapiens	sp|P91478|RRFM_CAEEL	sp|Q96E11|RRFM_HUMAN	0.80	21.46
CLS00266	Caenorhabditis elegans	Mycobacterium tuberculosis	sp|P91478|RRFM_CAEEL	sp|P9WGY1|RRF_MYCTU	4.00	21.43
CLS00266	Caenorhabditis elegans	Oryza sativa	sp|P91478|RRFM_CAEEL	sp|A3BLC3|RRFC_ORYSJ	1.50	22.75
CLS00266	Caenorhabditis elegans	Oryza sativa	sp|P91478|RRFM_CAEEL	tr|Q7X8U6|Q7X8U6_ORYSJ	1.50	18.03
CLS00266	Caenorhabditis elegans	Pseudomonas aeruginosa	sp|P91478|RRFM_CAEEL	sp|O82853|RRF_PSEAE	4.00	19.67
CLS00266	Caenorhabditis elegans	Rattus norvegicus	sp|P91478|RRFM_CAEEL	sp|Q5RKI9|RRFM_RAT	0.80	21.79
CLS00266	Caenorhabditis elegans	Saccharomyces cerevisiae	sp|P91478|RRFM_CAEEL	sp|P38771|RRF1_YEAST	1.30	18.30
CLS00266	Caenorhabditis elegans	Salmonella typhi	sp|P91478|RRFM_CAEEL	sp|P66738|RRF_SALTY	4.00	23.50
CLS00266	Caenorhabditis elegans	Thermotoga maritima	sp|P91478|RRFM_CAEEL	sp|Q9X1B9|RRF_THEMA	4.00	21.98
CLS00266	Caenorhabditis elegans	Xenopus laevis	sp|P91478|RRFM_CAEEL	tr|Q0V9F8|Q0V9F8_XENTR	0.80	22.32
CLS00266	Caenorhabditis elegans	Yersinia pestis	sp|P91478|RRFM_CAEEL	sp|Q8ZH63|RRF_YERPE	4.00	17.58
CLS00266	Danio rerio	Drosophila melanogaster	tr|F1QJ48|F1QJ48_DANRE	tr|Q9VSW4|Q9VSW4_DROME	0.80	35.74
CLS00266	Danio rerio	Escherichia coli	tr|F1QJ48|F1QJ48_DANRE	sp|P0A805|RRF_ECOLI	4.00	30.22
CLS00266	Danio rerio	Gallus gallus	tr|F1QJ48|F1QJ48_DANRE	tr|E1BQ58|E1BQ58_CHICK	0.40	64.31
CLS00266	Danio rerio	Haemophilus influenzae	tr|F1QJ48|F1QJ48_DANRE	sp|P44307|RRF_HAEIN	4.00	32.97
CLS00266	Danio rerio	Homo sapiens	tr|F1QJ48|F1QJ48_DANRE	sp|Q96E11|RRFM_HUMAN	0.40	56.81
CLS00266	Danio rerio	Mycobacterium tuberculosis	tr|F1QJ48|F1QJ48_DANRE	sp|P9WGY1|RRF_MYCTU	4.00	29.67
CLS00266	Danio rerio	Oryza sativa	tr|F1QJ48|F1QJ48_DANRE	sp|A3BLC3|RRFC_ORYSJ	1.50	19.69
CLS00266	Danio rerio	Oryza sativa	tr|F1QJ48|F1QJ48_DANRE	tr|Q7X8U6|Q7X8U6_ORYSJ	1.50	28.69
CLS00266	Danio rerio	Pseudomonas aeruginosa	tr|F1QJ48|F1QJ48_DANRE	sp|O82853|RRF_PSEAE	4.00	29.67
CLS00266	Danio rerio	Rattus norvegicus	tr|F1QJ48|F1QJ48_DANRE	sp|Q5RKI9|RRFM_RAT	0.40	61.81
CLS00266	Danio rerio	Saccharomyces cerevisiae	tr|F1QJ48|F1QJ48_DANRE	sp|P38771|RRF1_YEAST	1.30	17.41
CLS00266	Danio rerio	Salmonella typhi	tr|F1QJ48|F1QJ48_DANRE	sp|P66738|RRF_SALTY	4.00	31.87
CLS00266	Danio rerio	Thermotoga maritima	tr|F1QJ48|F1QJ48_DANRE	sp|Q9X1B9|RRF_THEMA	4.00	27.47
CLS00266	Danio rerio	Xenopus laevis	tr|F1QJ48|F1QJ48_DANRE	tr|Q0V9F8|Q0V9F8_XENTR	0.40	63.35
CLS00266	Danio rerio	Yersinia pestis	tr|F1QJ48|F1QJ48_DANRE	sp|Q8ZH63|RRF_YERPE	4.00	30.77
CLS00266	Drosophila melanogaster	Escherichia coli	tr|Q9VSW4|Q9VSW4_DROME	sp|P0A805|RRF_ECOLI	4.00	27.47
CLS00266	Drosophila melanogaster	Gallus gallus	tr|Q9VSW4|Q9VSW4_DROME	tr|E1BQ58|E1BQ58_CHICK	0.80	38.55
CLS00266	Drosophila melanogaster	Haemophilus influenzae	tr|Q9VSW4|Q9VSW4_DROME	sp|P44307|RRF_HAEIN	4.00	29.67
CLS00266	Drosophila melanogaster	Homo sapiens	tr|Q9VSW4|Q9VSW4_DROME	sp|Q96E11|RRFM_HUMAN	0.80	32.81
CLS00266	Drosophila melanogaster	Mycobacterium tuberculosis	tr|Q9VSW4|Q9VSW4_DROME	sp|P9WGY1|RRF_MYCTU	4.00	22.53
CLS00266	Drosophila melanogaster	Oryza sativa	tr|Q9VSW4|Q9VSW4_DROME	sp|A3BLC3|RRFC_ORYSJ	1.50	18.18
CLS00266	Drosophila melanogaster	Oryza sativa	tr|Q9VSW4|Q9VSW4_DROME	tr|Q7X8U6|Q7X8U6_ORYSJ	1.50	24.90
CLS00266	Drosophila melanogaster	Pseudomonas aeruginosa	tr|Q9VSW4|Q9VSW4_DROME	sp|O82853|RRF_PSEAE	4.00	26.37
CLS00266	Drosophila melanogaster	Rattus norvegicus	tr|Q9VSW4|Q9VSW4_DROME	sp|Q5RKI9|RRFM_RAT	0.80	32.81
CLS00266	Drosophila melanogaster	Saccharomyces cerevisiae	tr|Q9VSW4|Q9VSW4_DROME	sp|P38771|RRF1_YEAST	1.30	19.64
CLS00266	Drosophila melanogaster	Salmonella typhi	tr|Q9VSW4|Q9VSW4_DROME	sp|P66738|RRF_SALTY	4.00	28.02
CLS00266	Drosophila melanogaster	Thermotoga maritima	tr|Q9VSW4|Q9VSW4_DROME	sp|Q9X1B9|RRF_THEMA	4.00	23.08
CLS00266	Drosophila melanogaster	Xenopus laevis	tr|Q9VSW4|Q9VSW4_DROME	tr|Q0V9F8|Q0V9F8_XENTR	0.80	34.00
CLS00266	Drosophila melanogaster	Yersinia pestis	tr|Q9VSW4|Q9VSW4_DROME	sp|Q8ZH63|RRF_YERPE	4.00	27.47
CLS00266	Escherichia coli	Gallus gallus	sp|P0A805|RRF_ECOLI	tr|E1BQ58|E1BQ58_CHICK	4.00	29.67
CLS00266	Escherichia coli	Haemophilus influenzae	sp|P0A805|RRF_ECOLI	sp|P44307|RRF_HAEIN	0.70	68.65
CLS00266	Escherichia coli	Homo sapiens	sp|P0A805|RRF_ECOLI	sp|Q96E11|RRFM_HUMAN	4.00	28.57
CLS00266	Escherichia coli	Mycobacterium tuberculosis	sp|P0A805|RRF_ECOLI	sp|P9WGY1|RRF_MYCTU	3.10	40.00
CLS00266	Escherichia coli	Oryza sativa	sp|P0A805|RRF_ECOLI	sp|A3BLC3|RRFC_ORYSJ	4.00	44.32
CLS00266	Escherichia coli	Oryza sativa	sp|P0A805|RRF_ECOLI	tr|Q7X8U6|Q7X8U6_ORYSJ	4.00	35.52
CLS00266	Escherichia coli	Pseudomonas aeruginosa	sp|P0A805|RRF_ECOLI	sp|O82853|RRF_PSEAE	1.40	63.78
CLS00266	Escherichia coli	Rattus norvegicus	sp|P0A805|RRF_ECOLI	sp|Q5RKI9|RRFM_RAT	4.00	28.57
CLS00266	Escherichia coli	Saccharomyces cerevisiae	sp|P0A805|RRF_ECOLI	sp|P38771|RRF1_YEAST	4.00	22.35
CLS00266	Escherichia coli	Salmonella typhi	sp|P0A805|RRF_ECOLI	sp|P66738|RRF_SALTY	0.10	94.05
CLS00266	Escherichia coli	Thermotoga maritima	sp|P0A805|RRF_ECOLI	sp|Q9X1B9|RRF_THEMA	4.00	40.00
CLS00266	Escherichia coli	Xenopus laevis	sp|P0A805|RRF_ECOLI	tr|Q0V9F8|Q0V9F8_XENTR	4.00	29.67
CLS00266	Escherichia coli	Yersinia pestis	sp|P0A805|RRF_ECOLI	sp|Q8ZH63|RRF_YERPE	0.40	81.08
CLS00266	Gallus gallus	Haemophilus influenzae	tr|E1BQ58|E1BQ58_CHICK	sp|P44307|RRF_HAEIN	4.00	30.77
CLS00266	Gallus gallus	Homo sapiens	tr|E1BQ58|E1BQ58_CHICK	sp|Q96E11|RRFM_HUMAN	0.30	62.16
CLS00266	Gallus gallus	Mycobacterium tuberculosis	tr|E1BQ58|E1BQ58_CHICK	sp|P9WGY1|RRF_MYCTU	4.00	28.02
CLS00266	Gallus gallus	Oryza sativa	tr|E1BQ58|E1BQ58_CHICK	sp|A3BLC3|RRFC_ORYSJ	1.50	21.88
CLS00266	Gallus gallus	Oryza sativa	tr|E1BQ58|E1BQ58_CHICK	tr|Q7X8U6|Q7X8U6_ORYSJ	1.50	26.85
CLS00266	Gallus gallus	Pseudomonas aeruginosa	tr|E1BQ58|E1BQ58_CHICK	sp|O82853|RRF_PSEAE	4.00	26.92
CLS00266	Gallus gallus	Rattus norvegicus	tr|E1BQ58|E1BQ58_CHICK	sp|Q5RKI9|RRFM_RAT	0.30	63.71
CLS00266	Gallus gallus	Saccharomyces cerevisiae	tr|E1BQ58|E1BQ58_CHICK	sp|P38771|RRF1_YEAST	1.30	20.00
CLS00266	Gallus gallus	Salmonella typhi	tr|E1BQ58|E1BQ58_CHICK	sp|P66738|RRF_SALTY	4.00	31.32
CLS00266	Gallus gallus	Thermotoga maritima	tr|E1BQ58|E1BQ58_CHICK	sp|Q9X1B9|RRF_THEMA	4.00	27.47
CLS00266	Gallus gallus	Xenopus laevis	tr|E1BQ58|E1BQ58_CHICK	tr|Q0V9F8|Q0V9F8_XENTR	0.40	61.60
CLS00266	Gallus gallus	Yersinia pestis	tr|E1BQ58|E1BQ58_CHICK	sp|Q8ZH63|RRF_YERPE	4.00	28.57
CLS00266	Haemophilus influenzae	Homo sapiens	sp|P44307|RRF_HAEIN	sp|Q96E11|RRFM_HUMAN	4.00	30.22
CLS00266	Haemophilus influenzae	Mycobacterium tuberculosis	sp|P44307|RRF_HAEIN	sp|P9WGY1|RRF_MYCTU	3.10	41.62
CLS00266	Haemophilus influenzae	Oryza sativa	sp|P44307|RRF_HAEIN	sp|A3BLC3|RRFC_ORYSJ	4.00	41.62
CLS00266	Haemophilus influenzae	Oryza sativa	sp|P44307|RRF_HAEIN	tr|Q7X8U6|Q7X8U6_ORYSJ	4.00	36.61
CLS00266	Haemophilus influenzae	Pseudomonas aeruginosa	sp|P44307|RRF_HAEIN	sp|O82853|RRF_PSEAE	1.40	58.92
CLS00266	Haemophilus influenzae	Rattus norvegicus	sp|P44307|RRF_HAEIN	sp|Q5RKI9|RRFM_RAT	4.00	30.77
CLS00266	Haemophilus influenzae	Saccharomyces cerevisiae	sp|P44307|RRF_HAEIN	sp|P38771|RRF1_YEAST	4.00	23.33
CLS00266	Haemophilus influenzae	Salmonella typhi	sp|P44307|RRF_HAEIN	sp|P66738|RRF_SALTY	0.70	71.35
CLS00266	Haemophilus influenzae	Thermotoga maritima	sp|P44307|RRF_HAEIN	sp|Q9X1B9|RRF_THEMA	4.00	42.70
CLS00266	Haemophilus influenzae	Xenopus laevis	sp|P44307|RRF_HAEIN	tr|Q0V9F8|Q0V9F8_XENTR	4.00	29.67
CLS00266	Haemophilus influenzae	Yersinia pestis	sp|P44307|RRF_HAEIN	sp|Q8ZH63|RRF_YERPE	0.70	75.14
CLS00266	Homo sapiens	Mycobacterium tuberculosis	sp|Q96E11|RRFM_HUMAN	sp|P9WGY1|RRF_MYCTU	4.00	28.57
CLS00266	Homo sapiens	Oryza sativa	sp|Q96E11|RRFM_HUMAN	sp|A3BLC3|RRFC_ORYSJ	1.50	19.92
CLS00266	Homo sapiens	Oryza sativa	sp|Q96E11|RRFM_HUMAN	tr|Q7X8U6|Q7X8U6_ORYSJ	1.50	24.71
CLS00266	Homo sapiens	Pseudomonas aeruginosa	sp|Q96E11|RRFM_HUMAN	sp|O82853|RRF_PSEAE	4.00	28.02
CLS00266	Homo sapiens	Rattus norvegicus	sp|Q96E11|RRFM_HUMAN	sp|Q5RKI9|RRFM_RAT	0.10	85.11
CLS00266	Homo sapiens	Saccharomyces cerevisiae	sp|Q96E11|RRFM_HUMAN	sp|P38771|RRF1_YEAST	1.30	21.78
CLS00266	Homo sapiens	Salmonella typhi	sp|Q96E11|RRFM_HUMAN	sp|P66738|RRF_SALTY	4.00	30.22
CLS00266	Homo sapiens	Thermotoga maritima	sp|Q96E11|RRFM_HUMAN	sp|Q9X1B9|RRF_THEMA	4.00	29.67
CLS00266	Homo sapiens	Xenopus laevis	sp|Q96E11|RRFM_HUMAN	tr|Q0V9F8|Q0V9F8_XENTR	0.40	59.13
CLS00266	Homo sapiens	Yersinia pestis	sp|Q96E11|RRFM_HUMAN	sp|Q8ZH63|RRF_YERPE	4.00	29.67
CLS00266	Mycobacterium tuberculosis	Oryza sativa	sp|P9WGY1|RRF_MYCTU	sp|A3BLC3|RRFC_ORYSJ	4.00	42.70
CLS00266	Mycobacterium tuberculosis	Oryza sativa	sp|P9WGY1|RRF_MYCTU	tr|Q7X8U6|Q7X8U6_ORYSJ	4.00	32.79
CLS00266	Mycobacterium tuberculosis	Pseudomonas aeruginosa	sp|P9WGY1|RRF_MYCTU	sp|O82853|RRF_PSEAE	3.10	40.54
CLS00266	Mycobacterium tuberculosis	Rattus norvegicus	sp|P9WGY1|RRF_MYCTU	sp|Q5RKI9|RRFM_RAT	4.00	28.57
CLS00266	Mycobacterium tuberculosis	Saccharomyces cerevisiae	sp|P9WGY1|RRF_MYCTU	sp|P38771|RRF1_YEAST	4.00	22.73
CLS00266	Mycobacterium tuberculosis	Salmonella typhi	sp|P9WGY1|RRF_MYCTU	sp|P66738|RRF_SALTY	3.10	38.92
CLS00266	Mycobacterium tuberculosis	Thermotoga maritima	sp|P9WGY1|RRF_MYCTU	sp|Q9X1B9|RRF_THEMA	4.00	40.00
CLS00266	Mycobacterium tuberculosis	Xenopus laevis	sp|P9WGY1|RRF_MYCTU	tr|Q0V9F8|Q0V9F8_XENTR	4.00	29.67
CLS00266	Mycobacterium tuberculosis	Yersinia pestis	sp|P9WGY1|RRF_MYCTU	sp|Q8ZH63|RRF_YERPE	3.10	41.08
CLS00266	Oryza sativa	Pseudomonas aeruginosa	sp|A3BLC3|RRFC_ORYSJ	sp|O82853|RRF_PSEAE	4.00	40.00
CLS00266	Oryza sativa	Rattus norvegicus	sp|A3BLC3|RRFC_ORYSJ	sp|Q5RKI9|RRFM_RAT	1.50	21.40
CLS00266	Oryza sativa	Saccharomyces cerevisiae	sp|A3BLC3|RRFC_ORYSJ	sp|P38771|RRF1_YEAST	1.50	24.23
CLS00266	Oryza sativa	Salmonella typhi	sp|A3BLC3|RRFC_ORYSJ	sp|P66738|RRF_SALTY	4.00	44.32
CLS00266	Oryza sativa	Thermotoga maritima	sp|A3BLC3|RRFC_ORYSJ	sp|Q9X1B9|RRF_THEMA	4.00	39.46
CLS00266	Oryza sativa	Xenopus laevis	sp|A3BLC3|RRFC_ORYSJ	tr|Q0V9F8|Q0V9F8_XENTR	1.50	21.91
CLS00266	Oryza sativa	Yersinia pestis	sp|A3BLC3|RRFC_ORYSJ	sp|Q8ZH63|RRF_YERPE	4.00	45.95
CLS00266	Oryza sativa	Pseudomonas aeruginosa	tr|Q7X8U6|Q7X8U6_ORYSJ	sp|O82853|RRF_PSEAE	4.00	32.79
CLS00266	Oryza sativa	Rattus norvegicus	tr|Q7X8U6|Q7X8U6_ORYSJ	sp|Q5RKI9|RRFM_RAT	1.50	26.17
CLS00266	Oryza sativa	Saccharomyces cerevisiae	tr|Q7X8U6|Q7X8U6_ORYSJ	sp|P38771|RRF1_YEAST	1.50	20.89
CLS00266	Oryza sativa	Salmonella typhi	tr|Q7X8U6|Q7X8U6_ORYSJ	sp|P66738|RRF_SALTY	4.00	36.61
CLS00266	Oryza sativa	Thermotoga maritima	tr|Q7X8U6|Q7X8U6_ORYSJ	sp|Q9X1B9|RRF_THEMA	4.00	36.61
CLS00266	Oryza sativa	Xenopus laevis	tr|Q7X8U6|Q7X8U6_ORYSJ	tr|Q0V9F8|Q0V9F8_XENTR	1.50	25.10
CLS00266	Oryza sativa	Yersinia pestis	tr|Q7X8U6|Q7X8U6_ORYSJ	sp|Q8ZH63|RRF_YERPE	4.00	36.07
CLS00266	Pseudomonas aeruginosa	Rattus norvegicus	sp|O82853|RRF_PSEAE	sp|Q5RKI9|RRFM_RAT	4.00	28.57
CLS00266	Pseudomonas aeruginosa	Saccharomyces cerevisiae	sp|O82853|RRF_PSEAE	sp|P38771|RRF1_YEAST	4.00	23.30
CLS00266	Pseudomonas aeruginosa	Salmonella typhi	sp|O82853|RRF_PSEAE	sp|P66738|RRF_SALTY	1.40	60.54
CLS00266	Pseudomonas aeruginosa	Thermotoga maritima	sp|O82853|RRF_PSEAE	sp|Q9X1B9|RRF_THEMA	4.00	41.08
CLS00266	Pseudomonas aeruginosa	Xenopus laevis	sp|O82853|RRF_PSEAE	tr|Q0V9F8|Q0V9F8_XENTR	4.00	29.83
CLS00266	Pseudomonas aeruginosa	Yersinia pestis	sp|O82853|RRF_PSEAE	sp|Q8ZH63|RRF_YERPE	1.40	66.49
CLS00266	Rattus norvegicus	Saccharomyces cerevisiae	sp|Q5RKI9|RRFM_RAT	sp|P38771|RRF1_YEAST	1.30	18.67
CLS00266	Rattus norvegicus	Salmonella typhi	sp|Q5RKI9|RRFM_RAT	sp|P66738|RRF_SALTY	4.00	30.22
CLS00266	Rattus norvegicus	Thermotoga maritima	sp|Q5RKI9|RRFM_RAT	sp|Q9X1B9|RRF_THEMA	4.00	28.02
CLS00266	Rattus norvegicus	Xenopus laevis	sp|Q5RKI9|RRFM_RAT	tr|Q0V9F8|Q0V9F8_XENTR	0.40	58.73
CLS00266	Rattus norvegicus	Yersinia pestis	sp|Q5RKI9|RRFM_RAT	sp|Q8ZH63|RRF_YERPE	4.00	28.57
CLS00266	Saccharomyces cerevisiae	Salmonella typhi	sp|P38771|RRF1_YEAST	sp|P66738|RRF_SALTY	4.00	20.67
CLS00266	Saccharomyces cerevisiae	Thermotoga maritima	sp|P38771|RRF1_YEAST	sp|Q9X1B9|RRF_THEMA	4.00	22.65
CLS00266	Saccharomyces cerevisiae	Xenopus laevis	sp|P38771|RRF1_YEAST	tr|Q0V9F8|Q0V9F8_XENTR	1.30	19.56
CLS00266	Saccharomyces cerevisiae	Yersinia pestis	sp|P38771|RRF1_YEAST	sp|Q8ZH63|RRF_YERPE	4.00	21.67
CLS00266	Salmonella typhi	Thermotoga maritima	sp|P66738|RRF_SALTY	sp|Q9X1B9|RRF_THEMA	4.00	40.54
CLS00266	Salmonella typhi	Xenopus laevis	sp|P66738|RRF_SALTY	tr|Q0V9F8|Q0V9F8_XENTR	4.00	30.77
CLS00266	Salmonella typhi	Yersinia pestis	sp|P66738|RRF_SALTY	sp|Q8ZH63|RRF_YERPE	0.40	80.54
CLS00266	Thermotoga maritima	Xenopus laevis	sp|Q9X1B9|RRF_THEMA	tr|Q0V9F8|Q0V9F8_XENTR	4.00	28.57
CLS00266	Thermotoga maritima	Yersinia pestis	sp|Q9X1B9|RRF_THEMA	sp|Q8ZH63|RRF_YERPE	4.00	41.62
CLS00266	Xenopus laevis	Yersinia pestis	tr|Q0V9F8|Q0V9F8_XENTR	sp|Q8ZH63|RRF_YERPE	4.00	30.94
CLS00267	Arabidopsis thaliana	Bacillus subtilis	tr|Q9LJX6|Q9LJX6_ARATH	sp|P46899|RL18_BACSU	4.00	28.33
CLS00267	Arabidopsis thaliana	Caenorhabditis elegans	tr|Q9LJX6|Q9LJX6_ARATH	sp|P34378|RM18_CAEEL	1.50	13.86
CLS00267	Arabidopsis thaliana	Danio rerio	tr|Q9LJX6|Q9LJX6_ARATH	tr|F1R1S5|F1R1S5_DANRE	1.50	16.22
CLS00267	Arabidopsis thaliana	Escherichia coli	tr|Q9LJX6|Q9LJX6_ARATH	sp|P0C018|RL18_ECOLI	4.00	24.79
CLS00267	Arabidopsis thaliana	Gallus gallus	tr|Q9LJX6|Q9LJX6_ARATH	tr|E1BVT7|E1BVT7_CHICK	1.50	21.84
CLS00267	Arabidopsis thaliana	Haemophilus influenzae	tr|Q9LJX6|Q9LJX6_ARATH	sp|P44356|RL18_HAEIN	4.00	25.64
CLS00267	Arabidopsis thaliana	Homo sapiens	tr|Q9LJX6|Q9LJX6_ARATH	sp|Q9H0U6|RM18_HUMAN	1.50	23.26
CLS00267	Arabidopsis thaliana	Mycobacterium tuberculosis	tr|Q9LJX6|Q9LJX6_ARATH	sp|P9WHD1|RL18_MYCTU	4.00	27.05
CLS00267	Arabidopsis thaliana	Oryza sativa	tr|Q9LJX6|Q9LJX6_ARATH	tr|Q6ZGY5|Q6ZGY5_ORYSJ	0.20	64.44
CLS00267	Arabidopsis thaliana	Oryza sativa	tr|Q9LJX6|Q9LJX6_ARATH	sp|Q8SAY0|RK18_ORYSJ	0.20	21.43
CLS00267	Arabidopsis thaliana	Pseudomonas aeruginosa	tr|Q9LJX6|Q9LJX6_ARATH	sp|Q9HWF1|RL18_PSEAE	4.00	29.31
CLS00267	Arabidopsis thaliana	Rattus norvegicus	tr|Q9LJX6|Q9LJX6_ARATH	tr|B2RZ57|B2RZ57_RAT	1.50	22.09
CLS00267	Arabidopsis thaliana	Salmonella typhi	tr|Q9LJX6|Q9LJX6_ARATH	sp|Q7CPL6|RL18_SALTY	4.00	26.50
CLS00267	Arabidopsis thaliana	Thermotoga maritima	tr|Q9LJX6|Q9LJX6_ARATH	sp|Q9ZAE3|RL18_THEMA	4.00	27.87
CLS00267	Arabidopsis thaliana	Xenopus laevis	tr|Q9LJX6|Q9LJX6_ARATH	tr|Q6P354|Q6P354_XENTR	1.50	20.96
CLS00267	Arabidopsis thaliana	Yersinia pestis	tr|Q9LJX6|Q9LJX6_ARATH	sp|Q8ZJ96|RL18_YERPE	4.00	25.64
CLS00267	Arabidopsis thaliana	Bacillus subtilis	sp|Q9SX68|RK18_ARATH	sp|P46899|RL18_BACSU	4.00	57.50
CLS00267	Arabidopsis thaliana	Caenorhabditis elegans	sp|Q9SX68|RK18_ARATH	sp|P34378|RM18_CAEEL	1.50	10.12
CLS00267	Arabidopsis thaliana	Danio rerio	sp|Q9SX68|RK18_ARATH	tr|F1R1S5|F1R1S5_DANRE	1.50	18.45
CLS00267	Arabidopsis thaliana	Escherichia coli	sp|Q9SX68|RK18_ARATH	sp|P0C018|RL18_ECOLI	4.00	47.01
CLS00267	Arabidopsis thaliana	Gallus gallus	sp|Q9SX68|RK18_ARATH	tr|E1BVT7|E1BVT7_CHICK	1.50	22.89
CLS00267	Arabidopsis thaliana	Haemophilus influenzae	sp|Q9SX68|RK18_ARATH	sp|P44356|RL18_HAEIN	4.00	44.44
CLS00267	Arabidopsis thaliana	Homo sapiens	sp|Q9SX68|RK18_ARATH	sp|Q9H0U6|RM18_HUMAN	1.50	19.16
CLS00267	Arabidopsis thaliana	Mycobacterium tuberculosis	sp|Q9SX68|RK18_ARATH	sp|P9WHD1|RL18_MYCTU	4.00	48.36
CLS00267	Arabidopsis thaliana	Oryza sativa	sp|Q9SX68|RK18_ARATH	tr|Q6ZGY5|Q6ZGY5_ORYSJ	0.20	17.86
CLS00267	Arabidopsis thaliana	Oryza sativa	sp|Q9SX68|RK18_ARATH	sp|Q8SAY0|RK18_ORYSJ	0.20	60.48
CLS00267	Arabidopsis thaliana	Pseudomonas aeruginosa	sp|Q9SX68|RK18_ARATH	sp|Q9HWF1|RL18_PSEAE	4.00	49.14
CLS00267	Arabidopsis thaliana	Rattus norvegicus	sp|Q9SX68|RK18_ARATH	tr|B2RZ57|B2RZ57_RAT	1.50	18.45
CLS00267	Arabidopsis thaliana	Salmonella typhi	sp|Q9SX68|RK18_ARATH	sp|Q7CPL6|RL18_SALTY	4.00	47.01
CLS00267	Arabidopsis thaliana	Thermotoga maritima	sp|Q9SX68|RK18_ARATH	sp|Q9ZAE3|RL18_THEMA	4.00	59.84
CLS00267	Arabidopsis thaliana	Xenopus laevis	sp|Q9SX68|RK18_ARATH	tr|Q6P354|Q6P354_XENTR	1.50	18.07
CLS00267	Arabidopsis thaliana	Yersinia pestis	sp|Q9SX68|RK18_ARATH	sp|Q8ZJ96|RL18_YERPE	4.00	47.01
CLS00267	Bacillus subtilis	Caenorhabditis elegans	sp|P46899|RL18_BACSU	sp|P34378|RM18_CAEEL	4.00	17.50
CLS00267	Bacillus subtilis	Danio rerio	sp|P46899|RL18_BACSU	tr|F1R1S5|F1R1S5_DANRE	4.00	21.67
CLS00267	Bacillus subtilis	Escherichia coli	sp|P46899|RL18_BACSU	sp|P0C018|RL18_ECOLI	3.10	52.17
CLS00267	Bacillus subtilis	Gallus gallus	sp|P46899|RL18_BACSU	tr|E1BVT7|E1BVT7_CHICK	4.00	22.50
CLS00267	Bacillus subtilis	Haemophilus influenzae	sp|P46899|RL18_BACSU	sp|P44356|RL18_HAEIN	3.10	48.70
CLS00267	Bacillus subtilis	Homo sapiens	sp|P46899|RL18_BACSU	sp|Q9H0U6|RM18_HUMAN	4.00	28.33
CLS00267	Bacillus subtilis	Mycobacterium tuberculosis	sp|P46899|RL18_BACSU	sp|P9WHD1|RL18_MYCTU	3.10	52.50
CLS00267	Bacillus subtilis	Oryza sativa	sp|P46899|RL18_BACSU	tr|Q6ZGY5|Q6ZGY5_ORYSJ	4.00	26.67
CLS00267	Bacillus subtilis	Oryza sativa	sp|P46899|RL18_BACSU	sp|Q8SAY0|RK18_ORYSJ	4.00	59.17
CLS00267	Bacillus subtilis	Pseudomonas aeruginosa	sp|P46899|RL18_BACSU	sp|Q9HWF1|RL18_PSEAE	3.10	56.03
CLS00267	Bacillus subtilis	Rattus norvegicus	sp|P46899|RL18_BACSU	tr|B2RZ57|B2RZ57_RAT	4.00	26.89
CLS00267	Bacillus subtilis	Salmonella typhi	sp|P46899|RL18_BACSU	sp|Q7CPL6|RL18_SALTY	3.10	52.17
CLS00267	Bacillus subtilis	Thermotoga maritima	sp|P46899|RL18_BACSU	sp|Q9ZAE3|RL18_THEMA	4.00	69.17
CLS00267	Bacillus subtilis	Xenopus laevis	sp|P46899|RL18_BACSU	tr|Q6P354|Q6P354_XENTR	4.00	27.50
CLS00267	Bacillus subtilis	Yersinia pestis	sp|P46899|RL18_BACSU	sp|Q8ZJ96|RL18_YERPE	3.10	51.30
CLS00267	Caenorhabditis elegans	Danio rerio	sp|P34378|RM18_CAEEL	tr|F1R1S5|F1R1S5_DANRE	0.80	29.79
CLS00267	Caenorhabditis elegans	Escherichia coli	sp|P34378|RM18_CAEEL	sp|P0C018|RL18_ECOLI	4.00	26.50
CLS00267	Caenorhabditis elegans	Gallus gallus	sp|P34378|RM18_CAEEL	tr|E1BVT7|E1BVT7_CHICK	0.80	32.39
CLS00267	Caenorhabditis elegans	Haemophilus influenzae	sp|P34378|RM18_CAEEL	sp|P44356|RL18_HAEIN	4.00	25.64
CLS00267	Caenorhabditis elegans	Homo sapiens	sp|P34378|RM18_CAEEL	sp|Q9H0U6|RM18_HUMAN	0.80	34.75
CLS00267	Caenorhabditis elegans	Mycobacterium tuberculosis	sp|P34378|RM18_CAEEL	sp|P9WHD1|RL18_MYCTU	4.00	13.93
CLS00267	Caenorhabditis elegans	Oryza sativa	sp|P34378|RM18_CAEEL	tr|Q6ZGY5|Q6ZGY5_ORYSJ	1.50	13.86
CLS00267	Caenorhabditis elegans	Oryza sativa	sp|P34378|RM18_CAEEL	sp|Q8SAY0|RK18_ORYSJ	1.50	11.31
CLS00267	Caenorhabditis elegans	Pseudomonas aeruginosa	sp|P34378|RM18_CAEEL	sp|Q9HWF1|RL18_PSEAE	4.00	20.00
CLS00267	Caenorhabditis elegans	Rattus norvegicus	sp|P34378|RM18_CAEEL	tr|B2RZ57|B2RZ57_RAT	0.80	34.75
CLS00267	Caenorhabditis elegans	Salmonella typhi	sp|P34378|RM18_CAEEL	sp|Q7CPL6|RL18_SALTY	4.00	26.50
CLS00267	Caenorhabditis elegans	Thermotoga maritima	sp|P34378|RM18_CAEEL	sp|Q9ZAE3|RL18_THEMA	4.00	17.36
CLS00267	Caenorhabditis elegans	Xenopus laevis	sp|P34378|RM18_CAEEL	tr|Q6P354|Q6P354_XENTR	0.80	34.04
CLS00267	Caenorhabditis elegans	Yersinia pestis	sp|P34378|RM18_CAEEL	sp|Q8ZJ96|RL18_YERPE	4.00	24.79
CLS00267	Danio rerio	Escherichia coli	tr|F1R1S5|F1R1S5_DANRE	sp|P0C018|RL18_ECOLI	4.00	26.50
CLS00267	Danio rerio	Gallus gallus	tr|F1R1S5|F1R1S5_DANRE	tr|E1BVT7|E1BVT7_CHICK	0.40	45.60
CLS00267	Danio rerio	Haemophilus influenzae	tr|F1R1S5|F1R1S5_DANRE	sp|P44356|RL18_HAEIN	4.00	21.37
CLS00267	Danio rerio	Homo sapiens	tr|F1R1S5|F1R1S5_DANRE	sp|Q9H0U6|RM18_HUMAN	0.40	45.00
CLS00267	Danio rerio	Mycobacterium tuberculosis	tr|F1R1S5|F1R1S5_DANRE	sp|P9WHD1|RL18_MYCTU	4.00	21.31
CLS00267	Danio rerio	Oryza sativa	tr|F1R1S5|F1R1S5_DANRE	tr|Q6ZGY5|Q6ZGY5_ORYSJ	1.50	15.47
CLS00267	Danio rerio	Oryza sativa	tr|F1R1S5|F1R1S5_DANRE	sp|Q8SAY0|RK18_ORYSJ	1.50	26.19
CLS00267	Danio rerio	Pseudomonas aeruginosa	tr|F1R1S5|F1R1S5_DANRE	sp|Q9HWF1|RL18_PSEAE	4.00	25.00
CLS00267	Danio rerio	Rattus norvegicus	tr|F1R1S5|F1R1S5_DANRE	tr|B2RZ57|B2RZ57_RAT	0.40	43.33
CLS00267	Danio rerio	Salmonella typhi	tr|F1R1S5|F1R1S5_DANRE	sp|Q7CPL6|RL18_SALTY	4.00	26.50
CLS00267	Danio rerio	Thermotoga maritima	tr|F1R1S5|F1R1S5_DANRE	sp|Q9ZAE3|RL18_THEMA	4.00	22.13
CLS00267	Danio rerio	Xenopus laevis	tr|F1R1S5|F1R1S5_DANRE	tr|Q6P354|Q6P354_XENTR	0.40	50.29
CLS00267	Danio rerio	Yersinia pestis	tr|F1R1S5|F1R1S5_DANRE	sp|Q8ZJ96|RL18_YERPE	4.00	27.35
CLS00267	Escherichia coli	Gallus gallus	sp|P0C018|RL18_ECOLI	tr|E1BVT7|E1BVT7_CHICK	4.00	31.03
CLS00267	Escherichia coli	Haemophilus influenzae	sp|P0C018|RL18_ECOLI	sp|P44356|RL18_HAEIN	0.70	84.62
CLS00267	Escherichia coli	Homo sapiens	sp|P0C018|RL18_ECOLI	sp|Q9H0U6|RM18_HUMAN	4.00	31.90
CLS00267	Escherichia coli	Mycobacterium tuberculosis	sp|P0C018|RL18_ECOLI	sp|P9WHD1|RL18_MYCTU	3.10	45.61
CLS00267	Escherichia coli	Oryza sativa	sp|P0C018|RL18_ECOLI	tr|Q6ZGY5|Q6ZGY5_ORYSJ	4.00	23.93
CLS00267	Escherichia coli	Oryza sativa	sp|P0C018|RL18_ECOLI	sp|Q8SAY0|RK18_ORYSJ	4.00	46.15
CLS00267	Escherichia coli	Pseudomonas aeruginosa	sp|P0C018|RL18_ECOLI	sp|Q9HWF1|RL18_PSEAE	1.40	60.00
CLS00267	Escherichia coli	Rattus norvegicus	sp|P0C018|RL18_ECOLI	tr|B2RZ57|B2RZ57_RAT	4.00	32.76
CLS00267	Escherichia coli	Salmonella typhi	sp|P0C018|RL18_ECOLI	sp|Q7CPL6|RL18_SALTY	0.10	99.15
CLS00267	Escherichia coli	Thermotoga maritima	sp|P0C018|RL18_ECOLI	sp|Q9ZAE3|RL18_THEMA	4.00	51.28
CLS00267	Escherichia coli	Xenopus laevis	sp|P0C018|RL18_ECOLI	tr|Q6P354|Q6P354_XENTR	4.00	31.03
CLS00267	Escherichia coli	Yersinia pestis	sp|P0C018|RL18_ECOLI	sp|Q8ZJ96|RL18_YERPE	0.40	92.31
CLS00267	Gallus gallus	Haemophilus influenzae	tr|E1BVT7|E1BVT7_CHICK	sp|P44356|RL18_HAEIN	4.00	26.72
CLS00267	Gallus gallus	Homo sapiens	tr|E1BVT7|E1BVT7_CHICK	sp|Q9H0U6|RM18_HUMAN	0.30	60.00
CLS00267	Gallus gallus	Mycobacterium tuberculosis	tr|E1BVT7|E1BVT7_CHICK	sp|P9WHD1|RL18_MYCTU	4.00	22.95
CLS00267	Gallus gallus	Oryza sativa	tr|E1BVT7|E1BVT7_CHICK	tr|Q6ZGY5|Q6ZGY5_ORYSJ	1.50	20.81
CLS00267	Gallus gallus	Oryza sativa	tr|E1BVT7|E1BVT7_CHICK	sp|Q8SAY0|RK18_ORYSJ	1.50	21.43
CLS00267	Gallus gallus	Pseudomonas aeruginosa	tr|E1BVT7|E1BVT7_CHICK	sp|Q9HWF1|RL18_PSEAE	4.00	20.69
CLS00267	Gallus gallus	Rattus norvegicus	tr|E1BVT7|E1BVT7_CHICK	tr|B2RZ57|B2RZ57_RAT	0.30	60.56
CLS00267	Gallus gallus	Salmonella typhi	tr|E1BVT7|E1BVT7_CHICK	sp|Q7CPL6|RL18_SALTY	4.00	31.03
CLS00267	Gallus gallus	Thermotoga maritima	tr|E1BVT7|E1BVT7_CHICK	sp|Q9ZAE3|RL18_THEMA	4.00	20.49
CLS00267	Gallus gallus	Xenopus laevis	tr|E1BVT7|E1BVT7_CHICK	tr|Q6P354|Q6P354_XENTR	0.40	58.86
CLS00267	Gallus gallus	Yersinia pestis	tr|E1BVT7|E1BVT7_CHICK	sp|Q8ZJ96|RL18_YERPE	4.00	30.17
CLS00267	Haemophilus influenzae	Homo sapiens	sp|P44356|RL18_HAEIN	sp|Q9H0U6|RM18_HUMAN	4.00	26.72
CLS00267	Haemophilus influenzae	Mycobacterium tuberculosis	sp|P44356|RL18_HAEIN	sp|P9WHD1|RL18_MYCTU	3.10	42.98
CLS00267	Haemophilus influenzae	Oryza sativa	sp|P44356|RL18_HAEIN	tr|Q6ZGY5|Q6ZGY5_ORYSJ	4.00	23.93
CLS00267	Haemophilus influenzae	Oryza sativa	sp|P44356|RL18_HAEIN	sp|Q8SAY0|RK18_ORYSJ	4.00	42.74
CLS00267	Haemophilus influenzae	Pseudomonas aeruginosa	sp|P44356|RL18_HAEIN	sp|Q9HWF1|RL18_PSEAE	1.40	63.48
CLS00267	Haemophilus influenzae	Rattus norvegicus	sp|P44356|RL18_HAEIN	tr|B2RZ57|B2RZ57_RAT	4.00	26.72
CLS00267	Haemophilus influenzae	Salmonella typhi	sp|P44356|RL18_HAEIN	sp|Q7CPL6|RL18_SALTY	0.70	84.62
CLS00267	Haemophilus influenzae	Thermotoga maritima	sp|P44356|RL18_HAEIN	sp|Q9ZAE3|RL18_THEMA	4.00	46.15
CLS00267	Haemophilus influenzae	Xenopus laevis	sp|P44356|RL18_HAEIN	tr|Q6P354|Q6P354_XENTR	4.00	25.00
CLS00267	Haemophilus influenzae	Yersinia pestis	sp|P44356|RL18_HAEIN	sp|Q8ZJ96|RL18_YERPE	0.70	80.34
CLS00267	Homo sapiens	Mycobacterium tuberculosis	sp|Q9H0U6|RM18_HUMAN	sp|P9WHD1|RL18_MYCTU	4.00	23.14
CLS00267	Homo sapiens	Oryza sativa	sp|Q9H0U6|RM18_HUMAN	tr|Q6ZGY5|Q6ZGY5_ORYSJ	1.50	22.94
CLS00267	Homo sapiens	Oryza sativa	sp|Q9H0U6|RM18_HUMAN	sp|Q8SAY0|RK18_ORYSJ	1.50	21.56
CLS00267	Homo sapiens	Pseudomonas aeruginosa	sp|Q9H0U6|RM18_HUMAN	sp|Q9HWF1|RL18_PSEAE	4.00	26.72
CLS00267	Homo sapiens	Rattus norvegicus	sp|Q9H0U6|RM18_HUMAN	tr|B2RZ57|B2RZ57_RAT	0.10	81.11
CLS00267	Homo sapiens	Salmonella typhi	sp|Q9H0U6|RM18_HUMAN	sp|Q7CPL6|RL18_SALTY	4.00	31.90
CLS00267	Homo sapiens	Thermotoga maritima	sp|Q9H0U6|RM18_HUMAN	sp|Q9ZAE3|RL18_THEMA	4.00	28.10
CLS00267	Homo sapiens	Xenopus laevis	sp|Q9H0U6|RM18_HUMAN	tr|Q6P354|Q6P354_XENTR	0.40	58.29
CLS00267	Homo sapiens	Yersinia pestis	sp|Q9H0U6|RM18_HUMAN	sp|Q8ZJ96|RL18_YERPE	4.00	31.03
CLS00267	Mycobacterium tuberculosis	Oryza sativa	sp|P9WHD1|RL18_MYCTU	tr|Q6ZGY5|Q6ZGY5_ORYSJ	4.00	25.41
CLS00267	Mycobacterium tuberculosis	Oryza sativa	sp|P9WHD1|RL18_MYCTU	sp|Q8SAY0|RK18_ORYSJ	4.00	51.64
CLS00267	Mycobacterium tuberculosis	Pseudomonas aeruginosa	sp|P9WHD1|RL18_MYCTU	sp|Q9HWF1|RL18_PSEAE	3.10	44.83
CLS00267	Mycobacterium tuberculosis	Rattus norvegicus	sp|P9WHD1|RL18_MYCTU	tr|B2RZ57|B2RZ57_RAT	4.00	27.27
CLS00267	Mycobacterium tuberculosis	Salmonella typhi	sp|P9WHD1|RL18_MYCTU	sp|Q7CPL6|RL18_SALTY	3.10	45.61
CLS00267	Mycobacterium tuberculosis	Thermotoga maritima	sp|P9WHD1|RL18_MYCTU	sp|Q9ZAE3|RL18_THEMA	4.00	48.33
CLS00267	Mycobacterium tuberculosis	Xenopus laevis	sp|P9WHD1|RL18_MYCTU	tr|Q6P354|Q6P354_XENTR	4.00	22.13
CLS00267	Mycobacterium tuberculosis	Yersinia pestis	sp|P9WHD1|RL18_MYCTU	sp|Q8ZJ96|RL18_YERPE	3.10	44.35
CLS00267	Oryza sativa	Pseudomonas aeruginosa	tr|Q6ZGY5|Q6ZGY5_ORYSJ	sp|Q9HWF1|RL18_PSEAE	4.00	28.45
CLS00267	Oryza sativa	Rattus norvegicus	tr|Q6ZGY5|Q6ZGY5_ORYSJ	tr|B2RZ57|B2RZ57_RAT	1.50	21.76
CLS00267	Oryza sativa	Salmonella typhi	tr|Q6ZGY5|Q6ZGY5_ORYSJ	sp|Q7CPL6|RL18_SALTY	4.00	24.79
CLS00267	Oryza sativa	Thermotoga maritima	tr|Q6ZGY5|Q6ZGY5_ORYSJ	sp|Q9ZAE3|RL18_THEMA	4.00	23.77
CLS00267	Oryza sativa	Xenopus laevis	tr|Q6ZGY5|Q6ZGY5_ORYSJ	tr|Q6P354|Q6P354_XENTR	1.50	21.43
CLS00267	Oryza sativa	Yersinia pestis	tr|Q6ZGY5|Q6ZGY5_ORYSJ	sp|Q8ZJ96|RL18_YERPE	4.00	25.64
CLS00267	Oryza sativa	Pseudomonas aeruginosa	sp|Q8SAY0|RK18_ORYSJ	sp|Q9HWF1|RL18_PSEAE	4.00	48.28
CLS00267	Oryza sativa	Rattus norvegicus	sp|Q8SAY0|RK18_ORYSJ	tr|B2RZ57|B2RZ57_RAT	1.50	20.36
CLS00267	Oryza sativa	Salmonella typhi	sp|Q8SAY0|RK18_ORYSJ	sp|Q7CPL6|RL18_SALTY	4.00	46.15
CLS00267	Oryza sativa	Thermotoga maritima	sp|Q8SAY0|RK18_ORYSJ	sp|Q9ZAE3|RL18_THEMA	4.00	59.84
CLS00267	Oryza sativa	Xenopus laevis	sp|Q8SAY0|RK18_ORYSJ	tr|Q6P354|Q6P354_XENTR	1.50	21.95
CLS00267	Oryza sativa	Yersinia pestis	sp|Q8SAY0|RK18_ORYSJ	sp|Q8ZJ96|RL18_YERPE	4.00	49.57
CLS00267	Pseudomonas aeruginosa	Rattus norvegicus	sp|Q9HWF1|RL18_PSEAE	tr|B2RZ57|B2RZ57_RAT	4.00	27.59
CLS00267	Pseudomonas aeruginosa	Salmonella typhi	sp|Q9HWF1|RL18_PSEAE	sp|Q7CPL6|RL18_SALTY	1.40	60.00
CLS00267	Pseudomonas aeruginosa	Thermotoga maritima	sp|Q9HWF1|RL18_PSEAE	sp|Q9ZAE3|RL18_THEMA	4.00	58.62
CLS00267	Pseudomonas aeruginosa	Xenopus laevis	sp|Q9HWF1|RL18_PSEAE	tr|Q6P354|Q6P354_XENTR	4.00	25.86
CLS00267	Pseudomonas aeruginosa	Yersinia pestis	sp|Q9HWF1|RL18_PSEAE	sp|Q8ZJ96|RL18_YERPE	1.40	57.39
CLS00267	Rattus norvegicus	Salmonella typhi	tr|B2RZ57|B2RZ57_RAT	sp|Q7CPL6|RL18_SALTY	4.00	32.76
CLS00267	Rattus norvegicus	Thermotoga maritima	tr|B2RZ57|B2RZ57_RAT	sp|Q9ZAE3|RL18_THEMA	4.00	28.10
CLS00267	Rattus norvegicus	Xenopus laevis	tr|B2RZ57|B2RZ57_RAT	tr|Q6P354|Q6P354_XENTR	0.40	57.14
CLS00267	Rattus norvegicus	Yersinia pestis	tr|B2RZ57|B2RZ57_RAT	sp|Q8ZJ96|RL18_YERPE	4.00	31.90
CLS00267	Salmonella typhi	Thermotoga maritima	sp|Q7CPL6|RL18_SALTY	sp|Q9ZAE3|RL18_THEMA	4.00	51.28
CLS00267	Salmonella typhi	Xenopus laevis	sp|Q7CPL6|RL18_SALTY	tr|Q6P354|Q6P354_XENTR	4.00	28.45
CLS00267	Salmonella typhi	Yersinia pestis	sp|Q7CPL6|RL18_SALTY	sp|Q8ZJ96|RL18_YERPE	0.40	93.16
CLS00267	Thermotoga maritima	Xenopus laevis	sp|Q9ZAE3|RL18_THEMA	tr|Q6P354|Q6P354_XENTR	4.00	21.31
CLS00267	Thermotoga maritima	Yersinia pestis	sp|Q9ZAE3|RL18_THEMA	sp|Q8ZJ96|RL18_YERPE	4.00	51.28
CLS00267	Xenopus laevis	Yersinia pestis	tr|Q6P354|Q6P354_XENTR	sp|Q8ZJ96|RL18_YERPE	4.00	26.72
CLS00269	Agrobacterium tumefaciens	Arabidopsis thaliana	sp|B9JDT9|RL24_AGRRK	tr|Q9LT09|Q9LT09_ARATH	4.00	46.08
CLS00269	Agrobacterium tumefaciens	Bacillus subtilis	sp|B9JDT9|RL24_AGRRK	sp|P0CI78|RL24_BACSU	3.10	51.49
CLS00269	Agrobacterium tumefaciens	Caenorhabditis elegans	sp|B9JDT9|RL24_AGRRK	sp|P91353|RM24_CAEEL	4.00	29.41
CLS00269	Agrobacterium tumefaciens	Danio rerio	sp|B9JDT9|RL24_AGRRK	sp|Q6DH02|RM24_DANRE	4.00	33.33
CLS00269	Agrobacterium tumefaciens	Drosophila melanogaster	sp|B9JDT9|RL24_AGRRK	sp|Q9VMY1|RM24_DROME	4.00	37.25
CLS00269	Agrobacterium tumefaciens	Escherichia coli	sp|B9JDT9|RL24_AGRRK	sp|P60624|RL24_ECOLI	2.50	45.00
CLS00269	Agrobacterium tumefaciens	Gallus gallus	sp|B9JDT9|RL24_AGRRK	tr|H9KZY7|H9KZY7_CHICK	4.00	39.22
CLS00269	Agrobacterium tumefaciens	Haemophilus influenzae	sp|B9JDT9|RL24_AGRRK	sp|P44362|RL24_HAEIN	2.50	43.43
CLS00269	Agrobacterium tumefaciens	Homo sapiens	sp|B9JDT9|RL24_AGRRK	sp|Q96A35|RM24_HUMAN	4.00	40.20
CLS00269	Agrobacterium tumefaciens	Oryza sativa	sp|B9JDT9|RL24_AGRRK	tr|Q2RAS9|Q2RAS9_ORYSJ	4.00	43.14
CLS00269	Agrobacterium tumefaciens	Pseudomonas aeruginosa	sp|B9JDT9|RL24_AGRRK	sp|Q9HWE6|RL24_PSEAE	2.50	52.48
CLS00269	Agrobacterium tumefaciens	Rattus norvegicus	sp|B9JDT9|RL24_AGRRK	sp|Q66H47|RM24_RAT	4.00	35.29
CLS00269	Agrobacterium tumefaciens	Salmonella typhi	sp|B9JDT9|RL24_AGRRK	sp|P60626|RL24_SALTY	2.50	45.00
CLS00269	Agrobacterium tumefaciens	Thermotoga maritima	sp|B9JDT9|RL24_AGRRK	sp|P38513|RL24_THEMA	4.00	49.50
CLS00269	Agrobacterium tumefaciens	Xenopus laevis	sp|B9JDT9|RL24_AGRRK	tr|F7BXY4|F7BXY4_XENTR	4.00	32.35
CLS00269	Agrobacterium tumefaciens	Yersinia pestis	sp|B9JDT9|RL24_AGRRK	sp|Q8ZJA1|RL24_YERPE	2.50	45.00
CLS00269	Arabidopsis thaliana	Bacillus subtilis	tr|Q9LT09|Q9LT09_ARATH	sp|P0CI78|RL24_BACSU	4.00	49.02
CLS00269	Arabidopsis thaliana	Caenorhabditis elegans	tr|Q9LT09|Q9LT09_ARATH	sp|P91353|RM24_CAEEL	1.50	27.04
CLS00269	Arabidopsis thaliana	Danio rerio	tr|Q9LT09|Q9LT09_ARATH	sp|Q6DH02|RM24_DANRE	1.50	32.69
CLS00269	Arabidopsis thaliana	Drosophila melanogaster	tr|Q9LT09|Q9LT09_ARATH	sp|Q9VMY1|RM24_DROME	1.50	32.08
CLS00269	Arabidopsis thaliana	Escherichia coli	tr|Q9LT09|Q9LT09_ARATH	sp|P60624|RL24_ECOLI	4.00	45.10
CLS00269	Arabidopsis thaliana	Gallus gallus	tr|Q9LT09|Q9LT09_ARATH	tr|H9KZY7|H9KZY7_CHICK	1.50	30.77
CLS00269	Arabidopsis thaliana	Haemophilus influenzae	tr|Q9LT09|Q9LT09_ARATH	sp|P44362|RL24_HAEIN	4.00	40.59
CLS00269	Arabidopsis thaliana	Homo sapiens	tr|Q9LT09|Q9LT09_ARATH	sp|Q96A35|RM24_HUMAN	1.50	34.62
CLS00269	Arabidopsis thaliana	Oryza sativa	tr|Q9LT09|Q9LT09_ARATH	tr|Q2RAS9|Q2RAS9_ORYSJ	0.20	80.50
CLS00269	Arabidopsis thaliana	Pseudomonas aeruginosa	tr|Q9LT09|Q9LT09_ARATH	sp|Q9HWE6|RL24_PSEAE	4.00	46.08
CLS00269	Arabidopsis thaliana	Rattus norvegicus	tr|Q9LT09|Q9LT09_ARATH	sp|Q66H47|RM24_RAT	1.50	35.90
CLS00269	Arabidopsis thaliana	Salmonella typhi	tr|Q9LT09|Q9LT09_ARATH	sp|P60626|RL24_SALTY	4.00	45.10
CLS00269	Arabidopsis thaliana	Thermotoga maritima	tr|Q9LT09|Q9LT09_ARATH	sp|P38513|RL24_THEMA	4.00	45.19
CLS00269	Arabidopsis thaliana	Xenopus laevis	tr|Q9LT09|Q9LT09_ARATH	tr|F7BXY4|F7BXY4_XENTR	1.50	24.84
CLS00269	Arabidopsis thaliana	Yersinia pestis	tr|Q9LT09|Q9LT09_ARATH	sp|Q8ZJA1|RL24_YERPE	4.00	45.10
CLS00269	Bacillus subtilis	Caenorhabditis elegans	sp|P0CI78|RL24_BACSU	sp|P91353|RM24_CAEEL	4.00	29.13
CLS00269	Bacillus subtilis	Danio rerio	sp|P0CI78|RL24_BACSU	sp|Q6DH02|RM24_DANRE	4.00	30.39
CLS00269	Bacillus subtilis	Drosophila melanogaster	sp|P0CI78|RL24_BACSU	sp|Q9VMY1|RM24_DROME	4.00	34.31
CLS00269	Bacillus subtilis	Escherichia coli	sp|P0CI78|RL24_BACSU	sp|P60624|RL24_ECOLI	3.10	45.54
CLS00269	Bacillus subtilis	Gallus gallus	sp|P0CI78|RL24_BACSU	tr|H9KZY7|H9KZY7_CHICK	4.00	29.41
CLS00269	Bacillus subtilis	Haemophilus influenzae	sp|P0CI78|RL24_BACSU	sp|P44362|RL24_HAEIN	3.10	43.00
CLS00269	Bacillus subtilis	Homo sapiens	sp|P0CI78|RL24_BACSU	sp|Q96A35|RM24_HUMAN	4.00	27.45
CLS00269	Bacillus subtilis	Oryza sativa	sp|P0CI78|RL24_BACSU	tr|Q2RAS9|Q2RAS9_ORYSJ	4.00	50.98
CLS00269	Bacillus subtilis	Pseudomonas aeruginosa	sp|P0CI78|RL24_BACSU	sp|Q9HWE6|RL24_PSEAE	3.10	47.06
CLS00269	Bacillus subtilis	Rattus norvegicus	sp|P0CI78|RL24_BACSU	sp|Q66H47|RM24_RAT	4.00	29.41
CLS00269	Bacillus subtilis	Salmonella typhi	sp|P0CI78|RL24_BACSU	sp|P60626|RL24_SALTY	3.10	45.54
CLS00269	Bacillus subtilis	Thermotoga maritima	sp|P0CI78|RL24_BACSU	sp|P38513|RL24_THEMA	4.00	55.34
CLS00269	Bacillus subtilis	Xenopus laevis	sp|P0CI78|RL24_BACSU	tr|F7BXY4|F7BXY4_XENTR	4.00	26.21
CLS00269	Bacillus subtilis	Yersinia pestis	sp|P0CI78|RL24_BACSU	sp|Q8ZJA1|RL24_YERPE	3.10	44.55
CLS00269	Caenorhabditis elegans	Danio rerio	sp|P91353|RM24_CAEEL	sp|Q6DH02|RM24_DANRE	0.80	31.48
CLS00269	Caenorhabditis elegans	Drosophila melanogaster	sp|P91353|RM24_CAEEL	sp|Q9VMY1|RM24_DROME	0.70	40.24
CLS00269	Caenorhabditis elegans	Escherichia coli	sp|P91353|RM24_CAEEL	sp|P60624|RL24_ECOLI	4.00	23.08
CLS00269	Caenorhabditis elegans	Gallus gallus	sp|P91353|RM24_CAEEL	tr|H9KZY7|H9KZY7_CHICK	0.80	36.55
CLS00269	Caenorhabditis elegans	Haemophilus influenzae	sp|P91353|RM24_CAEEL	sp|P44362|RL24_HAEIN	4.00	22.33
CLS00269	Caenorhabditis elegans	Homo sapiens	sp|P91353|RM24_CAEEL	sp|Q96A35|RM24_HUMAN	0.80	37.96
CLS00269	Caenorhabditis elegans	Oryza sativa	sp|P91353|RM24_CAEEL	tr|Q2RAS9|Q2RAS9_ORYSJ	1.50	27.67
CLS00269	Caenorhabditis elegans	Pseudomonas aeruginosa	sp|P91353|RM24_CAEEL	sp|Q9HWE6|RL24_PSEAE	4.00	25.96
CLS00269	Caenorhabditis elegans	Rattus norvegicus	sp|P91353|RM24_CAEEL	sp|Q66H47|RM24_RAT	0.80	35.19
CLS00269	Caenorhabditis elegans	Salmonella typhi	sp|P91353|RM24_CAEEL	sp|P60626|RL24_SALTY	4.00	23.08
CLS00269	Caenorhabditis elegans	Thermotoga maritima	sp|P91353|RM24_CAEEL	sp|P38513|RL24_THEMA	4.00	29.52
CLS00269	Caenorhabditis elegans	Xenopus laevis	sp|P91353|RM24_CAEEL	tr|F7BXY4|F7BXY4_XENTR	0.80	30.23
CLS00269	Caenorhabditis elegans	Yersinia pestis	sp|P91353|RM24_CAEEL	sp|Q8ZJA1|RL24_YERPE	4.00	23.08
CLS00269	Danio rerio	Drosophila melanogaster	sp|Q6DH02|RM24_DANRE	sp|Q9VMY1|RM24_DROME	0.80	54.21
CLS00269	Danio rerio	Escherichia coli	sp|Q6DH02|RM24_DANRE	sp|P60624|RL24_ECOLI	4.00	32.35
CLS00269	Danio rerio	Gallus gallus	sp|Q6DH02|RM24_DANRE	tr|H9KZY7|H9KZY7_CHICK	0.40	69.04
CLS00269	Danio rerio	Haemophilus influenzae	sp|Q6DH02|RM24_DANRE	sp|P44362|RL24_HAEIN	4.00	31.68
CLS00269	Danio rerio	Homo sapiens	sp|Q6DH02|RM24_DANRE	sp|Q96A35|RM24_HUMAN	0.40	65.28
CLS00269	Danio rerio	Oryza sativa	sp|Q6DH02|RM24_DANRE	tr|Q2RAS9|Q2RAS9_ORYSJ	1.50	32.69
CLS00269	Danio rerio	Pseudomonas aeruginosa	sp|Q6DH02|RM24_DANRE	sp|Q9HWE6|RL24_PSEAE	4.00	29.41
CLS00269	Danio rerio	Rattus norvegicus	sp|Q6DH02|RM24_DANRE	sp|Q66H47|RM24_RAT	0.40	66.67
CLS00269	Danio rerio	Salmonella typhi	sp|Q6DH02|RM24_DANRE	sp|P60626|RL24_SALTY	4.00	32.35
CLS00269	Danio rerio	Thermotoga maritima	sp|Q6DH02|RM24_DANRE	sp|P38513|RL24_THEMA	4.00	40.38
CLS00269	Danio rerio	Xenopus laevis	sp|Q6DH02|RM24_DANRE	tr|F7BXY4|F7BXY4_XENTR	0.40	55.14
CLS00269	Danio rerio	Yersinia pestis	sp|Q6DH02|RM24_DANRE	sp|Q8ZJA1|RL24_YERPE	4.00	35.29
CLS00269	Drosophila melanogaster	Escherichia coli	sp|Q9VMY1|RM24_DROME	sp|P60624|RL24_ECOLI	4.00	34.31
CLS00269	Drosophila melanogaster	Gallus gallus	sp|Q9VMY1|RM24_DROME	tr|H9KZY7|H9KZY7_CHICK	0.80	50.25
CLS00269	Drosophila melanogaster	Haemophilus influenzae	sp|Q9VMY1|RM24_DROME	sp|P44362|RL24_HAEIN	4.00	34.65
CLS00269	Drosophila melanogaster	Homo sapiens	sp|Q9VMY1|RM24_DROME	sp|Q96A35|RM24_HUMAN	0.80	52.34
CLS00269	Drosophila melanogaster	Oryza sativa	sp|Q9VMY1|RM24_DROME	tr|Q2RAS9|Q2RAS9_ORYSJ	1.50	28.93
CLS00269	Drosophila melanogaster	Pseudomonas aeruginosa	sp|Q9VMY1|RM24_DROME	sp|Q9HWE6|RL24_PSEAE	4.00	28.43
CLS00269	Drosophila melanogaster	Rattus norvegicus	sp|Q9VMY1|RM24_DROME	sp|Q66H47|RM24_RAT	0.80	49.07
CLS00269	Drosophila melanogaster	Salmonella typhi	sp|Q9VMY1|RM24_DROME	sp|P60626|RL24_SALTY	4.00	34.31
CLS00269	Drosophila melanogaster	Thermotoga maritima	sp|Q9VMY1|RM24_DROME	sp|P38513|RL24_THEMA	4.00	43.27
CLS00269	Drosophila melanogaster	Xenopus laevis	sp|Q9VMY1|RM24_DROME	tr|F7BXY4|F7BXY4_XENTR	0.80	38.03
CLS00269	Drosophila melanogaster	Yersinia pestis	sp|Q9VMY1|RM24_DROME	sp|Q8ZJA1|RL24_YERPE	4.00	35.29
CLS00269	Escherichia coli	Gallus gallus	sp|P60624|RL24_ECOLI	tr|H9KZY7|H9KZY7_CHICK	4.00	28.43
CLS00269	Escherichia coli	Haemophilus influenzae	sp|P60624|RL24_ECOLI	sp|P44362|RL24_HAEIN	0.70	76.70
CLS00269	Escherichia coli	Homo sapiens	sp|P60624|RL24_ECOLI	sp|Q96A35|RM24_HUMAN	4.00	30.10
CLS00269	Escherichia coli	Oryza sativa	sp|P60624|RL24_ECOLI	tr|Q2RAS9|Q2RAS9_ORYSJ	4.00	47.06
CLS00269	Escherichia coli	Pseudomonas aeruginosa	sp|P60624|RL24_ECOLI	sp|Q9HWE6|RL24_PSEAE	1.40	64.08
CLS00269	Escherichia coli	Rattus norvegicus	sp|P60624|RL24_ECOLI	sp|Q66H47|RM24_RAT	4.00	28.43
CLS00269	Escherichia coli	Salmonella typhi	sp|P60624|RL24_ECOLI	sp|P60626|RL24_SALTY	0.10	100.00
CLS00269	Escherichia coli	Thermotoga maritima	sp|P60624|RL24_ECOLI	sp|P38513|RL24_THEMA	4.00	54.46
CLS00269	Escherichia coli	Xenopus laevis	sp|P60624|RL24_ECOLI	tr|F7BXY4|F7BXY4_XENTR	4.00	33.65
CLS00269	Escherichia coli	Yersinia pestis	sp|P60624|RL24_ECOLI	sp|Q8ZJA1|RL24_YERPE	0.40	96.15
CLS00269	Gallus gallus	Haemophilus influenzae	tr|H9KZY7|H9KZY7_CHICK	sp|P44362|RL24_HAEIN	4.00	30.69
CLS00269	Gallus gallus	Homo sapiens	tr|H9KZY7|H9KZY7_CHICK	sp|Q96A35|RM24_HUMAN	0.30	65.48
CLS00269	Gallus gallus	Oryza sativa	tr|H9KZY7|H9KZY7_CHICK	tr|Q2RAS9|Q2RAS9_ORYSJ	1.50	29.49
CLS00269	Gallus gallus	Pseudomonas aeruginosa	tr|H9KZY7|H9KZY7_CHICK	sp|Q9HWE6|RL24_PSEAE	4.00	28.43
CLS00269	Gallus gallus	Rattus norvegicus	tr|H9KZY7|H9KZY7_CHICK	sp|Q66H47|RM24_RAT	0.30	65.99
CLS00269	Gallus gallus	Salmonella typhi	tr|H9KZY7|H9KZY7_CHICK	sp|P60626|RL24_SALTY	4.00	28.43
CLS00269	Gallus gallus	Thermotoga maritima	tr|H9KZY7|H9KZY7_CHICK	sp|P38513|RL24_THEMA	4.00	34.62
CLS00269	Gallus gallus	Xenopus laevis	tr|H9KZY7|H9KZY7_CHICK	tr|F7BXY4|F7BXY4_XENTR	0.40	53.33
CLS00269	Gallus gallus	Yersinia pestis	tr|H9KZY7|H9KZY7_CHICK	sp|Q8ZJA1|RL24_YERPE	4.00	30.39
CLS00269	Haemophilus influenzae	Homo sapiens	sp|P44362|RL24_HAEIN	sp|Q96A35|RM24_HUMAN	4.00	29.41
CLS00269	Haemophilus influenzae	Oryza sativa	sp|P44362|RL24_HAEIN	tr|Q2RAS9|Q2RAS9_ORYSJ	4.00	40.59
CLS00269	Haemophilus influenzae	Pseudomonas aeruginosa	sp|P44362|RL24_HAEIN	sp|Q9HWE6|RL24_PSEAE	1.40	59.80
CLS00269	Haemophilus influenzae	Rattus norvegicus	sp|P44362|RL24_HAEIN	sp|Q66H47|RM24_RAT	4.00	30.69
CLS00269	Haemophilus influenzae	Salmonella typhi	sp|P44362|RL24_HAEIN	sp|P60626|RL24_SALTY	0.70	76.70
CLS00269	Haemophilus influenzae	Thermotoga maritima	sp|P44362|RL24_HAEIN	sp|P38513|RL24_THEMA	4.00	52.00
CLS00269	Haemophilus influenzae	Xenopus laevis	sp|P44362|RL24_HAEIN	tr|F7BXY4|F7BXY4_XENTR	4.00	32.04
CLS00269	Haemophilus influenzae	Yersinia pestis	sp|P44362|RL24_HAEIN	sp|Q8ZJA1|RL24_YERPE	0.70	73.79
CLS00269	Homo sapiens	Oryza sativa	sp|Q96A35|RM24_HUMAN	tr|Q2RAS9|Q2RAS9_ORYSJ	1.50	34.62
CLS00269	Homo sapiens	Pseudomonas aeruginosa	sp|Q96A35|RM24_HUMAN	sp|Q9HWE6|RL24_PSEAE	4.00	27.45
CLS00269	Homo sapiens	Rattus norvegicus	sp|Q96A35|RM24_HUMAN	sp|Q66H47|RM24_RAT	0.10	88.89
CLS00269	Homo sapiens	Salmonella typhi	sp|Q96A35|RM24_HUMAN	sp|P60626|RL24_SALTY	4.00	30.10
CLS00269	Homo sapiens	Thermotoga maritima	sp|Q96A35|RM24_HUMAN	sp|P38513|RL24_THEMA	4.00	42.31
CLS00269	Homo sapiens	Xenopus laevis	sp|Q96A35|RM24_HUMAN	tr|F7BXY4|F7BXY4_XENTR	0.40	52.34
CLS00269	Homo sapiens	Yersinia pestis	sp|Q96A35|RM24_HUMAN	sp|Q8ZJA1|RL24_YERPE	4.00	30.10
CLS00269	Oryza sativa	Pseudomonas aeruginosa	tr|Q2RAS9|Q2RAS9_ORYSJ	sp|Q9HWE6|RL24_PSEAE	4.00	45.10
CLS00269	Oryza sativa	Rattus norvegicus	tr|Q2RAS9|Q2RAS9_ORYSJ	sp|Q66H47|RM24_RAT	1.50	34.62
CLS00269	Oryza sativa	Salmonella typhi	tr|Q2RAS9|Q2RAS9_ORYSJ	sp|P60626|RL24_SALTY	4.00	47.06
CLS00269	Oryza sativa	Thermotoga maritima	tr|Q2RAS9|Q2RAS9_ORYSJ	sp|P38513|RL24_THEMA	4.00	42.31
CLS00269	Oryza sativa	Xenopus laevis	tr|Q2RAS9|Q2RAS9_ORYSJ	tr|F7BXY4|F7BXY4_XENTR	1.50	20.65
CLS00269	Oryza sativa	Yersinia pestis	tr|Q2RAS9|Q2RAS9_ORYSJ	sp|Q8ZJA1|RL24_YERPE	4.00	46.08
CLS00269	Pseudomonas aeruginosa	Rattus norvegicus	sp|Q9HWE6|RL24_PSEAE	sp|Q66H47|RM24_RAT	4.00	25.49
CLS00269	Pseudomonas aeruginosa	Salmonella typhi	sp|Q9HWE6|RL24_PSEAE	sp|P60626|RL24_SALTY	1.40	64.08
CLS00269	Pseudomonas aeruginosa	Thermotoga maritima	sp|Q9HWE6|RL24_PSEAE	sp|P38513|RL24_THEMA	4.00	45.10
CLS00269	Pseudomonas aeruginosa	Xenopus laevis	sp|Q9HWE6|RL24_PSEAE	tr|F7BXY4|F7BXY4_XENTR	4.00	25.00
CLS00269	Pseudomonas aeruginosa	Yersinia pestis	sp|Q9HWE6|RL24_PSEAE	sp|Q8ZJA1|RL24_YERPE	1.40	63.11
CLS00269	Rattus norvegicus	Salmonella typhi	sp|Q66H47|RM24_RAT	sp|P60626|RL24_SALTY	4.00	28.43
CLS00269	Rattus norvegicus	Thermotoga maritima	sp|Q66H47|RM24_RAT	sp|P38513|RL24_THEMA	4.00	40.38
CLS00269	Rattus norvegicus	Xenopus laevis	sp|Q66H47|RM24_RAT	tr|F7BXY4|F7BXY4_XENTR	0.40	51.40
CLS00269	Rattus norvegicus	Yersinia pestis	sp|Q66H47|RM24_RAT	sp|Q8ZJA1|RL24_YERPE	4.00	28.43
CLS00269	Salmonella typhi	Thermotoga maritima	sp|P60626|RL24_SALTY	sp|P38513|RL24_THEMA	4.00	54.46
CLS00269	Salmonella typhi	Xenopus laevis	sp|P60626|RL24_SALTY	tr|F7BXY4|F7BXY4_XENTR	4.00	33.65
CLS00269	Salmonella typhi	Yersinia pestis	sp|P60626|RL24_SALTY	sp|Q8ZJA1|RL24_YERPE	0.40	96.15
CLS00269	Thermotoga maritima	Xenopus laevis	sp|P38513|RL24_THEMA	tr|F7BXY4|F7BXY4_XENTR	4.00	28.57
CLS00269	Thermotoga maritima	Yersinia pestis	sp|P38513|RL24_THEMA	sp|Q8ZJA1|RL24_YERPE	4.00	52.48
CLS00269	Xenopus laevis	Yersinia pestis	tr|F7BXY4|F7BXY4_XENTR	sp|Q8ZJA1|RL24_YERPE	4.00	35.58
CLS00270	Agrobacterium tumefaciens	Arabidopsis thaliana	sp|B9JEQ7|RL21_AGRRK	sp|P51412|RK21_ARATH	4.00	35.24
CLS00270	Agrobacterium tumefaciens	Bacillus subtilis	sp|B9JEQ7|RL21_AGRRK	sp|P26908|RL21_BACSU	3.10	44.12
CLS00270	Agrobacterium tumefaciens	Caenorhabditis elegans	sp|B9JEQ7|RL21_AGRRK	tr|Q6A575|Q6A575_CAEEL	4.00	25.71
CLS00270	Agrobacterium tumefaciens	Danio rerio	sp|B9JEQ7|RL21_AGRRK	tr|A0A0R4IA02|A0A0R4IA02_DANRE	4.00	26.67
CLS00270	Agrobacterium tumefaciens	Drosophila melanogaster	sp|B9JEQ7|RL21_AGRRK	tr|Q9VVX4|Q9VVX4_DROME	4.00	33.33
CLS00270	Agrobacterium tumefaciens	Escherichia coli	sp|B9JEQ7|RL21_AGRRK	sp|P0AG48|RL21_ECOLI	2.50	50.49
CLS00270	Agrobacterium tumefaciens	Gallus gallus	sp|B9JEQ7|RL21_AGRRK	tr|E1BWV6|E1BWV6_CHICK	4.00	29.52
CLS00270	Agrobacterium tumefaciens	Haemophilus influenzae	sp|B9JEQ7|RL21_AGRRK	sp|P44359|RL21_HAEIN	2.50	51.46
CLS00270	Agrobacterium tumefaciens	Homo sapiens	sp|B9JEQ7|RL21_AGRRK	sp|Q7Z2W9|RM21_HUMAN	4.00	28.57
CLS00270	Agrobacterium tumefaciens	Mycobacterium tuberculosis	sp|B9JEQ7|RL21_AGRRK	sp|P9WHC3|RL21_MYCTU	3.10	37.62
CLS00270	Agrobacterium tumefaciens	Oryza sativa	sp|B9JEQ7|RL21_AGRRK	tr|Q6K241|Q6K241_ORYSJ	4.00	35.24
CLS00270	Agrobacterium tumefaciens	Pseudomonas aeruginosa	sp|B9JEQ7|RL21_AGRRK	sp|Q9HVL6|RL21_PSEAE	2.50	47.57
CLS00270	Agrobacterium tumefaciens	Rattus norvegicus	sp|B9JEQ7|RL21_AGRRK	tr|D3ZMR9|D3ZMR9_RAT	4.00	28.57
CLS00270	Agrobacterium tumefaciens	Saccharomyces cerevisiae	sp|B9JEQ7|RL21_AGRRK	sp|P40858|RN49_YEAST	4.00	22.12
CLS00270	Agrobacterium tumefaciens	Salmonella typhi	sp|B9JEQ7|RL21_AGRRK	sp|Q7CPP7|RL21_SALTY	2.50	49.51
CLS00270	Agrobacterium tumefaciens	Thermotoga maritima	sp|B9JEQ7|RL21_AGRRK	sp|Q9X1G9|RL21_THEMA	4.00	36.89
CLS00270	Agrobacterium tumefaciens	Xenopus laevis	sp|B9JEQ7|RL21_AGRRK	tr|F6VWK1|F6VWK1_XENTR	4.00	27.62
CLS00270	Agrobacterium tumefaciens	Yersinia pestis	sp|B9JEQ7|RL21_AGRRK	sp|Q0WBD7|RL21_YERPE	2.50	45.63
CLS00270	Arabidopsis thaliana	Bacillus subtilis	sp|P51412|RK21_ARATH	sp|P26908|RL21_BACSU	4.00	40.20
CLS00270	Arabidopsis thaliana	Caenorhabditis elegans	sp|P51412|RK21_ARATH	tr|Q6A575|Q6A575_CAEEL	1.50	27.22
CLS00270	Arabidopsis thaliana	Danio rerio	sp|P51412|RK21_ARATH	tr|A0A0R4IA02|A0A0R4IA02_DANRE	1.50	21.74
CLS00270	Arabidopsis thaliana	Drosophila melanogaster	sp|P51412|RK21_ARATH	tr|Q9VVX4|Q9VVX4_DROME	1.50	23.74
CLS00270	Arabidopsis thaliana	Escherichia coli	sp|P51412|RK21_ARATH	sp|P0AG48|RL21_ECOLI	4.00	32.04
CLS00270	Arabidopsis thaliana	Gallus gallus	sp|P51412|RK21_ARATH	tr|E1BWV6|E1BWV6_CHICK	1.50	26.51
CLS00270	Arabidopsis thaliana	Haemophilus influenzae	sp|P51412|RK21_ARATH	sp|P44359|RL21_HAEIN	4.00	34.95
CLS00270	Arabidopsis thaliana	Homo sapiens	sp|P51412|RK21_ARATH	sp|Q7Z2W9|RM21_HUMAN	1.50	27.09
CLS00270	Arabidopsis thaliana	Mycobacterium tuberculosis	sp|P51412|RK21_ARATH	sp|P9WHC3|RL21_MYCTU	4.00	28.16
CLS00270	Arabidopsis thaliana	Oryza sativa	sp|P51412|RK21_ARATH	tr|Q6K241|Q6K241_ORYSJ	0.20	46.73
CLS00270	Arabidopsis thaliana	Pseudomonas aeruginosa	sp|P51412|RK21_ARATH	sp|Q9HVL6|RL21_PSEAE	4.00	40.78
CLS00270	Arabidopsis thaliana	Rattus norvegicus	sp|P51412|RK21_ARATH	tr|D3ZMR9|D3ZMR9_RAT	1.50	26.47
CLS00270	Arabidopsis thaliana	Saccharomyces cerevisiae	sp|P51412|RK21_ARATH	sp|P40858|RN49_YEAST	1.50	20.62
CLS00270	Arabidopsis thaliana	Salmonella typhi	sp|P51412|RK21_ARATH	sp|Q7CPP7|RL21_SALTY	4.00	33.01
CLS00270	Arabidopsis thaliana	Thermotoga maritima	sp|P51412|RK21_ARATH	sp|Q9X1G9|RL21_THEMA	4.00	36.19
CLS00270	Arabidopsis thaliana	Xenopus laevis	sp|P51412|RK21_ARATH	tr|F6VWK1|F6VWK1_XENTR	1.50	21.91
CLS00270	Arabidopsis thaliana	Yersinia pestis	sp|P51412|RK21_ARATH	sp|Q0WBD7|RL21_YERPE	4.00	31.07
CLS00270	Bacillus subtilis	Caenorhabditis elegans	sp|P26908|RL21_BACSU	tr|Q6A575|Q6A575_CAEEL	4.00	24.51
CLS00270	Bacillus subtilis	Danio rerio	sp|P26908|RL21_BACSU	tr|A0A0R4IA02|A0A0R4IA02_DANRE	4.00	27.45
CLS00270	Bacillus subtilis	Drosophila melanogaster	sp|P26908|RL21_BACSU	tr|Q9VVX4|Q9VVX4_DROME	4.00	30.39
CLS00270	Bacillus subtilis	Escherichia coli	sp|P26908|RL21_BACSU	sp|P0AG48|RL21_ECOLI	3.10	46.08
CLS00270	Bacillus subtilis	Gallus gallus	sp|P26908|RL21_BACSU	tr|E1BWV6|E1BWV6_CHICK	4.00	24.51
CLS00270	Bacillus subtilis	Haemophilus influenzae	sp|P26908|RL21_BACSU	sp|P44359|RL21_HAEIN	3.10	46.08
CLS00270	Bacillus subtilis	Homo sapiens	sp|P26908|RL21_BACSU	sp|Q7Z2W9|RM21_HUMAN	4.00	27.45
CLS00270	Bacillus subtilis	Mycobacterium tuberculosis	sp|P26908|RL21_BACSU	sp|P9WHC3|RL21_MYCTU	3.10	39.60
CLS00270	Bacillus subtilis	Oryza sativa	sp|P26908|RL21_BACSU	tr|Q6K241|Q6K241_ORYSJ	4.00	38.24
CLS00270	Bacillus subtilis	Pseudomonas aeruginosa	sp|P26908|RL21_BACSU	sp|Q9HVL6|RL21_PSEAE	3.10	48.04
CLS00270	Bacillus subtilis	Rattus norvegicus	sp|P26908|RL21_BACSU	tr|D3ZMR9|D3ZMR9_RAT	4.00	27.45
CLS00270	Bacillus subtilis	Saccharomyces cerevisiae	sp|P26908|RL21_BACSU	sp|P40858|RN49_YEAST	4.00	25.74
CLS00270	Bacillus subtilis	Salmonella typhi	sp|P26908|RL21_BACSU	sp|Q7CPP7|RL21_SALTY	3.10	45.10
CLS00270	Bacillus subtilis	Thermotoga maritima	sp|P26908|RL21_BACSU	sp|Q9X1G9|RL21_THEMA	4.00	45.10
CLS00270	Bacillus subtilis	Xenopus laevis	sp|P26908|RL21_BACSU	tr|F6VWK1|F6VWK1_XENTR	4.00	24.51
CLS00270	Bacillus subtilis	Yersinia pestis	sp|P26908|RL21_BACSU	sp|Q0WBD7|RL21_YERPE	3.10	42.16
CLS00270	Caenorhabditis elegans	Danio rerio	tr|Q6A575|Q6A575_CAEEL	tr|A0A0R4IA02|A0A0R4IA02_DANRE	0.80	29.82
CLS00270	Caenorhabditis elegans	Drosophila melanogaster	tr|Q6A575|Q6A575_CAEEL	tr|Q9VVX4|Q9VVX4_DROME	0.70	30.99
CLS00270	Caenorhabditis elegans	Escherichia coli	tr|Q6A575|Q6A575_CAEEL	sp|P0AG48|RL21_ECOLI	4.00	20.39
CLS00270	Caenorhabditis elegans	Gallus gallus	tr|Q6A575|Q6A575_CAEEL	tr|E1BWV6|E1BWV6_CHICK	0.80	27.98
CLS00270	Caenorhabditis elegans	Haemophilus influenzae	tr|Q6A575|Q6A575_CAEEL	sp|P44359|RL21_HAEIN	4.00	21.36
CLS00270	Caenorhabditis elegans	Homo sapiens	tr|Q6A575|Q6A575_CAEEL	sp|Q7Z2W9|RM21_HUMAN	0.80	35.09
CLS00270	Caenorhabditis elegans	Mycobacterium tuberculosis	tr|Q6A575|Q6A575_CAEEL	sp|P9WHC3|RL21_MYCTU	4.00	22.33
CLS00270	Caenorhabditis elegans	Oryza sativa	tr|Q6A575|Q6A575_CAEEL	tr|Q6K241|Q6K241_ORYSJ	1.50	27.81
CLS00270	Caenorhabditis elegans	Pseudomonas aeruginosa	tr|Q6A575|Q6A575_CAEEL	sp|Q9HVL6|RL21_PSEAE	4.00	23.30
CLS00270	Caenorhabditis elegans	Rattus norvegicus	tr|Q6A575|Q6A575_CAEEL	tr|D3ZMR9|D3ZMR9_RAT	0.80	31.58
CLS00270	Caenorhabditis elegans	Saccharomyces cerevisiae	tr|Q6A575|Q6A575_CAEEL	sp|P40858|RN49_YEAST	1.30	20.00
CLS00270	Caenorhabditis elegans	Salmonella typhi	tr|Q6A575|Q6A575_CAEEL	sp|Q7CPP7|RL21_SALTY	4.00	21.36
CLS00270	Caenorhabditis elegans	Thermotoga maritima	tr|Q6A575|Q6A575_CAEEL	sp|Q9X1G9|RL21_THEMA	4.00	23.81
CLS00270	Caenorhabditis elegans	Xenopus laevis	tr|Q6A575|Q6A575_CAEEL	tr|F6VWK1|F6VWK1_XENTR	0.80	29.24
CLS00270	Caenorhabditis elegans	Yersinia pestis	tr|Q6A575|Q6A575_CAEEL	sp|Q0WBD7|RL21_YERPE	4.00	22.33
CLS00270	Danio rerio	Drosophila melanogaster	tr|A0A0R4IA02|A0A0R4IA02_DANRE	tr|Q9VVX4|Q9VVX4_DROME	0.80	32.98
CLS00270	Danio rerio	Escherichia coli	tr|A0A0R4IA02|A0A0R4IA02_DANRE	sp|P0AG48|RL21_ECOLI	4.00	18.45
CLS00270	Danio rerio	Gallus gallus	tr|A0A0R4IA02|A0A0R4IA02_DANRE	tr|E1BWV6|E1BWV6_CHICK	0.40	63.10
CLS00270	Danio rerio	Haemophilus influenzae	tr|A0A0R4IA02|A0A0R4IA02_DANRE	sp|P44359|RL21_HAEIN	4.00	20.39
CLS00270	Danio rerio	Homo sapiens	tr|A0A0R4IA02|A0A0R4IA02_DANRE	sp|Q7Z2W9|RM21_HUMAN	0.40	57.56
CLS00270	Danio rerio	Mycobacterium tuberculosis	tr|A0A0R4IA02|A0A0R4IA02_DANRE	sp|P9WHC3|RL21_MYCTU	4.00	26.21
CLS00270	Danio rerio	Oryza sativa	tr|A0A0R4IA02|A0A0R4IA02_DANRE	tr|Q6K241|Q6K241_ORYSJ	1.50	22.55
CLS00270	Danio rerio	Pseudomonas aeruginosa	tr|A0A0R4IA02|A0A0R4IA02_DANRE	sp|Q9HVL6|RL21_PSEAE	4.00	26.21
CLS00270	Danio rerio	Rattus norvegicus	tr|A0A0R4IA02|A0A0R4IA02_DANRE	tr|D3ZMR9|D3ZMR9_RAT	0.40	58.94
CLS00270	Danio rerio	Saccharomyces cerevisiae	tr|A0A0R4IA02|A0A0R4IA02_DANRE	sp|P40858|RN49_YEAST	1.30	25.00
CLS00270	Danio rerio	Salmonella typhi	tr|A0A0R4IA02|A0A0R4IA02_DANRE	sp|Q7CPP7|RL21_SALTY	4.00	19.42
CLS00270	Danio rerio	Thermotoga maritima	tr|A0A0R4IA02|A0A0R4IA02_DANRE	sp|Q9X1G9|RL21_THEMA	4.00	25.71
CLS00270	Danio rerio	Xenopus laevis	tr|A0A0R4IA02|A0A0R4IA02_DANRE	tr|F6VWK1|F6VWK1_XENTR	0.40	58.43
CLS00270	Danio rerio	Yersinia pestis	tr|A0A0R4IA02|A0A0R4IA02_DANRE	sp|Q0WBD7|RL21_YERPE	4.00	23.30
CLS00270	Drosophila melanogaster	Escherichia coli	tr|Q9VVX4|Q9VVX4_DROME	sp|P0AG48|RL21_ECOLI	4.00	26.21
CLS00270	Drosophila melanogaster	Gallus gallus	tr|Q9VVX4|Q9VVX4_DROME	tr|E1BWV6|E1BWV6_CHICK	0.80	33.93
CLS00270	Drosophila melanogaster	Haemophilus influenzae	tr|Q9VVX4|Q9VVX4_DROME	sp|P44359|RL21_HAEIN	4.00	22.33
CLS00270	Drosophila melanogaster	Homo sapiens	tr|Q9VVX4|Q9VVX4_DROME	sp|Q7Z2W9|RM21_HUMAN	0.80	32.98
CLS00270	Drosophila melanogaster	Mycobacterium tuberculosis	tr|Q9VVX4|Q9VVX4_DROME	sp|P9WHC3|RL21_MYCTU	4.00	23.30
CLS00270	Drosophila melanogaster	Oryza sativa	tr|Q9VVX4|Q9VVX4_DROME	tr|Q6K241|Q6K241_ORYSJ	1.50	26.02
CLS00270	Drosophila melanogaster	Pseudomonas aeruginosa	tr|Q9VVX4|Q9VVX4_DROME	sp|Q9HVL6|RL21_PSEAE	4.00	31.07
CLS00270	Drosophila melanogaster	Rattus norvegicus	tr|Q9VVX4|Q9VVX4_DROME	tr|D3ZMR9|D3ZMR9_RAT	0.80	33.51
CLS00270	Drosophila melanogaster	Saccharomyces cerevisiae	tr|Q9VVX4|Q9VVX4_DROME	sp|P40858|RN49_YEAST	1.30	27.50
CLS00270	Drosophila melanogaster	Salmonella typhi	tr|Q9VVX4|Q9VVX4_DROME	sp|Q7CPP7|RL21_SALTY	4.00	27.18
CLS00270	Drosophila melanogaster	Thermotoga maritima	tr|Q9VVX4|Q9VVX4_DROME	sp|Q9X1G9|RL21_THEMA	4.00	27.62
CLS00270	Drosophila melanogaster	Xenopus laevis	tr|Q9VVX4|Q9VVX4_DROME	tr|F6VWK1|F6VWK1_XENTR	0.80	34.27
CLS00270	Drosophila melanogaster	Yersinia pestis	tr|Q9VVX4|Q9VVX4_DROME	sp|Q0WBD7|RL21_YERPE	4.00	28.16
CLS00270	Escherichia coli	Gallus gallus	sp|P0AG48|RL21_ECOLI	tr|E1BWV6|E1BWV6_CHICK	4.00	18.45
CLS00270	Escherichia coli	Haemophilus influenzae	sp|P0AG48|RL21_ECOLI	sp|P44359|RL21_HAEIN	0.70	79.61
CLS00270	Escherichia coli	Homo sapiens	sp|P0AG48|RL21_ECOLI	sp|Q7Z2W9|RM21_HUMAN	4.00	23.30
CLS00270	Escherichia coli	Mycobacterium tuberculosis	sp|P0AG48|RL21_ECOLI	sp|P9WHC3|RL21_MYCTU	3.10	37.62
CLS00270	Escherichia coli	Oryza sativa	sp|P0AG48|RL21_ECOLI	tr|Q6K241|Q6K241_ORYSJ	4.00	32.04
CLS00270	Escherichia coli	Pseudomonas aeruginosa	sp|P0AG48|RL21_ECOLI	sp|Q9HVL6|RL21_PSEAE	1.40	64.08
CLS00270	Escherichia coli	Rattus norvegicus	sp|P0AG48|RL21_ECOLI	tr|D3ZMR9|D3ZMR9_RAT	4.00	25.24
CLS00270	Escherichia coli	Saccharomyces cerevisiae	sp|P0AG48|RL21_ECOLI	sp|P40858|RN49_YEAST	4.00	18.45
CLS00270	Escherichia coli	Salmonella typhi	sp|P0AG48|RL21_ECOLI	sp|Q7CPP7|RL21_SALTY	0.10	99.03
CLS00270	Escherichia coli	Thermotoga maritima	sp|P0AG48|RL21_ECOLI	sp|Q9X1G9|RL21_THEMA	4.00	37.86
CLS00270	Escherichia coli	Xenopus laevis	sp|P0AG48|RL21_ECOLI	tr|F6VWK1|F6VWK1_XENTR	4.00	21.36
CLS00270	Escherichia coli	Yersinia pestis	sp|P0AG48|RL21_ECOLI	sp|Q0WBD7|RL21_YERPE	0.40	88.35
CLS00270	Gallus gallus	Haemophilus influenzae	tr|E1BWV6|E1BWV6_CHICK	sp|P44359|RL21_HAEIN	4.00	19.42
CLS00270	Gallus gallus	Homo sapiens	tr|E1BWV6|E1BWV6_CHICK	sp|Q7Z2W9|RM21_HUMAN	0.30	72.02
CLS00270	Gallus gallus	Mycobacterium tuberculosis	tr|E1BWV6|E1BWV6_CHICK	sp|P9WHC3|RL21_MYCTU	4.00	25.24
CLS00270	Gallus gallus	Oryza sativa	tr|E1BWV6|E1BWV6_CHICK	tr|Q6K241|Q6K241_ORYSJ	1.50	28.92
CLS00270	Gallus gallus	Pseudomonas aeruginosa	tr|E1BWV6|E1BWV6_CHICK	sp|Q9HVL6|RL21_PSEAE	4.00	24.27
CLS00270	Gallus gallus	Rattus norvegicus	tr|E1BWV6|E1BWV6_CHICK	tr|D3ZMR9|D3ZMR9_RAT	0.30	71.43
CLS00270	Gallus gallus	Saccharomyces cerevisiae	tr|E1BWV6|E1BWV6_CHICK	sp|P40858|RN49_YEAST	1.30	21.38
CLS00270	Gallus gallus	Salmonella typhi	tr|E1BWV6|E1BWV6_CHICK	sp|Q7CPP7|RL21_SALTY	4.00	19.42
CLS00270	Gallus gallus	Thermotoga maritima	tr|E1BWV6|E1BWV6_CHICK	sp|Q9X1G9|RL21_THEMA	4.00	24.76
CLS00270	Gallus gallus	Xenopus laevis	tr|E1BWV6|E1BWV6_CHICK	tr|F6VWK1|F6VWK1_XENTR	0.40	64.07
CLS00270	Gallus gallus	Yersinia pestis	tr|E1BWV6|E1BWV6_CHICK	sp|Q0WBD7|RL21_YERPE	4.00	22.33
CLS00270	Haemophilus influenzae	Homo sapiens	sp|P44359|RL21_HAEIN	sp|Q7Z2W9|RM21_HUMAN	4.00	23.30
CLS00270	Haemophilus influenzae	Mycobacterium tuberculosis	sp|P44359|RL21_HAEIN	sp|P9WHC3|RL21_MYCTU	3.10	40.59
CLS00270	Haemophilus influenzae	Oryza sativa	sp|P44359|RL21_HAEIN	tr|Q6K241|Q6K241_ORYSJ	4.00	33.98
CLS00270	Haemophilus influenzae	Pseudomonas aeruginosa	sp|P44359|RL21_HAEIN	sp|Q9HVL6|RL21_PSEAE	1.40	67.96
CLS00270	Haemophilus influenzae	Rattus norvegicus	sp|P44359|RL21_HAEIN	tr|D3ZMR9|D3ZMR9_RAT	4.00	23.30
CLS00270	Haemophilus influenzae	Saccharomyces cerevisiae	sp|P44359|RL21_HAEIN	sp|P40858|RN49_YEAST	4.00	13.59
CLS00270	Haemophilus influenzae	Salmonella typhi	sp|P44359|RL21_HAEIN	sp|Q7CPP7|RL21_SALTY	0.70	78.64
CLS00270	Haemophilus influenzae	Thermotoga maritima	sp|P44359|RL21_HAEIN	sp|Q9X1G9|RL21_THEMA	4.00	40.78
CLS00270	Haemophilus influenzae	Xenopus laevis	sp|P44359|RL21_HAEIN	tr|F6VWK1|F6VWK1_XENTR	4.00	21.36
CLS00270	Haemophilus influenzae	Yersinia pestis	sp|P44359|RL21_HAEIN	sp|Q0WBD7|RL21_YERPE	0.70	75.73
CLS00270	Homo sapiens	Mycobacterium tuberculosis	sp|Q7Z2W9|RM21_HUMAN	sp|P9WHC3|RL21_MYCTU	4.00	25.24
CLS00270	Homo sapiens	Oryza sativa	sp|Q7Z2W9|RM21_HUMAN	tr|Q6K241|Q6K241_ORYSJ	1.50	25.37
CLS00270	Homo sapiens	Pseudomonas aeruginosa	sp|Q7Z2W9|RM21_HUMAN	sp|Q9HVL6|RL21_PSEAE	4.00	29.13
CLS00270	Homo sapiens	Rattus norvegicus	sp|Q7Z2W9|RM21_HUMAN	tr|D3ZMR9|D3ZMR9_RAT	0.10	80.98
CLS00270	Homo sapiens	Saccharomyces cerevisiae	sp|Q7Z2W9|RM21_HUMAN	sp|P40858|RN49_YEAST	1.30	20.62
CLS00270	Homo sapiens	Salmonella typhi	sp|Q7Z2W9|RM21_HUMAN	sp|Q7CPP7|RL21_SALTY	4.00	24.27
CLS00270	Homo sapiens	Thermotoga maritima	sp|Q7Z2W9|RM21_HUMAN	sp|Q9X1G9|RL21_THEMA	4.00	27.62
CLS00270	Homo sapiens	Xenopus laevis	sp|Q7Z2W9|RM21_HUMAN	tr|F6VWK1|F6VWK1_XENTR	0.40	66.29
CLS00270	Homo sapiens	Yersinia pestis	sp|Q7Z2W9|RM21_HUMAN	sp|Q0WBD7|RL21_YERPE	4.00	26.21
CLS00270	Mycobacterium tuberculosis	Oryza sativa	sp|P9WHC3|RL21_MYCTU	tr|Q6K241|Q6K241_ORYSJ	4.00	27.18
CLS00270	Mycobacterium tuberculosis	Pseudomonas aeruginosa	sp|P9WHC3|RL21_MYCTU	sp|Q9HVL6|RL21_PSEAE	3.10	43.56
CLS00270	Mycobacterium tuberculosis	Rattus norvegicus	sp|P9WHC3|RL21_MYCTU	tr|D3ZMR9|D3ZMR9_RAT	4.00	25.24
CLS00270	Mycobacterium tuberculosis	Saccharomyces cerevisiae	sp|P9WHC3|RL21_MYCTU	sp|P40858|RN49_YEAST	4.00	17.48
CLS00270	Mycobacterium tuberculosis	Salmonella typhi	sp|P9WHC3|RL21_MYCTU	sp|Q7CPP7|RL21_SALTY	3.10	36.63
CLS00270	Mycobacterium tuberculosis	Thermotoga maritima	sp|P9WHC3|RL21_MYCTU	sp|Q9X1G9|RL21_THEMA	4.00	32.35
CLS00270	Mycobacterium tuberculosis	Xenopus laevis	sp|P9WHC3|RL21_MYCTU	tr|F6VWK1|F6VWK1_XENTR	4.00	25.24
CLS00270	Mycobacterium tuberculosis	Yersinia pestis	sp|P9WHC3|RL21_MYCTU	sp|Q0WBD7|RL21_YERPE	3.10	35.64
CLS00270	Oryza sativa	Pseudomonas aeruginosa	tr|Q6K241|Q6K241_ORYSJ	sp|Q9HVL6|RL21_PSEAE	4.00	36.89
CLS00270	Oryza sativa	Rattus norvegicus	tr|Q6K241|Q6K241_ORYSJ	tr|D3ZMR9|D3ZMR9_RAT	1.50	25.49
CLS00270	Oryza sativa	Saccharomyces cerevisiae	tr|Q6K241|Q6K241_ORYSJ	sp|P40858|RN49_YEAST	1.50	20.00
CLS00270	Oryza sativa	Salmonella typhi	tr|Q6K241|Q6K241_ORYSJ	sp|Q7CPP7|RL21_SALTY	4.00	33.01
CLS00270	Oryza sativa	Thermotoga maritima	tr|Q6K241|Q6K241_ORYSJ	sp|Q9X1G9|RL21_THEMA	4.00	31.43
CLS00270	Oryza sativa	Xenopus laevis	tr|Q6K241|Q6K241_ORYSJ	tr|F6VWK1|F6VWK1_XENTR	1.50	27.27
CLS00270	Oryza sativa	Yersinia pestis	tr|Q6K241|Q6K241_ORYSJ	sp|Q0WBD7|RL21_YERPE	4.00	32.04
CLS00270	Pseudomonas aeruginosa	Rattus norvegicus	sp|Q9HVL6|RL21_PSEAE	tr|D3ZMR9|D3ZMR9_RAT	4.00	29.13
CLS00270	Pseudomonas aeruginosa	Saccharomyces cerevisiae	sp|Q9HVL6|RL21_PSEAE	sp|P40858|RN49_YEAST	4.00	17.48
CLS00270	Pseudomonas aeruginosa	Salmonella typhi	sp|Q9HVL6|RL21_PSEAE	sp|Q7CPP7|RL21_SALTY	1.40	65.05
CLS00270	Pseudomonas aeruginosa	Thermotoga maritima	sp|Q9HVL6|RL21_PSEAE	sp|Q9X1G9|RL21_THEMA	4.00	44.66
CLS00270	Pseudomonas aeruginosa	Xenopus laevis	sp|Q9HVL6|RL21_PSEAE	tr|F6VWK1|F6VWK1_XENTR	4.00	25.24
CLS00270	Pseudomonas aeruginosa	Yersinia pestis	sp|Q9HVL6|RL21_PSEAE	sp|Q0WBD7|RL21_YERPE	1.40	62.14
CLS00270	Rattus norvegicus	Saccharomyces cerevisiae	tr|D3ZMR9|D3ZMR9_RAT	sp|P40858|RN49_YEAST	1.30	20.00
CLS00270	Rattus norvegicus	Salmonella typhi	tr|D3ZMR9|D3ZMR9_RAT	sp|Q7CPP7|RL21_SALTY	4.00	26.21
CLS00270	Rattus norvegicus	Thermotoga maritima	tr|D3ZMR9|D3ZMR9_RAT	sp|Q9X1G9|RL21_THEMA	4.00	28.57
CLS00270	Rattus norvegicus	Xenopus laevis	tr|D3ZMR9|D3ZMR9_RAT	tr|F6VWK1|F6VWK1_XENTR	0.40	64.04
CLS00270	Rattus norvegicus	Yersinia pestis	tr|D3ZMR9|D3ZMR9_RAT	sp|Q0WBD7|RL21_YERPE	4.00	28.16
CLS00270	Saccharomyces cerevisiae	Salmonella typhi	sp|P40858|RN49_YEAST	sp|Q7CPP7|RL21_SALTY	4.00	18.45
CLS00270	Saccharomyces cerevisiae	Thermotoga maritima	sp|P40858|RN49_YEAST	sp|Q9X1G9|RL21_THEMA	4.00	23.81
CLS00270	Saccharomyces cerevisiae	Xenopus laevis	sp|P40858|RN49_YEAST	tr|F6VWK1|F6VWK1_XENTR	1.30	22.50
CLS00270	Saccharomyces cerevisiae	Yersinia pestis	sp|P40858|RN49_YEAST	sp|Q0WBD7|RL21_YERPE	4.00	16.50
CLS00270	Salmonella typhi	Thermotoga maritima	sp|Q7CPP7|RL21_SALTY	sp|Q9X1G9|RL21_THEMA	4.00	38.83
CLS00270	Salmonella typhi	Xenopus laevis	sp|Q7CPP7|RL21_SALTY	tr|F6VWK1|F6VWK1_XENTR	4.00	22.33
CLS00270	Salmonella typhi	Yersinia pestis	sp|Q7CPP7|RL21_SALTY	sp|Q0WBD7|RL21_YERPE	0.40	89.32
CLS00270	Thermotoga maritima	Xenopus laevis	sp|Q9X1G9|RL21_THEMA	tr|F6VWK1|F6VWK1_XENTR	4.00	25.71
CLS00270	Thermotoga maritima	Yersinia pestis	sp|Q9X1G9|RL21_THEMA	sp|Q0WBD7|RL21_YERPE	4.00	37.86
CLS00270	Xenopus laevis	Yersinia pestis	tr|F6VWK1|F6VWK1_XENTR	sp|Q0WBD7|RL21_YERPE	4.00	24.27
CLS00274	Agrobacterium tumefaciens	Arabidopsis thaliana	sp|B9JDT5|RL16_AGRRK	sp|P56793|RK16_ARATH	4.00	51.11
CLS00274	Agrobacterium tumefaciens	Bacillus subtilis	sp|B9JDT5|RL16_AGRRK	sp|P14577|RL16_BACSU	3.10	59.12
CLS00274	Agrobacterium tumefaciens	Caenorhabditis elegans	sp|B9JDT5|RL16_AGRRK	tr|Q22140|Q22140_CAEEL	4.00	25.55
CLS00274	Agrobacterium tumefaciens	Danio rerio	sp|B9JDT5|RL16_AGRRK	tr|B8JM36|B8JM36_DANRE	4.00	27.01
CLS00274	Agrobacterium tumefaciens	Drosophila melanogaster	sp|B9JDT5|RL16_AGRRK	tr|Q9W547|Q9W547_DROME	4.00	27.74
CLS00274	Agrobacterium tumefaciens	Escherichia coli	sp|B9JDT5|RL16_AGRRK	sp|P0ADY7|RL16_ECOLI	2.50	60.29
CLS00274	Agrobacterium tumefaciens	Gallus gallus	sp|B9JDT5|RL16_AGRRK	tr|H9KZA7|H9KZA7_CHICK	4.00	26.28
CLS00274	Agrobacterium tumefaciens	Haemophilus influenzae	sp|B9JDT5|RL16_AGRRK	sp|P44354|RL16_HAEIN	2.50	59.56
CLS00274	Agrobacterium tumefaciens	Homo sapiens	sp|B9JDT5|RL16_AGRRK	sp|Q9NX20|RM16_HUMAN	4.00	25.55
CLS00274	Agrobacterium tumefaciens	Mycobacterium tuberculosis	sp|B9JDT5|RL16_AGRRK	sp|P9WHD5|RL16_MYCTU	3.10	47.45
CLS00274	Agrobacterium tumefaciens	Oryza sativa	sp|B9JDT5|RL16_AGRRK	sp|P0C443|RK16_ORYSJ	4.00	50.74
CLS00274	Agrobacterium tumefaciens	Pseudomonas aeruginosa	sp|B9JDT5|RL16_AGRRK	sp|Q9HWE2|RL16_PSEAE	2.50	59.85
CLS00274	Agrobacterium tumefaciens	Rattus norvegicus	sp|B9JDT5|RL16_AGRRK	sp|Q5M818|RM16_RAT	4.00	25.74
CLS00274	Agrobacterium tumefaciens	Saccharomyces cerevisiae	sp|B9JDT5|RL16_AGRRK	sp|P38064|RM16_YEAST	4.00	38.69
CLS00274	Agrobacterium tumefaciens	Salmonella typhi	sp|B9JDT5|RL16_AGRRK	sp|Q7CPL4|RL16_SALTY	2.50	60.29
CLS00274	Agrobacterium tumefaciens	Thermotoga maritima	sp|B9JDT5|RL16_AGRRK	sp|P38509|RL16_THEMA	4.00	57.66
CLS00274	Agrobacterium tumefaciens	Xenopus laevis	sp|B9JDT5|RL16_AGRRK	tr|F6TDD4|F6TDD4_XENTR	4.00	26.28
CLS00274	Agrobacterium tumefaciens	Yersinia pestis	sp|B9JDT5|RL16_AGRRK	sp|Q8ZJA5|RL16_YERPE	2.50	62.50
CLS00274	Arabidopsis thaliana	Bacillus subtilis	sp|P56793|RK16_ARATH	sp|P14577|RL16_BACSU	4.00	56.30
CLS00274	Arabidopsis thaliana	Caenorhabditis elegans	sp|P56793|RK16_ARATH	tr|Q22140|Q22140_CAEEL	1.50	22.96
CLS00274	Arabidopsis thaliana	Danio rerio	sp|P56793|RK16_ARATH	tr|B8JM36|B8JM36_DANRE	1.50	25.19
CLS00274	Arabidopsis thaliana	Drosophila melanogaster	sp|P56793|RK16_ARATH	tr|Q9W547|Q9W547_DROME	1.50	23.70
CLS00274	Arabidopsis thaliana	Escherichia coli	sp|P56793|RK16_ARATH	sp|P0ADY7|RL16_ECOLI	4.00	56.72
CLS00274	Arabidopsis thaliana	Gallus gallus	sp|P56793|RK16_ARATH	tr|H9KZA7|H9KZA7_CHICK	1.50	23.70
CLS00274	Arabidopsis thaliana	Haemophilus influenzae	sp|P56793|RK16_ARATH	sp|P44354|RL16_HAEIN	4.00	57.46
CLS00274	Arabidopsis thaliana	Homo sapiens	sp|P56793|RK16_ARATH	sp|Q9NX20|RM16_HUMAN	1.50	25.19
CLS00274	Arabidopsis thaliana	Mycobacterium tuberculosis	sp|P56793|RK16_ARATH	sp|P9WHD5|RL16_MYCTU	4.00	53.33
CLS00274	Arabidopsis thaliana	Oryza sativa	sp|P56793|RK16_ARATH	sp|P0C443|RK16_ORYSJ	0.20	84.44
CLS00274	Arabidopsis thaliana	Pseudomonas aeruginosa	sp|P56793|RK16_ARATH	sp|Q9HWE2|RL16_PSEAE	4.00	55.56
CLS00274	Arabidopsis thaliana	Rattus norvegicus	sp|P56793|RK16_ARATH	sp|Q5M818|RM16_RAT	1.50	25.19
CLS00274	Arabidopsis thaliana	Saccharomyces cerevisiae	sp|P56793|RK16_ARATH	sp|P38064|RM16_YEAST	1.50	34.07
CLS00274	Arabidopsis thaliana	Salmonella typhi	sp|P56793|RK16_ARATH	sp|Q7CPL4|RL16_SALTY	4.00	56.72
CLS00274	Arabidopsis thaliana	Thermotoga maritima	sp|P56793|RK16_ARATH	sp|P38509|RL16_THEMA	4.00	57.04
CLS00274	Arabidopsis thaliana	Xenopus laevis	sp|P56793|RK16_ARATH	tr|F6TDD4|F6TDD4_XENTR	1.50	24.44
CLS00274	Arabidopsis thaliana	Yersinia pestis	sp|P56793|RK16_ARATH	sp|Q8ZJA5|RL16_YERPE	4.00	53.73
CLS00274	Bacillus subtilis	Caenorhabditis elegans	sp|P14577|RL16_BACSU	tr|Q22140|Q22140_CAEEL	4.00	20.83
CLS00274	Bacillus subtilis	Danio rerio	sp|P14577|RL16_BACSU	tr|B8JM36|B8JM36_DANRE	4.00	31.25
CLS00274	Bacillus subtilis	Drosophila melanogaster	sp|P14577|RL16_BACSU	tr|Q9W547|Q9W547_DROME	4.00	29.17
CLS00274	Bacillus subtilis	Escherichia coli	sp|P14577|RL16_BACSU	sp|P0ADY7|RL16_ECOLI	3.10	59.56
CLS00274	Bacillus subtilis	Gallus gallus	sp|P14577|RL16_BACSU	tr|H9KZA7|H9KZA7_CHICK	4.00	33.33
CLS00274	Bacillus subtilis	Haemophilus influenzae	sp|P14577|RL16_BACSU	sp|P44354|RL16_HAEIN	3.10	59.56
CLS00274	Bacillus subtilis	Homo sapiens	sp|P14577|RL16_BACSU	sp|Q9NX20|RM16_HUMAN	4.00	31.25
CLS00274	Bacillus subtilis	Mycobacterium tuberculosis	sp|P14577|RL16_BACSU	sp|P9WHD5|RL16_MYCTU	3.10	62.32
CLS00274	Bacillus subtilis	Oryza sativa	sp|P14577|RL16_BACSU	sp|P0C443|RK16_ORYSJ	4.00	57.35
CLS00274	Bacillus subtilis	Pseudomonas aeruginosa	sp|P14577|RL16_BACSU	sp|Q9HWE2|RL16_PSEAE	3.10	58.39
CLS00274	Bacillus subtilis	Rattus norvegicus	sp|P14577|RL16_BACSU	sp|Q5M818|RM16_RAT	4.00	29.17
CLS00274	Bacillus subtilis	Saccharomyces cerevisiae	sp|P14577|RL16_BACSU	sp|P38064|RM16_YEAST	4.00	33.33
CLS00274	Bacillus subtilis	Salmonella typhi	sp|P14577|RL16_BACSU	sp|Q7CPL4|RL16_SALTY	3.10	58.82
CLS00274	Bacillus subtilis	Thermotoga maritima	sp|P14577|RL16_BACSU	sp|P38509|RL16_THEMA	4.00	67.61
CLS00274	Bacillus subtilis	Xenopus laevis	sp|P14577|RL16_BACSU	tr|F6TDD4|F6TDD4_XENTR	4.00	30.56
CLS00274	Bacillus subtilis	Yersinia pestis	sp|P14577|RL16_BACSU	sp|Q8ZJA5|RL16_YERPE	3.10	61.03
CLS00274	Caenorhabditis elegans	Danio rerio	tr|Q22140|Q22140_CAEEL	tr|B8JM36|B8JM36_DANRE	0.80	30.47
CLS00274	Caenorhabditis elegans	Drosophila melanogaster	tr|Q22140|Q22140_CAEEL	tr|Q9W547|Q9W547_DROME	0.70	37.29
CLS00274	Caenorhabditis elegans	Escherichia coli	tr|Q22140|Q22140_CAEEL	sp|P0ADY7|RL16_ECOLI	4.00	24.26
CLS00274	Caenorhabditis elegans	Gallus gallus	tr|Q22140|Q22140_CAEEL	tr|H9KZA7|H9KZA7_CHICK	0.80	33.05
CLS00274	Caenorhabditis elegans	Haemophilus influenzae	tr|Q22140|Q22140_CAEEL	sp|P44354|RL16_HAEIN	4.00	25.00
CLS00274	Caenorhabditis elegans	Homo sapiens	tr|Q22140|Q22140_CAEEL	sp|Q9NX20|RM16_HUMAN	0.80	30.00
CLS00274	Caenorhabditis elegans	Mycobacterium tuberculosis	tr|Q22140|Q22140_CAEEL	sp|P9WHD5|RL16_MYCTU	4.00	23.91
CLS00274	Caenorhabditis elegans	Oryza sativa	tr|Q22140|Q22140_CAEEL	sp|P0C443|RK16_ORYSJ	1.50	23.53
CLS00274	Caenorhabditis elegans	Pseudomonas aeruginosa	tr|Q22140|Q22140_CAEEL	sp|Q9HWE2|RL16_PSEAE	4.00	21.17
CLS00274	Caenorhabditis elegans	Rattus norvegicus	tr|Q22140|Q22140_CAEEL	sp|Q5M818|RM16_RAT	0.80	27.08
CLS00274	Caenorhabditis elegans	Saccharomyces cerevisiae	tr|Q22140|Q22140_CAEEL	sp|P38064|RM16_YEAST	1.30	18.06
CLS00274	Caenorhabditis elegans	Salmonella typhi	tr|Q22140|Q22140_CAEEL	sp|Q7CPL4|RL16_SALTY	4.00	23.53
CLS00274	Caenorhabditis elegans	Thermotoga maritima	tr|Q22140|Q22140_CAEEL	sp|P38509|RL16_THEMA	4.00	22.54
CLS00274	Caenorhabditis elegans	Xenopus laevis	tr|Q22140|Q22140_CAEEL	tr|F6TDD4|F6TDD4_XENTR	0.80	29.58
CLS00274	Caenorhabditis elegans	Yersinia pestis	tr|Q22140|Q22140_CAEEL	sp|Q8ZJA5|RL16_YERPE	4.00	22.79
CLS00274	Danio rerio	Drosophila melanogaster	tr|B8JM36|B8JM36_DANRE	tr|Q9W547|Q9W547_DROME	0.80	42.68
CLS00274	Danio rerio	Escherichia coli	tr|B8JM36|B8JM36_DANRE	sp|P0ADY7|RL16_ECOLI	4.00	34.56
CLS00274	Danio rerio	Gallus gallus	tr|B8JM36|B8JM36_DANRE	tr|H9KZA7|H9KZA7_CHICK	0.40	55.69
CLS00274	Danio rerio	Haemophilus influenzae	tr|B8JM36|B8JM36_DANRE	sp|P44354|RL16_HAEIN	4.00	33.82
CLS00274	Danio rerio	Homo sapiens	tr|B8JM36|B8JM36_DANRE	sp|Q9NX20|RM16_HUMAN	0.40	57.83
CLS00274	Danio rerio	Mycobacterium tuberculosis	tr|B8JM36|B8JM36_DANRE	sp|P9WHD5|RL16_MYCTU	4.00	32.61
CLS00274	Danio rerio	Oryza sativa	tr|B8JM36|B8JM36_DANRE	sp|P0C443|RK16_ORYSJ	1.50	30.15
CLS00274	Danio rerio	Pseudomonas aeruginosa	tr|B8JM36|B8JM36_DANRE	sp|Q9HWE2|RL16_PSEAE	4.00	29.93
CLS00274	Danio rerio	Rattus norvegicus	tr|B8JM36|B8JM36_DANRE	sp|Q5M818|RM16_RAT	0.40	54.58
CLS00274	Danio rerio	Saccharomyces cerevisiae	tr|B8JM36|B8JM36_DANRE	sp|P38064|RM16_YEAST	1.30	20.43
CLS00274	Danio rerio	Salmonella typhi	tr|B8JM36|B8JM36_DANRE	sp|Q7CPL4|RL16_SALTY	4.00	33.82
CLS00274	Danio rerio	Thermotoga maritima	tr|B8JM36|B8JM36_DANRE	sp|P38509|RL16_THEMA	4.00	30.28
CLS00274	Danio rerio	Xenopus laevis	tr|B8JM36|B8JM36_DANRE	tr|F6TDD4|F6TDD4_XENTR	0.40	52.57
CLS00274	Danio rerio	Yersinia pestis	tr|B8JM36|B8JM36_DANRE	sp|Q8ZJA5|RL16_YERPE	4.00	35.29
CLS00274	Drosophila melanogaster	Escherichia coli	tr|Q9W547|Q9W547_DROME	sp|P0ADY7|RL16_ECOLI	4.00	29.41
CLS00274	Drosophila melanogaster	Gallus gallus	tr|Q9W547|Q9W547_DROME	tr|H9KZA7|H9KZA7_CHICK	0.80	48.52
CLS00274	Drosophila melanogaster	Haemophilus influenzae	tr|Q9W547|Q9W547_DROME	sp|P44354|RL16_HAEIN	4.00	30.88
CLS00274	Drosophila melanogaster	Homo sapiens	tr|Q9W547|Q9W547_DROME	sp|Q9NX20|RM16_HUMAN	0.80	47.50
CLS00274	Drosophila melanogaster	Mycobacterium tuberculosis	tr|Q9W547|Q9W547_DROME	sp|P9WHD5|RL16_MYCTU	4.00	26.81
CLS00274	Drosophila melanogaster	Oryza sativa	tr|Q9W547|Q9W547_DROME	sp|P0C443|RK16_ORYSJ	1.50	24.26
CLS00274	Drosophila melanogaster	Pseudomonas aeruginosa	tr|Q9W547|Q9W547_DROME	sp|Q9HWE2|RL16_PSEAE	4.00	31.39
CLS00274	Drosophila melanogaster	Rattus norvegicus	tr|Q9W547|Q9W547_DROME	sp|Q5M818|RM16_RAT	0.80	46.67
CLS00274	Drosophila melanogaster	Saccharomyces cerevisiae	tr|Q9W547|Q9W547_DROME	sp|P38064|RM16_YEAST	1.30	16.37
CLS00274	Drosophila melanogaster	Salmonella typhi	tr|Q9W547|Q9W547_DROME	sp|Q7CPL4|RL16_SALTY	4.00	29.41
CLS00274	Drosophila melanogaster	Thermotoga maritima	tr|Q9W547|Q9W547_DROME	sp|P38509|RL16_THEMA	4.00	24.65
CLS00274	Drosophila melanogaster	Xenopus laevis	tr|Q9W547|Q9W547_DROME	tr|F6TDD4|F6TDD4_XENTR	0.80	44.35
CLS00274	Drosophila melanogaster	Yersinia pestis	tr|Q9W547|Q9W547_DROME	sp|Q8ZJA5|RL16_YERPE	4.00	27.21
CLS00274	Escherichia coli	Gallus gallus	sp|P0ADY7|RL16_ECOLI	tr|H9KZA7|H9KZA7_CHICK	4.00	29.41
CLS00274	Escherichia coli	Haemophilus influenzae	sp|P0ADY7|RL16_ECOLI	sp|P44354|RL16_HAEIN	0.70	89.71
CLS00274	Escherichia coli	Homo sapiens	sp|P0ADY7|RL16_ECOLI	sp|Q9NX20|RM16_HUMAN	4.00	29.41
CLS00274	Escherichia coli	Mycobacterium tuberculosis	sp|P0ADY7|RL16_ECOLI	sp|P9WHD5|RL16_MYCTU	3.10	48.53
CLS00274	Escherichia coli	Oryza sativa	sp|P0ADY7|RL16_ECOLI	sp|P0C443|RK16_ORYSJ	4.00	54.07
CLS00274	Escherichia coli	Pseudomonas aeruginosa	sp|P0ADY7|RL16_ECOLI	sp|Q9HWE2|RL16_PSEAE	1.40	77.94
CLS00274	Escherichia coli	Rattus norvegicus	sp|P0ADY7|RL16_ECOLI	sp|Q5M818|RM16_RAT	4.00	30.88
CLS00274	Escherichia coli	Saccharomyces cerevisiae	sp|P0ADY7|RL16_ECOLI	sp|P38064|RM16_YEAST	4.00	35.29
CLS00274	Escherichia coli	Salmonella typhi	sp|P0ADY7|RL16_ECOLI	sp|Q7CPL4|RL16_SALTY	0.10	98.53
CLS00274	Escherichia coli	Thermotoga maritima	sp|P0ADY7|RL16_ECOLI	sp|P38509|RL16_THEMA	4.00	58.09
CLS00274	Escherichia coli	Xenopus laevis	sp|P0ADY7|RL16_ECOLI	tr|F6TDD4|F6TDD4_XENTR	4.00	28.68
CLS00274	Escherichia coli	Yersinia pestis	sp|P0ADY7|RL16_ECOLI	sp|Q8ZJA5|RL16_YERPE	0.40	91.91
CLS00274	Gallus gallus	Haemophilus influenzae	tr|H9KZA7|H9KZA7_CHICK	sp|P44354|RL16_HAEIN	4.00	28.68
CLS00274	Gallus gallus	Homo sapiens	tr|H9KZA7|H9KZA7_CHICK	sp|Q9NX20|RM16_HUMAN	0.30	63.82
CLS00274	Gallus gallus	Mycobacterium tuberculosis	tr|H9KZA7|H9KZA7_CHICK	sp|P9WHD5|RL16_MYCTU	4.00	32.61
CLS00274	Gallus gallus	Oryza sativa	tr|H9KZA7|H9KZA7_CHICK	sp|P0C443|RK16_ORYSJ	1.50	26.47
CLS00274	Gallus gallus	Pseudomonas aeruginosa	tr|H9KZA7|H9KZA7_CHICK	sp|Q9HWE2|RL16_PSEAE	4.00	27.74
CLS00274	Gallus gallus	Rattus norvegicus	tr|H9KZA7|H9KZA7_CHICK	sp|Q5M818|RM16_RAT	0.30	63.41
CLS00274	Gallus gallus	Saccharomyces cerevisiae	tr|H9KZA7|H9KZA7_CHICK	sp|P38064|RM16_YEAST	1.30	20.87
CLS00274	Gallus gallus	Salmonella typhi	tr|H9KZA7|H9KZA7_CHICK	sp|Q7CPL4|RL16_SALTY	4.00	28.68
CLS00274	Gallus gallus	Thermotoga maritima	tr|H9KZA7|H9KZA7_CHICK	sp|P38509|RL16_THEMA	4.00	28.87
CLS00274	Gallus gallus	Xenopus laevis	tr|H9KZA7|H9KZA7_CHICK	tr|F6TDD4|F6TDD4_XENTR	0.40	54.47
CLS00274	Gallus gallus	Yersinia pestis	tr|H9KZA7|H9KZA7_CHICK	sp|Q8ZJA5|RL16_YERPE	4.00	27.94
CLS00274	Haemophilus influenzae	Homo sapiens	sp|P44354|RL16_HAEIN	sp|Q9NX20|RM16_HUMAN	4.00	28.68
CLS00274	Haemophilus influenzae	Mycobacterium tuberculosis	sp|P44354|RL16_HAEIN	sp|P9WHD5|RL16_MYCTU	3.10	51.47
CLS00274	Haemophilus influenzae	Oryza sativa	sp|P44354|RL16_HAEIN	sp|P0C443|RK16_ORYSJ	4.00	55.56
CLS00274	Haemophilus influenzae	Pseudomonas aeruginosa	sp|P44354|RL16_HAEIN	sp|Q9HWE2|RL16_PSEAE	1.40	77.21
CLS00274	Haemophilus influenzae	Rattus norvegicus	sp|P44354|RL16_HAEIN	sp|Q5M818|RM16_RAT	4.00	28.68
CLS00274	Haemophilus influenzae	Saccharomyces cerevisiae	sp|P44354|RL16_HAEIN	sp|P38064|RM16_YEAST	4.00	36.03
CLS00274	Haemophilus influenzae	Salmonella typhi	sp|P44354|RL16_HAEIN	sp|Q7CPL4|RL16_SALTY	0.70	88.97
CLS00274	Haemophilus influenzae	Thermotoga maritima	sp|P44354|RL16_HAEIN	sp|P38509|RL16_THEMA	4.00	57.35
CLS00274	Haemophilus influenzae	Xenopus laevis	sp|P44354|RL16_HAEIN	tr|F6TDD4|F6TDD4_XENTR	4.00	30.88
CLS00274	Haemophilus influenzae	Yersinia pestis	sp|P44354|RL16_HAEIN	sp|Q8ZJA5|RL16_YERPE	0.70	87.50
CLS00274	Homo sapiens	Mycobacterium tuberculosis	sp|Q9NX20|RM16_HUMAN	sp|P9WHD5|RL16_MYCTU	4.00	30.43
CLS00274	Homo sapiens	Oryza sativa	sp|Q9NX20|RM16_HUMAN	sp|P0C443|RK16_ORYSJ	1.50	29.41
CLS00274	Homo sapiens	Pseudomonas aeruginosa	sp|Q9NX20|RM16_HUMAN	sp|Q9HWE2|RL16_PSEAE	4.00	29.41
CLS00274	Homo sapiens	Rattus norvegicus	sp|Q9NX20|RM16_HUMAN	sp|Q5M818|RM16_RAT	0.10	83.67
CLS00274	Homo sapiens	Saccharomyces cerevisiae	sp|Q9NX20|RM16_HUMAN	sp|P38064|RM16_YEAST	1.30	20.00
CLS00274	Homo sapiens	Salmonella typhi	sp|Q9NX20|RM16_HUMAN	sp|Q7CPL4|RL16_SALTY	4.00	28.68
CLS00274	Homo sapiens	Thermotoga maritima	sp|Q9NX20|RM16_HUMAN	sp|P38509|RL16_THEMA	4.00	28.87
CLS00274	Homo sapiens	Xenopus laevis	sp|Q9NX20|RM16_HUMAN	tr|F6TDD4|F6TDD4_XENTR	0.40	54.98
CLS00274	Homo sapiens	Yersinia pestis	sp|Q9NX20|RM16_HUMAN	sp|Q8ZJA5|RL16_YERPE	4.00	27.94
CLS00274	Mycobacterium tuberculosis	Oryza sativa	sp|P9WHD5|RL16_MYCTU	sp|P0C443|RK16_ORYSJ	4.00	51.47
CLS00274	Mycobacterium tuberculosis	Pseudomonas aeruginosa	sp|P9WHD5|RL16_MYCTU	sp|Q9HWE2|RL16_PSEAE	3.10	48.91
CLS00274	Mycobacterium tuberculosis	Rattus norvegicus	sp|P9WHD5|RL16_MYCTU	sp|Q5M818|RM16_RAT	4.00	28.26
CLS00274	Mycobacterium tuberculosis	Saccharomyces cerevisiae	sp|P9WHD5|RL16_MYCTU	sp|P38064|RM16_YEAST	4.00	31.88
CLS00274	Mycobacterium tuberculosis	Salmonella typhi	sp|P9WHD5|RL16_MYCTU	sp|Q7CPL4|RL16_SALTY	3.10	47.79
CLS00274	Mycobacterium tuberculosis	Thermotoga maritima	sp|P9WHD5|RL16_MYCTU	sp|P38509|RL16_THEMA	4.00	55.07
CLS00274	Mycobacterium tuberculosis	Xenopus laevis	sp|P9WHD5|RL16_MYCTU	tr|F6TDD4|F6TDD4_XENTR	4.00	29.71
CLS00274	Mycobacterium tuberculosis	Yersinia pestis	sp|P9WHD5|RL16_MYCTU	sp|Q8ZJA5|RL16_YERPE	3.10	50.00
CLS00274	Oryza sativa	Pseudomonas aeruginosa	sp|P0C443|RK16_ORYSJ	sp|Q9HWE2|RL16_PSEAE	4.00	55.15
CLS00274	Oryza sativa	Rattus norvegicus	sp|P0C443|RK16_ORYSJ	sp|Q5M818|RM16_RAT	1.50	25.74
CLS00274	Oryza sativa	Saccharomyces cerevisiae	sp|P0C443|RK16_ORYSJ	sp|P38064|RM16_YEAST	1.50	36.03
CLS00274	Oryza sativa	Salmonella typhi	sp|P0C443|RK16_ORYSJ	sp|Q7CPL4|RL16_SALTY	4.00	54.07
CLS00274	Oryza sativa	Thermotoga maritima	sp|P0C443|RK16_ORYSJ	sp|P38509|RL16_THEMA	4.00	58.82
CLS00274	Oryza sativa	Xenopus laevis	sp|P0C443|RK16_ORYSJ	tr|F6TDD4|F6TDD4_XENTR	1.50	25.74
CLS00274	Oryza sativa	Yersinia pestis	sp|P0C443|RK16_ORYSJ	sp|Q8ZJA5|RL16_YERPE	4.00	52.59
CLS00274	Pseudomonas aeruginosa	Rattus norvegicus	sp|Q9HWE2|RL16_PSEAE	sp|Q5M818|RM16_RAT	4.00	27.01
CLS00274	Pseudomonas aeruginosa	Saccharomyces cerevisiae	sp|Q9HWE2|RL16_PSEAE	sp|P38064|RM16_YEAST	4.00	38.69
CLS00274	Pseudomonas aeruginosa	Salmonella typhi	sp|Q9HWE2|RL16_PSEAE	sp|Q7CPL4|RL16_SALTY	1.40	77.94
CLS00274	Pseudomonas aeruginosa	Thermotoga maritima	sp|Q9HWE2|RL16_PSEAE	sp|P38509|RL16_THEMA	4.00	56.93
CLS00274	Pseudomonas aeruginosa	Xenopus laevis	sp|Q9HWE2|RL16_PSEAE	tr|F6TDD4|F6TDD4_XENTR	4.00	29.20
CLS00274	Pseudomonas aeruginosa	Yersinia pestis	sp|Q9HWE2|RL16_PSEAE	sp|Q8ZJA5|RL16_YERPE	1.40	75.74
CLS00274	Rattus norvegicus	Saccharomyces cerevisiae	sp|Q5M818|RM16_RAT	sp|P38064|RM16_YEAST	1.30	23.91
CLS00274	Rattus norvegicus	Salmonella typhi	sp|Q5M818|RM16_RAT	sp|Q7CPL4|RL16_SALTY	4.00	30.15
CLS00274	Rattus norvegicus	Thermotoga maritima	sp|Q5M818|RM16_RAT	sp|P38509|RL16_THEMA	4.00	26.06
CLS00274	Rattus norvegicus	Xenopus laevis	sp|Q5M818|RM16_RAT	tr|F6TDD4|F6TDD4_XENTR	0.40	56.57
CLS00274	Rattus norvegicus	Yersinia pestis	sp|Q5M818|RM16_RAT	sp|Q8ZJA5|RL16_YERPE	4.00	29.41
CLS00274	Saccharomyces cerevisiae	Salmonella typhi	sp|P38064|RM16_YEAST	sp|Q7CPL4|RL16_SALTY	4.00	35.29
CLS00274	Saccharomyces cerevisiae	Thermotoga maritima	sp|P38064|RM16_YEAST	sp|P38509|RL16_THEMA	4.00	37.32
CLS00274	Saccharomyces cerevisiae	Xenopus laevis	sp|P38064|RM16_YEAST	tr|F6TDD4|F6TDD4_XENTR	1.30	19.65
CLS00274	Saccharomyces cerevisiae	Yersinia pestis	sp|P38064|RM16_YEAST	sp|Q8ZJA5|RL16_YERPE	4.00	35.29
CLS00274	Salmonella typhi	Thermotoga maritima	sp|Q7CPL4|RL16_SALTY	sp|P38509|RL16_THEMA	4.00	57.35
CLS00274	Salmonella typhi	Xenopus laevis	sp|Q7CPL4|RL16_SALTY	tr|F6TDD4|F6TDD4_XENTR	4.00	28.68
CLS00274	Salmonella typhi	Yersinia pestis	sp|Q7CPL4|RL16_SALTY	sp|Q8ZJA5|RL16_YERPE	0.40	90.44
CLS00274	Thermotoga maritima	Xenopus laevis	sp|P38509|RL16_THEMA	tr|F6TDD4|F6TDD4_XENTR	4.00	30.28
CLS00274	Thermotoga maritima	Yersinia pestis	sp|P38509|RL16_THEMA	sp|Q8ZJA5|RL16_YERPE	4.00	60.29
CLS00274	Xenopus laevis	Yersinia pestis	tr|F6TDD4|F6TDD4_XENTR	sp|Q8ZJA5|RL16_YERPE	4.00	28.68
CLS00324	Agrobacterium tumefaciens	Arabidopsis thaliana	tr|B9J9J4|B9J9J4_AGRRK	sp|O82314|U082_ARATH	4.00	28.92
CLS00324	Agrobacterium tumefaciens	Bacillus subtilis	tr|B9J9J4|B9J9J4_AGRRK	sp|O31509|YEEI_BACSU	3.10	40.25
CLS00324	Agrobacterium tumefaciens	Bacillus subtilis	tr|B9J9J4|B9J9J4_AGRRK	sp|P94447|YRBC_BACSU	3.10	48.10
CLS00324	Agrobacterium tumefaciens	Caenorhabditis elegans	tr|B9J9J4|B9J9J4_AGRRK	tr|Q965T4|Q965T4_CAEEL	4.00	24.79
CLS00324	Agrobacterium tumefaciens	Danio rerio	tr|B9J9J4|B9J9J4_AGRRK	tr|A0A0G2L877|A0A0G2L877_DANRE	4.00	30.42
CLS00324	Agrobacterium tumefaciens	Danio rerio	tr|B9J9J4|B9J9J4_AGRRK	tr|F1QP29|F1QP29_DANRE	4.00	30.42
CLS00324	Agrobacterium tumefaciens	Drosophila melanogaster	tr|B9J9J4|B9J9J4_AGRRK	tr|Q9VL11|Q9VL11_DROME	4.00	26.05
CLS00324	Agrobacterium tumefaciens	Escherichia coli	tr|B9J9J4|B9J9J4_AGRRK	sp|P0A8A0|YEBC_ECOLI	2.50	47.13
CLS00324	Agrobacterium tumefaciens	Escherichia coli	tr|B9J9J4|B9J9J4_AGRRK	sp|P0A8A2|YEEN_ECOLI	2.50	43.40
CLS00324	Agrobacterium tumefaciens	Haemophilus influenzae	tr|B9J9J4|B9J9J4_AGRRK	sp|P44634|Y315_HAEIN	2.50	46.31
CLS00324	Agrobacterium tumefaciens	Homo sapiens	tr|B9J9J4|B9J9J4_AGRRK	sp|Q9BSH4|TACO1_HUMAN	4.00	30.67
CLS00324	Agrobacterium tumefaciens	Mycobacterium tuberculosis	tr|B9J9J4|B9J9J4_AGRRK	sp|P9WGA5|Y2603_MYCTU	3.10	41.94
CLS00324	Agrobacterium tumefaciens	Oryza sativa	tr|B9J9J4|B9J9J4_AGRRK	tr|Q6F2Z2|Q6F2Z2_ORYSJ	4.00	27.27
CLS00324	Agrobacterium tumefaciens	Pseudomonas aeruginosa	tr|B9J9J4|B9J9J4_AGRRK	sp|Q51423|PMPR_PSEAE	2.50	48.37
CLS00324	Agrobacterium tumefaciens	Rattus norvegicus	tr|B9J9J4|B9J9J4_AGRRK	sp|B2RYT9|TACO1_RAT	4.00	31.51
CLS00324	Agrobacterium tumefaciens	Saccharomyces cerevisiae	tr|B9J9J4|B9J9J4_AGRRK	sp|P53212|YG1D_YEAST	4.00	31.20
CLS00324	Agrobacterium tumefaciens	Salmonella typhi	tr|B9J9J4|B9J9J4_AGRRK	sp|P67179|YEBC_SALTY	2.50	47.13
CLS00324	Agrobacterium tumefaciens	Salmonella typhi	tr|B9J9J4|B9J9J4_AGRRK	sp|Q8ZK08|YEEN_SALTY	2.50	41.28
CLS00324	Agrobacterium tumefaciens	Thermotoga maritima	tr|B9J9J4|B9J9J4_AGRRK	sp|Q9WYT7|Y466_THEMA	4.00	45.75
CLS00324	Agrobacterium tumefaciens	Xenopus laevis	tr|B9J9J4|B9J9J4_AGRRK	tr|F6X609|F6X609_XENTR	4.00	31.25
CLS00324	Agrobacterium tumefaciens	Yersinia pestis	tr|B9J9J4|B9J9J4_AGRRK	sp|Q8ZEU8|Y2055_YERPE	2.50	47.76
CLS00324	Arabidopsis thaliana	Bacillus subtilis	sp|O82314|U082_ARATH	sp|O31509|YEEI_BACSU	4.00	29.24
CLS00324	Arabidopsis thaliana	Bacillus subtilis	sp|O82314|U082_ARATH	sp|P94447|YRBC_BACSU	4.00	32.20
CLS00324	Arabidopsis thaliana	Caenorhabditis elegans	sp|O82314|U082_ARATH	tr|Q965T4|Q965T4_CAEEL	1.50	19.22
CLS00324	Arabidopsis thaliana	Danio rerio	sp|O82314|U082_ARATH	tr|A0A0G2L877|A0A0G2L877_DANRE	1.50	24.01
CLS00324	Arabidopsis thaliana	Danio rerio	sp|O82314|U082_ARATH	tr|F1QP29|F1QP29_DANRE	1.50	24.01
CLS00324	Arabidopsis thaliana	Drosophila melanogaster	sp|O82314|U082_ARATH	tr|Q9VL11|Q9VL11_DROME	1.50	17.28
CLS00324	Arabidopsis thaliana	Escherichia coli	sp|O82314|U082_ARATH	sp|P0A8A0|YEBC_ECOLI	4.00	31.36
CLS00324	Arabidopsis thaliana	Escherichia coli	sp|O82314|U082_ARATH	sp|P0A8A2|YEEN_ECOLI	4.00	30.08
CLS00324	Arabidopsis thaliana	Haemophilus influenzae	sp|O82314|U082_ARATH	sp|P44634|Y315_HAEIN	4.00	30.51
CLS00324	Arabidopsis thaliana	Homo sapiens	sp|O82314|U082_ARATH	sp|Q9BSH4|TACO1_HUMAN	1.50	25.60
CLS00324	Arabidopsis thaliana	Mycobacterium tuberculosis	sp|O82314|U082_ARATH	sp|P9WGA5|Y2603_MYCTU	4.00	30.38
CLS00324	Arabidopsis thaliana	Oryza sativa	sp|O82314|U082_ARATH	tr|Q6F2Z2|Q6F2Z2_ORYSJ	0.20	62.34
CLS00324	Arabidopsis thaliana	Pseudomonas aeruginosa	sp|O82314|U082_ARATH	sp|Q51423|PMPR_PSEAE	4.00	28.69
CLS00324	Arabidopsis thaliana	Rattus norvegicus	sp|O82314|U082_ARATH	sp|B2RYT9|TACO1_RAT	1.50	26.37
CLS00324	Arabidopsis thaliana	Saccharomyces cerevisiae	sp|O82314|U082_ARATH	sp|P53212|YG1D_YEAST	1.50	27.64
CLS00324	Arabidopsis thaliana	Salmonella typhi	sp|O82314|U082_ARATH	sp|P67179|YEBC_SALTY	4.00	30.51
CLS00324	Arabidopsis thaliana	Salmonella typhi	sp|O82314|U082_ARATH	sp|Q8ZK08|YEEN_SALTY	4.00	30.08
CLS00324	Arabidopsis thaliana	Thermotoga maritima	sp|O82314|U082_ARATH	sp|Q9WYT7|Y466_THEMA	4.00	35.59
CLS00324	Arabidopsis thaliana	Xenopus laevis	sp|O82314|U082_ARATH	tr|F6X609|F6X609_XENTR	1.50	27.68
CLS00324	Arabidopsis thaliana	Yersinia pestis	sp|O82314|U082_ARATH	sp|Q8ZEU8|Y2055_YERPE	4.00	29.96
CLS00324	Bacillus subtilis	Caenorhabditis elegans	sp|O31509|YEEI_BACSU	tr|Q965T4|Q965T4_CAEEL	4.00	24.26
CLS00324	Bacillus subtilis	Danio rerio	sp|O31509|YEEI_BACSU	tr|A0A0G2L877|A0A0G2L877_DANRE	4.00	30.64
CLS00324	Bacillus subtilis	Danio rerio	sp|O31509|YEEI_BACSU	tr|F1QP29|F1QP29_DANRE	4.00	30.64
CLS00324	Bacillus subtilis	Drosophila melanogaster	sp|O31509|YEEI_BACSU	tr|Q9VL11|Q9VL11_DROME	4.00	23.73
CLS00324	Bacillus subtilis	Escherichia coli	sp|O31509|YEEI_BACSU	sp|P0A8A0|YEBC_ECOLI	3.10	37.71
CLS00324	Bacillus subtilis	Escherichia coli	sp|O31509|YEEI_BACSU	sp|P0A8A2|YEEN_ECOLI	3.10	58.82
CLS00324	Bacillus subtilis	Haemophilus influenzae	sp|O31509|YEEI_BACSU	sp|P44634|Y315_HAEIN	3.10	37.29
CLS00324	Bacillus subtilis	Homo sapiens	sp|O31509|YEEI_BACSU	sp|Q9BSH4|TACO1_HUMAN	4.00	31.60
CLS00324	Bacillus subtilis	Mycobacterium tuberculosis	sp|O31509|YEEI_BACSU	sp|P9WGA5|Y2603_MYCTU	3.10	38.56
CLS00324	Bacillus subtilis	Oryza sativa	sp|O31509|YEEI_BACSU	tr|Q6F2Z2|Q6F2Z2_ORYSJ	4.00	28.39
CLS00324	Bacillus subtilis	Pseudomonas aeruginosa	sp|O31509|YEEI_BACSU	sp|Q51423|PMPR_PSEAE	3.10	42.19
CLS00324	Bacillus subtilis	Rattus norvegicus	sp|O31509|YEEI_BACSU	sp|B2RYT9|TACO1_RAT	4.00	32.47
CLS00324	Bacillus subtilis	Saccharomyces cerevisiae	sp|O31509|YEEI_BACSU	sp|P53212|YG1D_YEAST	4.00	31.51
CLS00324	Bacillus subtilis	Salmonella typhi	sp|O31509|YEEI_BACSU	sp|P67179|YEBC_SALTY	3.10	37.71
CLS00324	Bacillus subtilis	Salmonella typhi	sp|O31509|YEEI_BACSU	sp|Q8ZK08|YEEN_SALTY	3.10	57.14
CLS00324	Bacillus subtilis	Thermotoga maritima	sp|O31509|YEEI_BACSU	sp|Q9WYT7|Y466_THEMA	4.00	37.13
CLS00324	Bacillus subtilis	Xenopus laevis	sp|O31509|YEEI_BACSU	tr|F6X609|F6X609_XENTR	4.00	26.92
CLS00324	Bacillus subtilis	Yersinia pestis	sp|O31509|YEEI_BACSU	sp|Q8ZEU8|Y2055_YERPE	3.10	35.02
CLS00324	Bacillus subtilis	Caenorhabditis elegans	sp|P94447|YRBC_BACSU	tr|Q965T4|Q965T4_CAEEL	4.00	25.85
CLS00324	Bacillus subtilis	Danio rerio	sp|P94447|YRBC_BACSU	tr|A0A0G2L877|A0A0G2L877_DANRE	4.00	30.60
CLS00324	Bacillus subtilis	Danio rerio	sp|P94447|YRBC_BACSU	tr|F1QP29|F1QP29_DANRE	4.00	30.60
CLS00324	Bacillus subtilis	Drosophila melanogaster	sp|P94447|YRBC_BACSU	tr|Q9VL11|Q9VL11_DROME	4.00	24.37
CLS00324	Bacillus subtilis	Escherichia coli	sp|P94447|YRBC_BACSU	sp|P0A8A0|YEBC_ECOLI	3.10	50.85
CLS00324	Bacillus subtilis	Escherichia coli	sp|P94447|YRBC_BACSU	sp|P0A8A2|YEEN_ECOLI	3.10	40.00
CLS00324	Bacillus subtilis	Haemophilus influenzae	sp|P94447|YRBC_BACSU	sp|P44634|Y315_HAEIN	3.10	49.15
CLS00324	Bacillus subtilis	Homo sapiens	sp|P94447|YRBC_BACSU	sp|Q9BSH4|TACO1_HUMAN	4.00	30.17
CLS00324	Bacillus subtilis	Mycobacterium tuberculosis	sp|P94447|YRBC_BACSU	sp|P9WGA5|Y2603_MYCTU	3.10	44.54
CLS00324	Bacillus subtilis	Oryza sativa	sp|P94447|YRBC_BACSU	tr|Q6F2Z2|Q6F2Z2_ORYSJ	4.00	31.78
CLS00324	Bacillus subtilis	Pseudomonas aeruginosa	sp|P94447|YRBC_BACSU	sp|Q51423|PMPR_PSEAE	3.10	49.79
CLS00324	Bacillus subtilis	Rattus norvegicus	sp|P94447|YRBC_BACSU	sp|B2RYT9|TACO1_RAT	4.00	30.60
CLS00324	Bacillus subtilis	Saccharomyces cerevisiae	sp|P94447|YRBC_BACSU	sp|P53212|YG1D_YEAST	4.00	38.40
CLS00324	Bacillus subtilis	Salmonella typhi	sp|P94447|YRBC_BACSU	sp|P67179|YEBC_SALTY	3.10	50.85
CLS00324	Bacillus subtilis	Salmonella typhi	sp|P94447|YRBC_BACSU	sp|Q8ZK08|YEEN_SALTY	3.10	41.28
CLS00324	Bacillus subtilis	Thermotoga maritima	sp|P94447|YRBC_BACSU	sp|Q9WYT7|Y466_THEMA	4.00	48.54
CLS00324	Bacillus subtilis	Xenopus laevis	sp|P94447|YRBC_BACSU	tr|F6X609|F6X609_XENTR	4.00	31.20
CLS00324	Bacillus subtilis	Yersinia pestis	sp|P94447|YRBC_BACSU	sp|Q8ZEU8|Y2055_YERPE	3.10	51.05
CLS00324	Caenorhabditis elegans	Danio rerio	tr|Q965T4|Q965T4_CAEEL	tr|A0A0G2L877|A0A0G2L877_DANRE	0.80	28.42
CLS00324	Caenorhabditis elegans	Danio rerio	tr|Q965T4|Q965T4_CAEEL	tr|F1QP29|F1QP29_DANRE	0.80	27.34
CLS00324	Caenorhabditis elegans	Drosophila melanogaster	tr|Q965T4|Q965T4_CAEEL	tr|Q9VL11|Q9VL11_DROME	0.70	26.36
CLS00324	Caenorhabditis elegans	Escherichia coli	tr|Q965T4|Q965T4_CAEEL	sp|P0A8A0|YEBC_ECOLI	4.00	24.58
CLS00324	Caenorhabditis elegans	Escherichia coli	tr|Q965T4|Q965T4_CAEEL	sp|P0A8A2|YEEN_ECOLI	4.00	23.93
CLS00324	Caenorhabditis elegans	Haemophilus influenzae	tr|Q965T4|Q965T4_CAEEL	sp|P44634|Y315_HAEIN	4.00	25.42
CLS00324	Caenorhabditis elegans	Homo sapiens	tr|Q965T4|Q965T4_CAEEL	sp|Q9BSH4|TACO1_HUMAN	0.80	28.42
CLS00324	Caenorhabditis elegans	Mycobacterium tuberculosis	tr|Q965T4|Q965T4_CAEEL	sp|P9WGA5|Y2603_MYCTU	4.00	23.63
CLS00324	Caenorhabditis elegans	Oryza sativa	tr|Q965T4|Q965T4_CAEEL	tr|Q6F2Z2|Q6F2Z2_ORYSJ	1.50	19.22
CLS00324	Caenorhabditis elegans	Pseudomonas aeruginosa	tr|Q965T4|Q965T4_CAEEL	sp|Q51423|PMPR_PSEAE	4.00	27.85
CLS00324	Caenorhabditis elegans	Rattus norvegicus	tr|Q965T4|Q965T4_CAEEL	sp|B2RYT9|TACO1_RAT	0.80	28.78
CLS00324	Caenorhabditis elegans	Saccharomyces cerevisiae	tr|Q965T4|Q965T4_CAEEL	sp|P53212|YG1D_YEAST	1.30	23.42
CLS00324	Caenorhabditis elegans	Salmonella typhi	tr|Q965T4|Q965T4_CAEEL	sp|P67179|YEBC_SALTY	4.00	25.00
CLS00324	Caenorhabditis elegans	Salmonella typhi	tr|Q965T4|Q965T4_CAEEL	sp|Q8ZK08|YEEN_SALTY	4.00	23.93
CLS00324	Caenorhabditis elegans	Thermotoga maritima	tr|Q965T4|Q965T4_CAEEL	sp|Q9WYT7|Y466_THEMA	4.00	27.00
CLS00324	Caenorhabditis elegans	Xenopus laevis	tr|Q965T4|Q965T4_CAEEL	tr|F6X609|F6X609_XENTR	0.80	27.60
CLS00324	Caenorhabditis elegans	Yersinia pestis	tr|Q965T4|Q965T4_CAEEL	sp|Q8ZEU8|Y2055_YERPE	4.00	24.89
CLS00324	Danio rerio	Drosophila melanogaster	tr|A0A0G2L877|A0A0G2L877_DANRE	tr|Q9VL11|Q9VL11_DROME	0.80	25.74
CLS00324	Danio rerio	Escherichia coli	tr|A0A0G2L877|A0A0G2L877_DANRE	sp|P0A8A0|YEBC_ECOLI	4.00	29.91
CLS00324	Danio rerio	Escherichia coli	tr|A0A0G2L877|A0A0G2L877_DANRE	sp|P0A8A2|YEEN_ECOLI	4.00	28.21
CLS00324	Danio rerio	Haemophilus influenzae	tr|A0A0G2L877|A0A0G2L877_DANRE	sp|P44634|Y315_HAEIN	4.00	27.78
CLS00324	Danio rerio	Homo sapiens	tr|A0A0G2L877|A0A0G2L877_DANRE	sp|Q9BSH4|TACO1_HUMAN	0.40	44.52
CLS00324	Danio rerio	Mycobacterium tuberculosis	tr|A0A0G2L877|A0A0G2L877_DANRE	sp|P9WGA5|Y2603_MYCTU	4.00	34.04
CLS00324	Danio rerio	Oryza sativa	tr|A0A0G2L877|A0A0G2L877_DANRE	tr|Q6F2Z2|Q6F2Z2_ORYSJ	1.50	22.71
CLS00324	Danio rerio	Pseudomonas aeruginosa	tr|A0A0G2L877|A0A0G2L877_DANRE	sp|Q51423|PMPR_PSEAE	4.00	27.66
CLS00324	Danio rerio	Rattus norvegicus	tr|A0A0G2L877|A0A0G2L877_DANRE	sp|B2RYT9|TACO1_RAT	0.40	48.79
CLS00324	Danio rerio	Saccharomyces cerevisiae	tr|A0A0G2L877|A0A0G2L877_DANRE	sp|P53212|YG1D_YEAST	1.30	27.38
CLS00324	Danio rerio	Salmonella typhi	tr|A0A0G2L877|A0A0G2L877_DANRE	sp|P67179|YEBC_SALTY	4.00	29.91
CLS00324	Danio rerio	Salmonella typhi	tr|A0A0G2L877|A0A0G2L877_DANRE	sp|Q8ZK08|YEEN_SALTY	4.00	26.92
CLS00324	Danio rerio	Thermotoga maritima	tr|A0A0G2L877|A0A0G2L877_DANRE	sp|Q9WYT7|Y466_THEMA	4.00	35.04
CLS00324	Danio rerio	Xenopus laevis	tr|A0A0G2L877|A0A0G2L877_DANRE	tr|F6X609|F6X609_XENTR	0.40	52.10
CLS00324	Danio rerio	Yersinia pestis	tr|A0A0G2L877|A0A0G2L877_DANRE	sp|Q8ZEU8|Y2055_YERPE	4.00	28.51
CLS00324	Danio rerio	Drosophila melanogaster	tr|F1QP29|F1QP29_DANRE	tr|Q9VL11|Q9VL11_DROME	0.80	25.74
CLS00324	Danio rerio	Escherichia coli	tr|F1QP29|F1QP29_DANRE	sp|P0A8A0|YEBC_ECOLI	4.00	30.34
CLS00324	Danio rerio	Escherichia coli	tr|F1QP29|F1QP29_DANRE	sp|P0A8A2|YEEN_ECOLI	4.00	28.21
CLS00324	Danio rerio	Haemophilus influenzae	tr|F1QP29|F1QP29_DANRE	sp|P44634|Y315_HAEIN	4.00	27.78
CLS00324	Danio rerio	Homo sapiens	tr|F1QP29|F1QP29_DANRE	sp|Q9BSH4|TACO1_HUMAN	0.40	44.52
CLS00324	Danio rerio	Mycobacterium tuberculosis	tr|F1QP29|F1QP29_DANRE	sp|P9WGA5|Y2603_MYCTU	4.00	34.04
CLS00324	Danio rerio	Oryza sativa	tr|F1QP29|F1QP29_DANRE	tr|Q6F2Z2|Q6F2Z2_ORYSJ	1.50	22.71
CLS00324	Danio rerio	Pseudomonas aeruginosa	tr|F1QP29|F1QP29_DANRE	sp|Q51423|PMPR_PSEAE	4.00	27.66
CLS00324	Danio rerio	Rattus norvegicus	tr|F1QP29|F1QP29_DANRE	sp|B2RYT9|TACO1_RAT	0.40	48.79
CLS00324	Danio rerio	Saccharomyces cerevisiae	tr|F1QP29|F1QP29_DANRE	sp|P53212|YG1D_YEAST	1.30	27.38
CLS00324	Danio rerio	Salmonella typhi	tr|F1QP29|F1QP29_DANRE	sp|P67179|YEBC_SALTY	4.00	30.34
CLS00324	Danio rerio	Salmonella typhi	tr|F1QP29|F1QP29_DANRE	sp|Q8ZK08|YEEN_SALTY	4.00	26.92
CLS00324	Danio rerio	Thermotoga maritima	tr|F1QP29|F1QP29_DANRE	sp|Q9WYT7|Y466_THEMA	4.00	35.04
CLS00324	Danio rerio	Xenopus laevis	tr|F1QP29|F1QP29_DANRE	tr|F6X609|F6X609_XENTR	0.40	52.10
CLS00324	Danio rerio	Yersinia pestis	tr|F1QP29|F1QP29_DANRE	sp|Q8ZEU8|Y2055_YERPE	4.00	28.94
CLS00324	Drosophila melanogaster	Escherichia coli	tr|Q9VL11|Q9VL11_DROME	sp|P0A8A0|YEBC_ECOLI	4.00	25.32
CLS00324	Drosophila melanogaster	Escherichia coli	tr|Q9VL11|Q9VL11_DROME	sp|P0A8A2|YEEN_ECOLI	4.00	23.73
CLS00324	Drosophila melanogaster	Haemophilus influenzae	tr|Q9VL11|Q9VL11_DROME	sp|P44634|Y315_HAEIN	4.00	28.27
CLS00324	Drosophila melanogaster	Homo sapiens	tr|Q9VL11|Q9VL11_DROME	sp|Q9BSH4|TACO1_HUMAN	0.80	26.05
CLS00324	Drosophila melanogaster	Mycobacterium tuberculosis	tr|Q9VL11|Q9VL11_DROME	sp|P9WGA5|Y2603_MYCTU	4.00	26.47
CLS00324	Drosophila melanogaster	Oryza sativa	tr|Q9VL11|Q9VL11_DROME	tr|Q6F2Z2|Q6F2Z2_ORYSJ	1.50	20.16
CLS00324	Drosophila melanogaster	Pseudomonas aeruginosa	tr|Q9VL11|Q9VL11_DROME	sp|Q51423|PMPR_PSEAE	4.00	27.31
CLS00324	Drosophila melanogaster	Rattus norvegicus	tr|Q9VL11|Q9VL11_DROME	sp|B2RYT9|TACO1_RAT	0.80	25.63
CLS00324	Drosophila melanogaster	Saccharomyces cerevisiae	tr|Q9VL11|Q9VL11_DROME	sp|P53212|YG1D_YEAST	1.30	23.17
CLS00324	Drosophila melanogaster	Salmonella typhi	tr|Q9VL11|Q9VL11_DROME	sp|P67179|YEBC_SALTY	4.00	25.32
CLS00324	Drosophila melanogaster	Salmonella typhi	tr|Q9VL11|Q9VL11_DROME	sp|Q8ZK08|YEEN_SALTY	4.00	23.31
CLS00324	Drosophila melanogaster	Thermotoga maritima	tr|Q9VL11|Q9VL11_DROME	sp|Q9WYT7|Y466_THEMA	4.00	29.36
CLS00324	Drosophila melanogaster	Xenopus laevis	tr|Q9VL11|Q9VL11_DROME	tr|F6X609|F6X609_XENTR	0.80	28.75
CLS00324	Drosophila melanogaster	Yersinia pestis	tr|Q9VL11|Q9VL11_DROME	sp|Q8ZEU8|Y2055_YERPE	4.00	26.89
CLS00324	Escherichia coli	Haemophilus influenzae	sp|P0A8A0|YEBC_ECOLI	sp|P44634|Y315_HAEIN	0.70	75.20
CLS00324	Escherichia coli	Homo sapiens	sp|P0A8A0|YEBC_ECOLI	sp|Q9BSH4|TACO1_HUMAN	4.00	33.91
CLS00324	Escherichia coli	Mycobacterium tuberculosis	sp|P0A8A0|YEBC_ECOLI	sp|P9WGA5|Y2603_MYCTU	3.10	48.57
CLS00324	Escherichia coli	Oryza sativa	sp|P0A8A0|YEBC_ECOLI	tr|Q6F2Z2|Q6F2Z2_ORYSJ	4.00	31.36
CLS00324	Escherichia coli	Pseudomonas aeruginosa	sp|P0A8A0|YEBC_ECOLI	sp|Q51423|PMPR_PSEAE	1.40	67.07
CLS00324	Escherichia coli	Rattus norvegicus	sp|P0A8A0|YEBC_ECOLI	sp|B2RYT9|TACO1_RAT	4.00	33.04
CLS00324	Escherichia coli	Saccharomyces cerevisiae	sp|P0A8A0|YEBC_ECOLI	sp|P53212|YG1D_YEAST	4.00	30.04
CLS00324	Escherichia coli	Salmonella typhi	sp|P0A8A0|YEBC_ECOLI	sp|P67179|YEBC_SALTY	0.10	98.37
CLS00324	Escherichia coli	Salmonella typhi	sp|P0A8A0|YEBC_ECOLI	sp|Q8ZK08|YEEN_SALTY	0.10	38.56
CLS00324	Escherichia coli	Thermotoga maritima	sp|P0A8A0|YEBC_ECOLI	sp|Q9WYT7|Y466_THEMA	4.00	47.54
CLS00324	Escherichia coli	Xenopus laevis	sp|P0A8A0|YEBC_ECOLI	tr|F6X609|F6X609_XENTR	4.00	33.62
CLS00324	Escherichia coli	Yersinia pestis	sp|P0A8A0|YEBC_ECOLI	sp|Q8ZEU8|Y2055_YERPE	0.40	84.96
CLS00324	Escherichia coli	Haemophilus influenzae	sp|P0A8A2|YEEN_ECOLI	sp|P44634|Y315_HAEIN	0.70	39.83
CLS00324	Escherichia coli	Homo sapiens	sp|P0A8A2|YEEN_ECOLI	sp|Q9BSH4|TACO1_HUMAN	4.00	32.75
CLS00324	Escherichia coli	Mycobacterium tuberculosis	sp|P0A8A2|YEEN_ECOLI	sp|P9WGA5|Y2603_MYCTU	3.10	32.07
CLS00324	Escherichia coli	Oryza sativa	sp|P0A8A2|YEEN_ECOLI	tr|Q6F2Z2|Q6F2Z2_ORYSJ	4.00	29.24
CLS00324	Escherichia coli	Pseudomonas aeruginosa	sp|P0A8A2|YEEN_ECOLI	sp|Q51423|PMPR_PSEAE	1.40	39.83
CLS00324	Escherichia coli	Rattus norvegicus	sp|P0A8A2|YEEN_ECOLI	sp|B2RYT9|TACO1_RAT	4.00	32.75
CLS00324	Escherichia coli	Saccharomyces cerevisiae	sp|P0A8A2|YEEN_ECOLI	sp|P53212|YG1D_YEAST	4.00	31.91
CLS00324	Escherichia coli	Salmonella typhi	sp|P0A8A2|YEEN_ECOLI	sp|P67179|YEBC_SALTY	0.10	40.25
CLS00324	Escherichia coli	Salmonella typhi	sp|P0A8A2|YEEN_ECOLI	sp|Q8ZK08|YEEN_SALTY	0.10	95.80
CLS00324	Escherichia coli	Thermotoga maritima	sp|P0A8A2|YEEN_ECOLI	sp|Q9WYT7|Y466_THEMA	4.00	34.75
CLS00324	Escherichia coli	Xenopus laevis	sp|P0A8A2|YEEN_ECOLI	tr|F6X609|F6X609_XENTR	4.00	29.44
CLS00324	Escherichia coli	Yersinia pestis	sp|P0A8A2|YEEN_ECOLI	sp|Q8ZEU8|Y2055_YERPE	0.40	38.14
CLS00324	Haemophilus influenzae	Homo sapiens	sp|P44634|Y315_HAEIN	sp|Q9BSH4|TACO1_HUMAN	4.00	30.87
CLS00324	Haemophilus influenzae	Mycobacterium tuberculosis	sp|P44634|Y315_HAEIN	sp|P9WGA5|Y2603_MYCTU	3.10	44.49
CLS00324	Haemophilus influenzae	Oryza sativa	sp|P44634|Y315_HAEIN	tr|Q6F2Z2|Q6F2Z2_ORYSJ	4.00	32.20
CLS00324	Haemophilus influenzae	Pseudomonas aeruginosa	sp|P44634|Y315_HAEIN	sp|Q51423|PMPR_PSEAE	1.40	64.23
CLS00324	Haemophilus influenzae	Rattus norvegicus	sp|P44634|Y315_HAEIN	sp|B2RYT9|TACO1_RAT	4.00	31.74
CLS00324	Haemophilus influenzae	Saccharomyces cerevisiae	sp|P44634|Y315_HAEIN	sp|P53212|YG1D_YEAST	4.00	33.47
CLS00324	Haemophilus influenzae	Salmonella typhi	sp|P44634|Y315_HAEIN	sp|P67179|YEBC_SALTY	0.70	74.80
CLS00324	Haemophilus influenzae	Salmonella typhi	sp|P44634|Y315_HAEIN	sp|Q8ZK08|YEEN_SALTY	0.70	38.56
CLS00324	Haemophilus influenzae	Thermotoga maritima	sp|P44634|Y315_HAEIN	sp|Q9WYT7|Y466_THEMA	4.00	50.82
CLS00324	Haemophilus influenzae	Xenopus laevis	sp|P44634|Y315_HAEIN	tr|F6X609|F6X609_XENTR	4.00	32.76
CLS00324	Haemophilus influenzae	Yersinia pestis	sp|P44634|Y315_HAEIN	sp|Q8ZEU8|Y2055_YERPE	0.70	73.58
CLS00324	Homo sapiens	Mycobacterium tuberculosis	sp|Q9BSH4|TACO1_HUMAN	sp|P9WGA5|Y2603_MYCTU	4.00	30.30
CLS00324	Homo sapiens	Oryza sativa	sp|Q9BSH4|TACO1_HUMAN	tr|Q6F2Z2|Q6F2Z2_ORYSJ	1.50	26.26
CLS00324	Homo sapiens	Pseudomonas aeruginosa	sp|Q9BSH4|TACO1_HUMAN	sp|Q51423|PMPR_PSEAE	4.00	27.71
CLS00324	Homo sapiens	Rattus norvegicus	sp|Q9BSH4|TACO1_HUMAN	sp|B2RYT9|TACO1_RAT	0.10	78.57
CLS00324	Homo sapiens	Saccharomyces cerevisiae	sp|Q9BSH4|TACO1_HUMAN	sp|P53212|YG1D_YEAST	1.30	28.30
CLS00324	Homo sapiens	Salmonella typhi	sp|Q9BSH4|TACO1_HUMAN	sp|P67179|YEBC_SALTY	4.00	33.91
CLS00324	Homo sapiens	Salmonella typhi	sp|Q9BSH4|TACO1_HUMAN	sp|Q8ZK08|YEEN_SALTY	4.00	33.19
CLS00324	Homo sapiens	Thermotoga maritima	sp|Q9BSH4|TACO1_HUMAN	sp|Q9WYT7|Y466_THEMA	4.00	37.66
CLS00324	Homo sapiens	Xenopus laevis	sp|Q9BSH4|TACO1_HUMAN	tr|F6X609|F6X609_XENTR	0.40	47.24
CLS00324	Homo sapiens	Yersinia pestis	sp|Q9BSH4|TACO1_HUMAN	sp|Q8ZEU8|Y2055_YERPE	4.00	30.74
CLS00324	Mycobacterium tuberculosis	Oryza sativa	sp|P9WGA5|Y2603_MYCTU	tr|Q6F2Z2|Q6F2Z2_ORYSJ	4.00	24.90
CLS00324	Mycobacterium tuberculosis	Pseudomonas aeruginosa	sp|P9WGA5|Y2603_MYCTU	sp|Q51423|PMPR_PSEAE	3.10	46.56
CLS00324	Mycobacterium tuberculosis	Rattus norvegicus	sp|P9WGA5|Y2603_MYCTU	sp|B2RYT9|TACO1_RAT	4.00	30.74
CLS00324	Mycobacterium tuberculosis	Saccharomyces cerevisiae	sp|P9WGA5|Y2603_MYCTU	sp|P53212|YG1D_YEAST	4.00	35.29
CLS00324	Mycobacterium tuberculosis	Salmonella typhi	sp|P9WGA5|Y2603_MYCTU	sp|P67179|YEBC_SALTY	3.10	48.16
CLS00324	Mycobacterium tuberculosis	Salmonella typhi	sp|P9WGA5|Y2603_MYCTU	sp|Q8ZK08|YEEN_SALTY	3.10	31.22
CLS00324	Mycobacterium tuberculosis	Thermotoga maritima	sp|P9WGA5|Y2603_MYCTU	sp|Q9WYT7|Y466_THEMA	4.00	45.97
CLS00324	Mycobacterium tuberculosis	Xenopus laevis	sp|P9WGA5|Y2603_MYCTU	tr|F6X609|F6X609_XENTR	4.00	34.33
CLS00324	Mycobacterium tuberculosis	Yersinia pestis	sp|P9WGA5|Y2603_MYCTU	sp|Q8ZEU8|Y2055_YERPE	3.10	49.59
CLS00324	Oryza sativa	Pseudomonas aeruginosa	tr|Q6F2Z2|Q6F2Z2_ORYSJ	sp|Q51423|PMPR_PSEAE	4.00	29.96
CLS00324	Oryza sativa	Rattus norvegicus	tr|Q6F2Z2|Q6F2Z2_ORYSJ	sp|B2RYT9|TACO1_RAT	1.50	23.47
CLS00324	Oryza sativa	Saccharomyces cerevisiae	tr|Q6F2Z2|Q6F2Z2_ORYSJ	sp|P53212|YG1D_YEAST	1.50	26.88
CLS00324	Oryza sativa	Salmonella typhi	tr|Q6F2Z2|Q6F2Z2_ORYSJ	sp|P67179|YEBC_SALTY	4.00	31.36
CLS00324	Oryza sativa	Salmonella typhi	tr|Q6F2Z2|Q6F2Z2_ORYSJ	sp|Q8ZK08|YEEN_SALTY	4.00	29.24
CLS00324	Oryza sativa	Thermotoga maritima	tr|Q6F2Z2|Q6F2Z2_ORYSJ	sp|Q9WYT7|Y466_THEMA	4.00	34.32
CLS00324	Oryza sativa	Xenopus laevis	tr|Q6F2Z2|Q6F2Z2_ORYSJ	tr|F6X609|F6X609_XENTR	1.50	25.26
CLS00324	Oryza sativa	Yersinia pestis	tr|Q6F2Z2|Q6F2Z2_ORYSJ	sp|Q8ZEU8|Y2055_YERPE	4.00	30.80
CLS00324	Pseudomonas aeruginosa	Rattus norvegicus	sp|Q51423|PMPR_PSEAE	sp|B2RYT9|TACO1_RAT	4.00	27.71
CLS00324	Pseudomonas aeruginosa	Saccharomyces cerevisiae	sp|Q51423|PMPR_PSEAE	sp|P53212|YG1D_YEAST	4.00	31.65
CLS00324	Pseudomonas aeruginosa	Salmonella typhi	sp|Q51423|PMPR_PSEAE	sp|P67179|YEBC_SALTY	1.40	67.07
CLS00324	Pseudomonas aeruginosa	Salmonella typhi	sp|Q51423|PMPR_PSEAE	sp|Q8ZK08|YEEN_SALTY	1.40	37.71
CLS00324	Pseudomonas aeruginosa	Thermotoga maritima	sp|Q51423|PMPR_PSEAE	sp|Q9WYT7|Y466_THEMA	4.00	50.81
CLS00324	Pseudomonas aeruginosa	Xenopus laevis	sp|Q51423|PMPR_PSEAE	tr|F6X609|F6X609_XENTR	4.00	31.76
CLS00324	Pseudomonas aeruginosa	Yersinia pestis	sp|Q51423|PMPR_PSEAE	sp|Q8ZEU8|Y2055_YERPE	1.40	65.59
CLS00324	Rattus norvegicus	Saccharomyces cerevisiae	sp|B2RYT9|TACO1_RAT	sp|P53212|YG1D_YEAST	1.30	29.32
CLS00324	Rattus norvegicus	Salmonella typhi	sp|B2RYT9|TACO1_RAT	sp|P67179|YEBC_SALTY	4.00	33.04
CLS00324	Rattus norvegicus	Salmonella typhi	sp|B2RYT9|TACO1_RAT	sp|Q8ZK08|YEEN_SALTY	4.00	32.75
CLS00324	Rattus norvegicus	Thermotoga maritima	sp|B2RYT9|TACO1_RAT	sp|Q9WYT7|Y466_THEMA	4.00	36.80
CLS00324	Rattus norvegicus	Xenopus laevis	sp|B2RYT9|TACO1_RAT	tr|F6X609|F6X609_XENTR	0.40	50.00
CLS00324	Rattus norvegicus	Yersinia pestis	sp|B2RYT9|TACO1_RAT	sp|Q8ZEU8|Y2055_YERPE	4.00	31.60
CLS00324	Saccharomyces cerevisiae	Salmonella typhi	sp|P53212|YG1D_YEAST	sp|P67179|YEBC_SALTY	4.00	29.63
CLS00324	Saccharomyces cerevisiae	Salmonella typhi	sp|P53212|YG1D_YEAST	sp|Q8ZK08|YEEN_SALTY	4.00	31.49
CLS00324	Saccharomyces cerevisiae	Thermotoga maritima	sp|P53212|YG1D_YEAST	sp|Q9WYT7|Y466_THEMA	4.00	28.40
CLS00324	Saccharomyces cerevisiae	Xenopus laevis	sp|P53212|YG1D_YEAST	tr|F6X609|F6X609_XENTR	1.30	28.84
CLS00324	Saccharomyces cerevisiae	Yersinia pestis	sp|P53212|YG1D_YEAST	sp|Q8ZEU8|Y2055_YERPE	4.00	30.74
CLS00324	Salmonella typhi	Thermotoga maritima	sp|P67179|YEBC_SALTY	sp|Q9WYT7|Y466_THEMA	4.00	48.77
CLS00324	Salmonella typhi	Xenopus laevis	sp|P67179|YEBC_SALTY	tr|F6X609|F6X609_XENTR	4.00	33.62
CLS00324	Salmonella typhi	Yersinia pestis	sp|P67179|YEBC_SALTY	sp|Q8ZEU8|Y2055_YERPE	0.40	85.37
CLS00324	Salmonella typhi	Thermotoga maritima	sp|Q8ZK08|YEEN_SALTY	sp|Q9WYT7|Y466_THEMA	4.00	33.90
CLS00324	Salmonella typhi	Xenopus laevis	sp|Q8ZK08|YEEN_SALTY	tr|F6X609|F6X609_XENTR	4.00	29.00
CLS00324	Salmonella typhi	Yersinia pestis	sp|Q8ZK08|YEEN_SALTY	sp|Q8ZEU8|Y2055_YERPE	0.40	36.86
CLS00324	Thermotoga maritima	Xenopus laevis	sp|Q9WYT7|Y466_THEMA	tr|F6X609|F6X609_XENTR	4.00	39.06
CLS00324	Thermotoga maritima	Yersinia pestis	sp|Q9WYT7|Y466_THEMA	sp|Q8ZEU8|Y2055_YERPE	4.00	48.98
CLS00324	Xenopus laevis	Yersinia pestis	tr|F6X609|F6X609_XENTR	sp|Q8ZEU8|Y2055_YERPE	4.00	31.33
CLS00347	Agrobacterium tumefaciens	Arabidopsis thaliana	sp|B9JDS9|RL4_AGRRK	tr|Q8VY61|Q8VY61_ARATH	4.00	39.81
CLS00347	Agrobacterium tumefaciens	Caenorhabditis elegans	sp|B9JDS9|RL4_AGRRK	tr|O17005|O17005_CAEEL	4.00	33.50
CLS00347	Agrobacterium tumefaciens	Danio rerio	sp|B9JDS9|RL4_AGRRK	sp|Q503X2|RM04_DANRE	4.00	35.44
CLS00347	Agrobacterium tumefaciens	Drosophila melanogaster	sp|B9JDS9|RL4_AGRRK	tr|Q9V3D0|Q9V3D0_DROME	4.00	33.01
CLS00347	Agrobacterium tumefaciens	Escherichia coli	sp|B9JDS9|RL4_AGRRK	sp|P60723|RL4_ECOLI	2.50	33.33
CLS00347	Agrobacterium tumefaciens	Haemophilus influenzae	sp|B9JDS9|RL4_AGRRK	sp|P44345|RL4_HAEIN	2.50	33.50
CLS00347	Agrobacterium tumefaciens	Homo sapiens	sp|B9JDS9|RL4_AGRRK	sp|Q9BYD3|RM04_HUMAN	4.00	34.95
CLS00347	Agrobacterium tumefaciens	Mycobacterium tuberculosis	sp|B9JDS9|RL4_AGRRK	sp|P9WH85|RL4_MYCTU	3.10	34.47
CLS00347	Agrobacterium tumefaciens	Oryza sativa	sp|B9JDS9|RL4_AGRRK	tr|Q2R1Z9|Q2R1Z9_ORYSJ	4.00	42.72
CLS00347	Agrobacterium tumefaciens	Pseudomonas aeruginosa	sp|B9JDS9|RL4_AGRRK	sp|Q9HWD6|RL4_PSEAE	2.50	34.50
CLS00347	Agrobacterium tumefaciens	Rattus norvegicus	sp|B9JDS9|RL4_AGRRK	tr|D4A131|D4A131_RAT	4.00	36.89
CLS00347	Agrobacterium tumefaciens	Saccharomyces cerevisiae	sp|B9JDS9|RL4_AGRRK	sp|P51998|RL4P_YEAST	4.00	24.27
CLS00347	Agrobacterium tumefaciens	Salmonella typhi	sp|B9JDS9|RL4_AGRRK	sp|P60726|RL4_SALTY	2.50	33.33
CLS00347	Agrobacterium tumefaciens	Xenopus laevis	sp|B9JDS9|RL4_AGRRK	tr|F6QA77|F6QA77_XENTR	4.00	33.98
CLS00347	Agrobacterium tumefaciens	Yersinia pestis	sp|B9JDS9|RL4_AGRRK	sp|P60730|RL4_YERPE	2.50	34.33
CLS00347	Arabidopsis thaliana	Caenorhabditis elegans	tr|Q8VY61|Q8VY61_ARATH	tr|O17005|O17005_CAEEL	1.50	31.56
CLS00347	Arabidopsis thaliana	Danio rerio	tr|Q8VY61|Q8VY61_ARATH	sp|Q503X2|RM04_DANRE	1.50	32.28
CLS00347	Arabidopsis thaliana	Drosophila melanogaster	tr|Q8VY61|Q8VY61_ARATH	tr|Q9V3D0|Q9V3D0_DROME	1.50	32.62
CLS00347	Arabidopsis thaliana	Escherichia coli	tr|Q8VY61|Q8VY61_ARATH	sp|P60723|RL4_ECOLI	4.00	31.34
CLS00347	Arabidopsis thaliana	Haemophilus influenzae	tr|Q8VY61|Q8VY61_ARATH	sp|P44345|RL4_HAEIN	4.00	32.00
CLS00347	Arabidopsis thaliana	Homo sapiens	tr|Q8VY61|Q8VY61_ARATH	sp|Q9BYD3|RM04_HUMAN	1.50	33.33
CLS00347	Arabidopsis thaliana	Mycobacterium tuberculosis	tr|Q8VY61|Q8VY61_ARATH	sp|P9WH85|RL4_MYCTU	4.00	36.36
CLS00347	Arabidopsis thaliana	Oryza sativa	tr|Q8VY61|Q8VY61_ARATH	tr|Q2R1Z9|Q2R1Z9_ORYSJ	0.20	71.48
CLS00347	Arabidopsis thaliana	Pseudomonas aeruginosa	tr|Q8VY61|Q8VY61_ARATH	sp|Q9HWD6|RL4_PSEAE	4.00	35.50
CLS00347	Arabidopsis thaliana	Rattus norvegicus	tr|Q8VY61|Q8VY61_ARATH	tr|D4A131|D4A131_RAT	1.50	34.78
CLS00347	Arabidopsis thaliana	Saccharomyces cerevisiae	tr|Q8VY61|Q8VY61_ARATH	sp|P51998|RL4P_YEAST	1.50	23.62
CLS00347	Arabidopsis thaliana	Salmonella typhi	tr|Q8VY61|Q8VY61_ARATH	sp|P60726|RL4_SALTY	4.00	31.34
CLS00347	Arabidopsis thaliana	Xenopus laevis	tr|Q8VY61|Q8VY61_ARATH	tr|F6QA77|F6QA77_XENTR	1.50	34.41
CLS00347	Arabidopsis thaliana	Yersinia pestis	tr|Q8VY61|Q8VY61_ARATH	sp|P60730|RL4_YERPE	4.00	31.84
CLS00347	Caenorhabditis elegans	Danio rerio	tr|O17005|O17005_CAEEL	sp|Q503X2|RM04_DANRE	0.80	39.43
CLS00347	Caenorhabditis elegans	Drosophila melanogaster	tr|O17005|O17005_CAEEL	tr|Q9V3D0|Q9V3D0_DROME	0.70	38.93
CLS00347	Caenorhabditis elegans	Escherichia coli	tr|O17005|O17005_CAEEL	sp|P60723|RL4_ECOLI	4.00	24.38
CLS00347	Caenorhabditis elegans	Haemophilus influenzae	tr|O17005|O17005_CAEEL	sp|P44345|RL4_HAEIN	4.00	24.50
CLS00347	Caenorhabditis elegans	Homo sapiens	tr|O17005|O17005_CAEEL	sp|Q9BYD3|RM04_HUMAN	0.80	42.23
CLS00347	Caenorhabditis elegans	Mycobacterium tuberculosis	tr|O17005|O17005_CAEEL	sp|P9WH85|RL4_MYCTU	4.00	28.25
CLS00347	Caenorhabditis elegans	Oryza sativa	tr|O17005|O17005_CAEEL	tr|Q2R1Z9|Q2R1Z9_ORYSJ	1.50	27.97
CLS00347	Caenorhabditis elegans	Pseudomonas aeruginosa	tr|O17005|O17005_CAEEL	sp|Q9HWD6|RL4_PSEAE	4.00	27.00
CLS00347	Caenorhabditis elegans	Rattus norvegicus	tr|O17005|O17005_CAEEL	tr|D4A131|D4A131_RAT	0.80	43.37
CLS00347	Caenorhabditis elegans	Saccharomyces cerevisiae	tr|O17005|O17005_CAEEL	sp|P51998|RL4P_YEAST	1.30	18.66
CLS00347	Caenorhabditis elegans	Salmonella typhi	tr|O17005|O17005_CAEEL	sp|P60726|RL4_SALTY	4.00	24.38
CLS00347	Caenorhabditis elegans	Xenopus laevis	tr|O17005|O17005_CAEEL	tr|F6QA77|F6QA77_XENTR	0.80	39.78
CLS00347	Caenorhabditis elegans	Yersinia pestis	tr|O17005|O17005_CAEEL	sp|P60730|RL4_YERPE	4.00	24.88
CLS00347	Danio rerio	Drosophila melanogaster	sp|Q503X2|RM04_DANRE	tr|Q9V3D0|Q9V3D0_DROME	0.80	46.55
CLS00347	Danio rerio	Escherichia coli	sp|Q503X2|RM04_DANRE	sp|P60723|RL4_ECOLI	4.00	32.34
CLS00347	Danio rerio	Haemophilus influenzae	sp|Q503X2|RM04_DANRE	sp|P44345|RL4_HAEIN	4.00	31.00
CLS00347	Danio rerio	Homo sapiens	sp|Q503X2|RM04_DANRE	sp|Q9BYD3|RM04_HUMAN	0.40	63.92
CLS00347	Danio rerio	Mycobacterium tuberculosis	sp|Q503X2|RM04_DANRE	sp|P9WH85|RL4_MYCTU	4.00	29.28
CLS00347	Danio rerio	Oryza sativa	sp|Q503X2|RM04_DANRE	tr|Q2R1Z9|Q2R1Z9_ORYSJ	1.50	34.75
CLS00347	Danio rerio	Pseudomonas aeruginosa	sp|Q503X2|RM04_DANRE	sp|Q9HWD6|RL4_PSEAE	4.00	29.00
CLS00347	Danio rerio	Rattus norvegicus	sp|Q503X2|RM04_DANRE	tr|D4A131|D4A131_RAT	0.40	61.72
CLS00347	Danio rerio	Saccharomyces cerevisiae	sp|Q503X2|RM04_DANRE	sp|P51998|RL4P_YEAST	1.30	20.66
CLS00347	Danio rerio	Salmonella typhi	sp|Q503X2|RM04_DANRE	sp|P60726|RL4_SALTY	4.00	32.34
CLS00347	Danio rerio	Xenopus laevis	sp|Q503X2|RM04_DANRE	tr|F6QA77|F6QA77_XENTR	0.40	65.44
CLS00347	Danio rerio	Yersinia pestis	sp|Q503X2|RM04_DANRE	sp|P60730|RL4_YERPE	4.00	33.33
CLS00347	Drosophila melanogaster	Escherichia coli	tr|Q9V3D0|Q9V3D0_DROME	sp|P60723|RL4_ECOLI	4.00	31.84
CLS00347	Drosophila melanogaster	Haemophilus influenzae	tr|Q9V3D0|Q9V3D0_DROME	sp|P44345|RL4_HAEIN	4.00	29.00
CLS00347	Drosophila melanogaster	Homo sapiens	tr|Q9V3D0|Q9V3D0_DROME	sp|Q9BYD3|RM04_HUMAN	0.80	48.80
CLS00347	Drosophila melanogaster	Mycobacterium tuberculosis	tr|Q9V3D0|Q9V3D0_DROME	sp|P9WH85|RL4_MYCTU	4.00	28.83
CLS00347	Drosophila melanogaster	Oryza sativa	tr|Q9V3D0|Q9V3D0_DROME	tr|Q2R1Z9|Q2R1Z9_ORYSJ	1.50	32.37
CLS00347	Drosophila melanogaster	Pseudomonas aeruginosa	tr|Q9V3D0|Q9V3D0_DROME	sp|Q9HWD6|RL4_PSEAE	4.00	26.50
CLS00347	Drosophila melanogaster	Rattus norvegicus	tr|Q9V3D0|Q9V3D0_DROME	tr|D4A131|D4A131_RAT	0.80	46.55
CLS00347	Drosophila melanogaster	Saccharomyces cerevisiae	tr|Q9V3D0|Q9V3D0_DROME	sp|P51998|RL4P_YEAST	1.30	19.70
CLS00347	Drosophila melanogaster	Salmonella typhi	tr|Q9V3D0|Q9V3D0_DROME	sp|P60726|RL4_SALTY	4.00	31.84
[truncated: 1,237 more rows]
