# Supplementary material for: Molecular function limits divergent protein evolution on planetary timescales
Source: eLife. 2019 Sep 18;8:e39705. doi: 10.7554/eLife.39705 (PMC6750897; doi:10.7554/eLife.39705)
Supplement: Figure 5—source data 1. [file elife-39705-fig5-data1.txt]

EC number	Species 1	Species 2	Protein 1	Protein 2	PDB 1	PDB 2	Divergence time (Byr)	RMSD (Armstrongs)
1.13.11.20	Rattus norvegicus	Mus musculus	P21816	P60334	4ubh	2q4s	0.02263	0.38
2.1.1.20	Rattus norvegicus	Mus musculus	P13255	Q9QXF8	3ths	1r8y	0.02263	0.54
2.4.2.12	Rattus norvegicus	Mus musculus	Q80Z29	Q99KQ4	3g8e	2h3d	0.02263	0.46
3.1.4.39	Rattus norvegicus	Mus musculus	Q64610	Q9R1E6	2xrg	3way	0.02263	1
1.6.5.2	Rattus norvegicus	Mus musculus	P05982	Q64669	1qrd	1dxq	0.02263	0.74
1.8.3.2	Rattus norvegicus	Mus musculus	Q6IUU3	Q8BND5	4p2l	3t59	0.02263	1.54
3.1.1.4	Bos taurus	Sus scrofa	P00593	P00592	4bp2	5p2p	0.06351	1.39
3.4.21.4	Bos taurus	Sus scrofa	P00760	P00761	5ptp	4doq	0.06351	0.47
5.3.1.9	Oryctolagus cuniculus	Mus musculus	Q9N1E2	P06745	1xtb	2cxu	0.08453	0.46
3.4.22.53	Rattus norvegicus	Homo sapiens	Q07009	P17655	3df0	2nqa	0.0909	1.57
4.1.2.13	Oryctolagus cuniculus	Homo sapiens	P00883	P04075	6ald	4ald	0.0909	0.38
2.4.2.12	Homo sapiens	Mus musculus	P43490	Q99KQ4	4wq6	2h3d	0.0909	0.38
1.8.1.9	Rattus norvegicus	Homo sapiens	O89049	Q16881	4kpr	3qfb	0.0909	0.39
2.1.1.125	Rattus norvegicus	Homo sapiens	Q4AE70	Q86X55	3b3j	4ikp	0.0909	2.44
2.7.1.153	Homo sapiens	Mus musculus	P42336	P42337	4waf	4a55	0.0909	1.42
2.7.11.11	Homo sapiens	Mus musculus	P17612	P05132	4wb8	4xw6	0.0909	0.37
4.2.1.17	Rattus norvegicus	Homo sapiens	P14604	P30084	2dub	2hw5	0.0909	0.44
4.2.3.12	Rattus norvegicus	Homo sapiens	P27213	Q03393	1gtq	3i2b	0.0909	0.45
3.1.3.16	Rattus norvegicus	Homo sapiens	P53042	P53041	4ja9	3h69	0.0909	0.36
2.1.1.6	Rattus norvegicus	Homo sapiens	P22734	P21964	4pyq	4xue	0.0909	1.92
5.3.2.1	Homo sapiens	Mus musculus	P14174	P34884	4wrb	2gdg	0.0909	0.24
2.7.10.2	Homo sapiens	Mus musculus	P00519	P00520	4xey	3oy3	0.0909	1.23
2.7.1.36	Rattus norvegicus	Homo sapiens	P17256	Q03426	2r42	2r3v	0.0909	1.24
2.7.10.2	Homo sapiens	Mus musculus	Q06187	P35991	4yhf	4xi2	0.0909	1.25
2.7.11.13	Homo sapiens	Mus musculus	P41743	Q62074	3zh8	4dc2	0.0909	1.23
1.6.5.2	Homo sapiens	Mus musculus	P15559	Q64669	4cf6	1dxq	0.0909	0.48
4.2.1.96	Homo sapiens	Mus musculus	Q9H0N5	Q9CZL5	4c45	4wil	0.0909	1.2
2.4.1.186	Oryctolagus cuniculus	Homo sapiens	P13280	P46976	3v91	3u2x	0.0909	1.19
2.1.2.1	Oryctolagus cuniculus	Homo sapiens	P07511	P34896	1rvy	1bj4	0.0909	0.5
4.1.1.84	Homo sapiens	Mus musculus	P30046	O35215	4q3f	3ker	0.0909	0.5
2.4.2.12	Rattus norvegicus	Homo sapiens	Q80Z29	P43490	3g8e	4wq6	0.0909	0.51
3.4.22.34	Homo sapiens	Mus musculus	Q99538	O89017	4n6o	4nom	0.0909	0.51
1.13.99.1	Homo sapiens	Mus musculus	Q9UGB7	Q9QXN5	2ibn	3bxd	0.0909	0.51
2.1.1.67	Homo sapiens	Mus musculus	P51580	O55060	2h11	3bgi	0.0909	1.04
1.14.13.39	Rattus norvegicus	Homo sapiens	P29476	P29475	5agp	4v3u	0.0909	0.33
3.4.22.27	Homo sapiens	Mus musculus	P25774	O70370	4p6g	4mzs	0.0909	0.54
4.4.1.20	Homo sapiens	Mus musculus	Q16873	Q60860	4jrz	4ntf	0.0909	0.25
3.2.1.143	Homo sapiens	Mus musculus	Q9NX46	Q8CG72	2g4k	2qty	0.0909	0.54
2.7.11.1	Rattus norvegicus	Homo sapiens	P19139	P68400	2r7i	4rll	0.0909	1
2.7.2.3	Homo sapiens	Mus musculus	P00558	P09411	4o33	4o3f	0.0909	0.54
5.3.1.9	Homo sapiens	Mus musculus	P06744	P06745	1nuh	2cxu	0.0909	0.55
3.1.3.25	Homo sapiens	Mus musculus	P29218	O55023	4as4	4as5	0.0909	0.52
3.1.1.17	Homo sapiens	Mus musculus	Q15493	Q64374	4gnc	4gna	0.0909	0.59
5.3.1.1	Oryctolagus cuniculus	Homo sapiens	P00939	P60174	4owg	4unl	0.0909	0.96
3.1.1.7	Homo sapiens	Mus musculus	P22303	P21836	4pqe	4btl	0.0909	0.6
2.3.1.7	Homo sapiens	Mus musculus	P43155	P47934	1s5o	2h3w	0.0909	0.94
5.3.99.2	Rattus norvegicus	Homo sapiens	O35543	O60760	1pd2	--	0.0909	0.61
3.5.4.4	Homo sapiens	Mus musculus	P00813	P03958	3iar	3t1g	0.0909	0.61
2.1.1.2	Rattus norvegicus	Homo sapiens	P10868	Q14353	1xcl	3orh	0.0909	0.62
4.4.1.16	Rattus norvegicus	Homo sapiens	Q68FT9	Q96I15	3a9z	3gzd	0.0909	0.62
5.3.1.9	Oryctolagus cuniculus	Homo sapiens	Q9N1E2	P06744	1xtb	1nuh	0.0909	0.62
2.1.1.20	Rattus norvegicus	Homo sapiens	P13255	Q14749	3ths	2azt	0.0909	0.64
3.5.4.5	Homo sapiens	Mus musculus	P32320	P56389	1mq0	2fr6	0.0909	0.65
1.6.5.2	Rattus norvegicus	Homo sapiens	P05982	P15559	1qrd	4cf6	0.0909	0.66
1.3.1.24	Rattus norvegicus	Homo sapiens	P46844	P53004	1lc3	2h63	0.0909	0.84
1.8.3.2	Rattus norvegicus	Homo sapiens	Q6IUU3	O00391	4p2l	4ij3	0.0909	0.84
4.2.1.1	Rattus norvegicus	Homo sapiens	P14141	P07451	1flj	3uyq	0.0909	0.67
4.2.1.1	Homo sapiens	Mus musculus	Q9ULX7	Q9WVT6	4lu3	1rj6	0.0909	0.67
3.4.24.56	Rattus norvegicus	Homo sapiens	P35559	P14735	3tuv	4ral	0.0909	0.69
1.1.1.1	Homo sapiens	Mus musculus	P08319	Q9QYY9	3cos	1e3l	0.0909	0.79
3.5.3.1	Rattus norvegicus	Homo sapiens	P07824	P05089	5rla	4ie1	0.0909	0.69
4.4.1.5	Homo sapiens	Mus musculus	Q04760	Q9CPU0	3w0u	4pv5	0.0909	0.76
2.1.1.20	Homo sapiens	Mus musculus	Q14749	Q9QXF8	2azt	1r8y	0.0909	0.76
1.14.16.1	Rattus norvegicus	Homo sapiens	P04176	P00439	2phm	6pah	0.0909	0.7
1.17.4.1	Homo sapiens	Mus musculus	P31350	P11157	3vpo	1xsm	0.0909	0.7
2.5.1.18	Homo sapiens	Mus musculus	P09211	P19157	9gss	3o76	0.0909	0.35
2.5.1.58	Rattus norvegicus	Homo sapiens	Q04631	P49354	4gtr	3.00E+37	0.0909	0.71
1.4.3.4	Rattus norvegicus	Homo sapiens	P21396	P21397	1o5w	2z5y	0.0909	0.71
1.22.1.1	Homo sapiens	Mus musculus	Q6PHW0	Q9DCX8	4ttc	3to0	0.0909	0.72
2.1.1.5	Rattus norvegicus	Homo sapiens	O09171	Q93088	1umy	4m3p	0.0909	0.72
2.7.3.2	Oryctolagus cuniculus	Homo sapiens	P00563	P06732	2crk	1i0e	0.0909	0.73
1.13.11.20	Rattus norvegicus	Homo sapiens	P21816	Q16878	4ubh	2ic1	0.0909	0.73
5.3.3.8	Rattus norvegicus	Homo sapiens	P23965	P42126	1xx4	1sg4	0.0909	0.73
2.7.11.24	Rattus norvegicus	Homo sapiens	P63086	P28482	4qyy	4zzo	0.0909	0.73
5.3.99.2	Homo sapiens	Mus musculus	P41222	O09114	4os8	2rq0	0.0909	2.76
2.7.11.17	Rattus norvegicus	Homo sapiens	Q63450	Q14012	1a06	4fgb	0.0909	2.66
2.3.2.5	Homo sapiens	Mus musculus	Q16769	Q9CYK2	3si0	3si2	0.0909	0.75
2.1.1.37	Homo sapiens	Mus musculus	P26358	P13864	4yoc	4da4	0.0909	2.02
1.1.1.146	Homo sapiens	Mus musculus	P28845	P50172	4p38	4nmh	0.0909	1.07
2.7.10.2	Rattus norvegicus	Homo sapiens	P32577	P41240	2rsy	3eaz	0.0909	1.84
1.13.11.20	Homo sapiens	Mus musculus	Q16878	P60334	2ic1	2q4s	0.0909	0.78
2.7.1.1	Rattus norvegicus	Homo sapiens	P05708	P19367	1bg3	4fpb	0.0909	1.02
3.4.14.5	Rattus norvegicus	Homo sapiens	P14740	P27487	4ffw	4qzv	0.0909	0.79
4.1.1.17	Homo sapiens	Mus musculus	P11926	P00860	2oo0	7odc	0.0909	0.81
1.1.1.2	Homo sapiens	Mus musculus	P14550	Q9JII6	2alr	4gac	0.0909	0.84
3.1.4.11	Rattus norvegicus	Homo sapiens	P10686	P19174	4k45	4fbn	0.0909	1.53
2.7.11.24	Homo sapiens	Mus musculus	Q16539	P47811	4r3c	4loq	0.0909	1.78
1.6.2.4	Rattus norvegicus	Homo sapiens	P00388	P16435	3wkt	3qft	0.0909	0.85
2.7.7.86	Homo sapiens	Mus musculus	Q8N884	Q8C6L5	4o69	4o6a	0.0909	1.7
1.8.3.2	Homo sapiens	Mus musculus	O00391	Q8BND5	4ij3	3t59	0.0909	0.86
4.1.1.32	Rattus norvegicus	Homo sapiens	P07379	P35558	4ox2	2gmv	0.0909	0.86
1.14.16.2	Rattus norvegicus	Homo sapiens	P04177	P07101	2toh	2xsn	0.0909	0.88
3.1.1.1	Oryctolagus cuniculus	Homo sapiens	P12337	P23141	1k4y	4ab1	0.0909	0.89
1.5.1.3	Homo sapiens	Mus musculus	P00374	P00375	4m6l	3k47	0.0909	0.92
1.3.5.2	Rattus norvegicus	Homo sapiens	Q63707	Q02127	4ori	4oqv	0.0909	0.92
2.3.1.6	Rattus norvegicus	Homo sapiens	P32738	P28329	1t1u	2fy5	0.0909	1.26
1.6.2.2	Rattus norvegicus	Homo sapiens	P20070	P00387	1qx4	1umk	0.0909	0.94
3.4.22.52	Rattus norvegicus	Homo sapiens	P97571	P07384	2r9f	2ary	0.0909	1.62
4.3.1.17	Rattus norvegicus	Homo sapiens	P09367	P20132	1pwh	4h27	0.0909	1.6
2.7.10.2	Homo sapiens	Mus musculus	O60674	Q62120	5aep	4gl9	0.0909	0.95
1.1.1.42	Homo sapiens	Mus musculus	O75874	O88844	4umy	2cmv	0.0909	3.27
3.5.1.15	Rattus norvegicus	Homo sapiens	Q9R1T5	P45381	2q4z	4tnu	0.0909	0.98
1.17.1.4	Rattus norvegicus	Homo sapiens	P22985	P47989	4ytz	2e1q	0.0909	1.06
3.3.1.1	Rattus norvegicus	Homo sapiens	P10760	P23526	2h5l	4pgf	0.0909	0.38
2.1.1.37	Homo sapiens	Mus musculus	Q9UBC3	O88509	3qkj	1khc	0.0909	1
1.14.99.3	Rattus norvegicus	Homo sapiens	P06762	P09601	4mec	3tgm	0.0909	1.02
3.4.22.1	Rattus norvegicus	Homo sapiens	P00787	P07858	1the	3pbh	0.0909	1.01
3.5.4.16	Rattus norvegicus	Homo sapiens	P22288	P30793	1wpl	1fb1	0.0909	1.09
3.6.3.49	Homo sapiens	Mus musculus	P13569	P26361	1xmj	3si7	0.0909	1.47
3.1.4.37	Homo sapiens	Mus musculus	P09543	P16330	1woj	3zbz	0.0909	1.33
1.11.1.15	Rattus norvegicus	Homo sapiens	Q63716	Q06830	2z9s	3hy2	0.0909	1.03
2.7.11.1	Rattus norvegicus	Homo sapiens	Q06486	P48730	1ckj	4twc	0.0909	1.21
1.8.3.2	Rattus norvegicus	Homo sapiens	Q63042	P55789	3r7c	4ldk	0.0909	1.18
2.7.11.1	Rattus norvegicus	Homo sapiens	P54645	Q13131	4qfs	4rew	0.0909	1.18
1.6.2.2	Homo sapiens	Sus scrofa	P00387	P83686	1umk	3w5h	0.09745	0.99
2.7.11.11	Homo sapiens	Bos taurus	P17612	P00517	4wb8	4yxs	0.09745	0.52
3.5.4.4	Bos taurus	Mus musculus	P56658	P03958	2z7g	3t1g	0.09745	0.69
3.4.17.20	Homo sapiens	Bos taurus	Q96IY4	Q2KIG3	4p10	3osl	0.09745	0.59
3.1.3.2	Homo sapiens	Sus scrofa	P13686	P09889	2bq8	1ute	0.09745	1.14
3.1.21.1	Homo sapiens	Bos taurus	P24855	P00639	4awn	3dni	0.09745	0.67
3.4.14.5	Homo sapiens	Sus scrofa	P27487	P22411	4qzv	2buc	0.09745	0.7
1.6.2.2	Rattus norvegicus	Sus scrofa	P20070	P83686	1qx4	3w5h	0.09745	1.06
2.5.1.18	Homo sapiens	Sus scrofa	P09211	P80031	9gss	2gsr	0.09745	0.49
3.4.17.2	Homo sapiens	Sus scrofa	P15086	P09955	1zli	3wc7	0.09745	0.49
3.4.22.1	Homo sapiens	Bos taurus	P07858	P07688	3pbh	2dcd	0.09745	1.04
3.1.27.5	Rattus norvegicus	Bos taurus	P00684	P61823	1rra	9rsa	0.09745	0.94
1.14.13.39	Homo sapiens	Bos taurus	P29474	P29473	4d1p	9nse	0.09745	0.45
3.1.3.25	Bos taurus	Mus musculus	P20456	O55023	2bji	4as5	0.09745	0.45
2.7.11.11	Bos taurus	Mus musculus	P00517	P05132	4yxs	4xw6	0.09745	0.45
1.1.1.42	Homo sapiens	Sus scrofa	P48735	P33198	4ja8	1lwd	0.09745	3.21
2.7.2.3	Mus musculus	Sus scrofa	P09411	Q7SIB7	4o3f	1vjd	0.09745	1.31
2.7.2.3	Homo sapiens	Sus scrofa	P00558	Q7SIB7	4o33	1vjd	0.09745	1.31
1.1.1.2	Mus musculus	Sus scrofa	Q9JII6	P50578	4gac	3h4g	0.09745	1.17
1.8.4.11	Bos taurus	Mus musculus	P54149	Q9D6Y7	1fvg	2l90	0.09745	1.39
1.14.15.6	Homo sapiens	Bos taurus	P05108	P00189	3na1	3mzs	0.09745	1.14
2.5.1.18	Mus musculus	Sus scrofa	P19157	P80031	3o76	2gsr	0.09745	0.44
1.11.1.6	Homo sapiens	Bos taurus	P04040	P00432	1qqw	8cat	0.09745	0.41
3.1.3.43	Rattus norvegicus	Bos taurus	O88483	P35816	2pnq	3n3c	0.09745	1.44
3.1.3.11	Homo sapiens	Sus scrofa	P09467	P00636	4mjo	5fbp	0.09745	1.02
3.1.3.25	Homo sapiens	Bos taurus	P29218	P20456	4as4	2bji	0.09745	0.54
3.5.3.18	Homo sapiens	Bos taurus	O94760	P56965	3p8p	2ci7	0.09745	0.56
4.1.1.28	Homo sapiens	Sus scrofa	P20711	P80041	3rch	1js6	0.09745	1.57
1.11.1.9	Homo sapiens	Bos taurus	P07203	P00435	2f8a	1gp1	0.09745	0.38
1.4.3.3	Homo sapiens	Sus scrofa	P14920	P00371	4qfd	3wgt	0.09745	0.94
1.1.1.2	Homo sapiens	Sus scrofa	P14550	P50578	2alr	3h4g	0.09745	0.6
2.1.2.5	Rattus norvegicus	Sus scrofa	O88618	P53603	2pfd	1qd1	0.09745	3.87
3.4.14.5	Rattus norvegicus	Sus scrofa	P14740	P22411	4ffw	2buc	0.09745	0.86
2.8.3.5	Homo sapiens	Sus scrofa	P55809	Q29551	3dlx	3oxo	0.09745	0.66
2.7.11.12	Homo sapiens	Bos taurus	Q13976	P00516	4qxk	3shr	0.09745	1.84
3.1.1.3	Homo sapiens	Sus scrofa	P16233	P00591	1n8s	1eth	0.09745	1.84
2.4.2.1	Homo sapiens	Bos taurus	P00491	P55859	4gka	4pnp	0.09745	0.76
3.4.21.26	Homo sapiens	Sus scrofa	P48147	P23687	3ddu	4bcd	0.09745	0.26
3.5.4.4	Homo sapiens	Bos taurus	P00813	P56658	3iar	2z7g	0.09745	0.7
2.7.11.15	Homo sapiens	Bos taurus	P25098	P21146	4pnk	3uzt	0.09745	2.13
3.4.22.1	Rattus norvegicus	Bos taurus	P00787	P07688	1the	2dcd	0.09745	0.47
5.3.1.1	Trypanosoma cruzi	Trypanosoma brucei	P52270	P04789	4hhp	6tim	0.1	0.55
1.8.1.12	Trypanosoma cruzi	Trypanosoma brucei	P28593	P39051	1nda	2wba	0.1	0.71
4.1.99.12	Salmonella typhimurium	Escherichia coli	P66032	P0A7J0	3ls6	1iez	0.1031	3.18
4.2.1.20	Salmonella typhimurium	Escherichia coli	P00929	P0A877	4kkx	1xcf	0.1031	1.7
2.4.2.3	Salmonella typhimurium	Escherichia coli	P0A1F6	P12758	4ogk	3kvv	0.1031	0.79
3.2.1.17	Gallus gallus	Homo sapiens	P00698	P61626	9lyz	4r0p	0.32052	0.51
5.3.1.1	Gallus gallus	Homo sapiens	P00940	P60174	8tim	4unl	0.32052	0.56
2.7.10.2	Gallus gallus	Homo sapiens	Q05876	P06241	3cqt	4eik	0.32052	0.74
1.5.1.3	Gallus gallus	Mus musculus	P00378	P00375	8dfr	3k47	0.32052	0.9
2.7.10.2	Gallus gallus	Homo sapiens	Q00944	Q05397	4d5k	4q9s	0.32052	1.2
5.3.1.1	Oryctolagus cuniculus	Gallus gallus	P00939	P00940	4owg	8tim	0.32052	0.93
1.5.1.3	Gallus gallus	Homo sapiens	P00378	P00374	8dfr	4m6l	0.32052	0.86
2.7.10.2	Gallus gallus	Homo sapiens	P00523	P12931	4u5j	4mxz	0.32052	0.61
1.14.16.4	Gallus gallus	Homo sapiens	P70080	P17752	3e2t	3hfb	0.32052	1.37
1.5.1.33	Leishmania major	Trypanosoma brucei	Q01782	O76290	3h4v	4cmk	0.32686	1.06
2.3.1.97	Saccharomyces cerevisiae	Candida albicans	P14743	P30418	2p6g	1nmt	0.43418	1.74
1.1.1.25	Haemophilus influenzae	Pseudomonas putida	P43876	Q88IJ7	1p77	3pwz	0.72252	2.07
4.2.1.24	Pseudomonas aeruginosa	Escherichia coli	Q59643	P0ACB2	2woq	1l6y	0.72252	1.4
2.7.2.8	Pseudomonas aeruginosa	Escherichia coli	Q9HTN2	P0A6C8	2buf	1ohb	0.72252	2.55
4.1.3.38	Pseudomonas aeruginosa	Escherichia coli	Q9HZN6	P28305	2y4r	1i2l	0.72252	1.74
3.1.1.29	Pseudomonas aeruginosa	Escherichia coli	Q9HVC3	P0A7D1	4qd3	3vjr	0.72252	1.2
1.2.1.11	Haemophilus influenzae	Escherichia coli	P44801	P0A9Q9	1tb4	1t4d	0.72252	0.69
2.7.1.24	Haemophilus influenzae	Escherichia coli	P44920	P0A6I9	1jjv	1viy	0.72252	1.73
4.6.1.12	Haemophilus influenzae	Escherichia coli	P44815	P62617	1vha	3fba	0.72252	1.84
4.3.3.7	Pseudomonas aeruginosa	Escherichia coli	Q9I4W3	P0A6L2	3s8h	4eou	0.72252	0.99
2.3.1.30	Haemophilus influenzae	Escherichia coli	P43886	P0A9D4	1sst	1t3d	0.72252	0.86
2.7.7.18	Pseudomonas aeruginosa	Escherichia coli	Q9HX21	P0A752	1yun	1k4m	0.72252	2.03
2.5.1.47	Haemophilus influenzae	Salmonella typhimurium	P45040	P0A1E3	4ore	1oas	0.72252	1.02
2.5.1.55	Haemophilus influenzae	Escherichia coli	P45251	P0A715	1o60	1x8f	0.72252	1.06
2.5.1.55	Pseudomonas aeruginosa	Escherichia coli	Q9ZFK4	P0A715	4lu0	1x8f	0.72252	0.82
2.5.1.7	Haemophilus influenzae	Escherichia coli	P45025	P0A749	3swe	3swd	0.72252	0.5
3.5.1.88	Pseudomonas aeruginosa	Escherichia coli	Q9I7A8	P0A6K3	1s17	4al3	0.72252	0.96
6.3.2.8	Haemophilus influenzae	Escherichia coli	P45066	P17952	1p3d	2f00	0.72252	1.09
2.4.1.227	Pseudomonas aeruginosa	Escherichia coli	Q9HW01	P17443	3s2u	1nlm	0.72252	2.37
3.4.21.105	Haemophilus influenzae	Escherichia coli	P44783	P09391	3odj	4njp	0.72252	1.1
2.5.1.55	Haemophilus influenzae	Pseudomonas aeruginosa	P45251	Q9ZFK4	1o60	4lu0	0.72252	1.18
1.14.11.17	Escherichia coli	Pseudomonas putida	P37610	Q88RA3	1otj	3v17	0.72252	2.35
4.2.1.1	Haemophilus influenzae	Escherichia coli	P45148	P61517	4wam	2esf	0.72252	0.74
4.3.3.7	Corynebacterium glutamicum	Mycobacterium tuberculosis	P19808	P9WP25	3cpr	3l21	0.73067	1.13
2.7.2.4	Corynebacterium glutamicum	Mycobacterium tuberculosis	P26512	P9WPX3	3ab4	4go7	0.73067	1.85
2.7.1.40	Toxoplasma gondii	Plasmodium falciparum	Q969A2	C6KTA4	3gg8	3khd	0.789	1.24
1.1.1.27	Toxoplasma gondii	Plasmodium falciparum	Q27797	Q27743	3czm	4plz	0.789	1.07
1.3.1.9	Toxoplasma gondii	Plasmodium falciparum	Q6UCJ9	Q9BJJ9	4o1m	3lt4	0.789	0.86
3.1.1.7	Mus musculus	Drosophila melanogaster	P21836	P07140	4btl	1qon	0.847	1.69
2.3.2.5	Mus musculus	Drosophila melanogaster	Q9CYK2	Q86PD7	3si2	4fbe	0.847	1.49
2.3.2.5	Homo sapiens	Drosophila melanogaster	Q16769	Q86PD7	3si0	4fbe	0.847	1.44
3.6.1.23	Homo sapiens	Drosophila melanogaster	P33316	Q9V3I1	4mz6	3ecy	0.847	1.3
2.1.1.77	Homo sapiens	Drosophila melanogaster	P22061	Q27869	1kr5	1r18	0.847	1.32
4.2.1.22	Homo sapiens	Drosophila melanogaster	P35520	Q9VRD9	4uuu	3pc4	0.847	2
1.13.11.11	Homo sapiens	Drosophila melanogaster	P48775	P20351	4pw8	4hka	0.847	1.48
4.1.1.28	Homo sapiens	Drosophila melanogaster	P20711	P05031	3rch	3k40	0.847	1.45
1.8.1.9	Mus musculus	Drosophila melanogaster	Q9JLT4	P91938	3dgz	3dh9	0.847	1.01
4.1.1.28	Drosophila melanogaster	Sus scrofa	P05031	P80041	3k40	1js6	0.847	1.61
1.3.1.9	Bacillus subtilis	Bacillus cereus	P54616	Q81GI3	3oig	3ojf	1.21214	1.08
2.4.2.1	Bacillus anthracis	Bacillus subtilis	Q81T09	O34925	1xe3	4dar	1.21214	1.06
5.1.1.3	Bacillus anthracis	Bacillus subtilis	Q81LA8	P94556	2gzm	1zuw	1.21214	0.94
6.3.1.5	Bacillus anthracis	Bacillus subtilis	Q81RP3	P08164	2pzb	2nsy	1.21214	1.62
2.7.7.18	Bacillus anthracis	Bacillus subtilis	Q6HT60	P54455	3dv2	1kaq	1.21214	2.25
2.7.2.3	Saccharomyces cerevisiae	Sus scrofa	P00560	Q7SIB7	3pgk	1vjd	1.3025	2.72
2.7.1.1	Saccharomyces cerevisiae	Rattus norvegicus	P04807	P05708	2yhx	1bg3	1.3025	3.18
5.99.1.3	Saccharomyces cerevisiae	Homo sapiens	P06786	Q02880	4gfh	4j3n	1.3025	2.26
3.1.3.48	Saccharomyces cerevisiae	Homo sapiens	P40347	P24666	1d2a	5pnt	1.3025	1.21
5.3.1.1	Saccharomyces cerevisiae	Homo sapiens	P00942	P60174	7tim	4unl	1.3025	1.25
3.4.22.40	Saccharomyces cerevisiae	Homo sapiens	Q01532	Q13867	3gcb	2cb5	1.3025	1.48
5.3.1.1	Saccharomyces cerevisiae	Gallus gallus	P00942	P00940	7tim	8tim	1.3025	1.13
4.1.2.27	Saccharomyces cerevisiae	Homo sapiens	Q05567	O95470	3mc6	4q6r	1.3025	1.17
4.1.1.33	Saccharomyces cerevisiae	Homo sapiens	P32377	P53602	1fi4	3d4j	1.3025	1.87
6.1.1.1	Saccharomyces cerevisiae	Homo sapiens	P36421	P54577	2dlc	4qbt	1.3025	2.05
4.4.1.1	Saccharomyces cerevisiae	Homo sapiens	P31373	P32929	1n8p	3elp	1.3025	1.94
4.2.1.2	Saccharomyces cerevisiae	Homo sapiens	P08417	P07954	1yfm	30000	1.3025	0.94
1.8.1.7	Saccharomyces cerevisiae	Homo sapiens	P41921	P00390	2hqm	5grt	1.3025	0.94
1.1.1.42	Saccharomyces cerevisiae	Mus musculus	P21954	O88844	2qfy	2cmv	1.3025	1.65
6.1.1.11	Homo sapiens	Candida albicans	P49591	Q9HGT6	4l87	3qo8	1.3025	1.63
4.99.1.1	Saccharomyces cerevisiae	Homo sapiens	P16622	P22830	1lbq	4mk4	1.3025	1.68
2.3.1.97	Homo sapiens	Candida albicans	P30419	P30418	4c2z	1nmt	1.3025	1.44
3.6.1.23	Saccharomyces cerevisiae	Drosophila melanogaster	P33317	Q9V3I1	3p48	3ecy	1.3025	1.63
1.1.1.42	Saccharomyces cerevisiae	Homo sapiens	P21954	O75874	2qfy	4umy	1.3025	2.31
1.8.3.2	Saccharomyces cerevisiae	Rattus norvegicus	P27882	Q63042	4e0i	3r7c	1.3025	1.51
2.7.6.2	Homo sapiens	Candida albicans	Q9H3S4	Q59N99	3s4y	2hh9	1.3025	2.01
2.3.1.97	Saccharomyces cerevisiae	Homo sapiens	P14743	P30419	2p6g	4c2z	1.3025	1.55
1.8.3.2	Saccharomyces cerevisiae	Homo sapiens	P27882	P55789	4e0i	4ldk	1.3025	1.23
3.2.1.113	Saccharomyces cerevisiae	Homo sapiens	P32906	Q9UKM7	1g6i	1x9d	1.3025	1.61
2.7.11.24	Saccharomyces cerevisiae	Homo sapiens	P16892	P28482	2fa2	4zzo	1.3025	1.72
6.1.1.12	Saccharomyces cerevisiae	Homo sapiens	P04802	P14868	1eov	4j15	1.3025	1.15
3.6.1.23	Saccharomyces cerevisiae	Homo sapiens	P33317	P33316	3p48	4mz6	1.3025	0.95
4.1.1.23	Saccharomyces cerevisiae	Homo sapiens	P03962	P11172	3gdt	4hkp	1.3025	1.55
1.1.1.8	Saccharomyces cerevisiae	Homo sapiens	Q00055	P21695	4fgw	1x0x	1.3025	3.03
5.3.1.1	Saccharomyces cerevisiae	Oryctolagus cuniculus	P00942	P00939	7tim	4owg	1.3025	0.96
2.7.2.3	Saccharomyces cerevisiae	Mus musculus	P00560	P09411	3pgk	4o3f	1.3025	3.24
2.7.2.3	Saccharomyces cerevisiae	Homo sapiens	P00560	P00558	3pgk	4o33	1.3025	3.28
2.7.7.19	Saccharomyces cerevisiae	Homo sapiens	P29468	Q9BWT3	3c66	4lt6	1.3025	2.11
6.3.2.3	Saccharomyces cerevisiae	Homo sapiens	Q08220	P48637	1m0w	2hgs	1.3025	2.12
4.2.1.24	Saccharomyces cerevisiae	Homo sapiens	P05373	P13716	1ylv	1pv8	1.3025	1.78
2.7.11.24	Saccharomyces cerevisiae	Rattus norvegicus	P16892	P63086	2fa2	4qyy	1.3025	1.6
2.4.2.19	Saccharomyces cerevisiae	Homo sapiens	P43619	Q15274	3c2v	4kww	1.3025	1.45
1.13.11.6	Saccharomyces cerevisiae	Bos taurus	P47096	Q0VCA8	1zvf	3fe5	1.3025	2.13
2.2.1.1	Saccharomyces cerevisiae	Homo sapiens	P23254	P29401	1trk	4kxy	1.3025	2.51
3.6.3.14	Saccharomyces cerevisiae	Bos taurus	P07251	P19483	4b2q	4z1m	1.3025	1
2.7.7.18	Bacillus subtilis	Staphylococcus aureus	P54455	Q5HFG7	1kaq	2h2a	1.5556	2.04
4.3.3.7	Bacillus anthracis	Staphylococcus aureus	Q81WN7	Q6GH13	3hij	3daq	1.5556	1.33
1.5.1.3	Bacillus anthracis	Staphylococcus aureus	Q81R22	P0A017	4elh	4lek	1.5556	1.02
3.5.1.88	Bacillus cereus	Staphylococcus aureus	Q819K2	P68826	2okl	2ai9	1.5556	1.2
2.7.7.18	Bacillus anthracis	Staphylococcus aureus	Q6HT60	Q5HFG7	3dv2	2h2a	1.5556	2.11
5.1.1.1	Bacillus anthracis	Staphylococcus aureus	Q81VF6	P63479	3ha1	4a3q	1.5556	1.71
5.3.1.1	Saccharomyces cerevisiae	Trypanosoma cruzi	P00942	P52270	7tim	4hhp	1.72473	1.54
5.3.1.9	Trypanosoma brucei	Mus musculus	P13377	P06745	2o2d	2cxu	1.72473	1.02
2.7.1.1	Saccharomyces cerevisiae	Arabidopsis thaliana	P04807	Q42525	2yhx	4qs9	1.72473	3.27
3.5.3.1	Plasmodium falciparum	Homo sapiens	Q8I384	P78540	3sl1	4ixv	1.72473	1.74
3.4.11.1	Plasmodium falciparum	Bos taurus	Q8IL11	P00727	3kr5	2j9a	1.72473	2.51
1.13.11.27	Homo sapiens	Arabidopsis thaliana	P32754	P93836	3isq	1tg5	1.72473	2.38
3.6.1.23	Plasmodium falciparum	Arabidopsis thaliana	Q8II92	Q9STG6	3t70	4oop	1.72473	2.49
2.7.7.9	Leishmania major	Homo sapiens	Q4QDU3	Q16851	4m2b	4r7p	1.72473	3
6.3.4.4	Arabidopsis thaliana	Mus musculus	Q96529	P28650	1dj2	2dgn	1.72473	1.15
5.3.1.1	Gallus gallus	Trypanosoma brucei	P00940	P04789	8tim	6tim	1.72473	1.2
5.3.1.1	Homo sapiens	Trypanosoma brucei	P60174	P04789	4unl	6tim	1.72473	1.03
6.1.1.6	Plasmodium falciparum	Homo sapiens	Q8IDJ8	Q15046	4pg3	4dpg	1.72473	1.32
2.6.1.13	Plasmodium falciparum	Homo sapiens	Q6LFH8	P04181	3ntj	2oat	1.72473	1.03
4.2.1.11	Homo sapiens	Trypanosoma brucei	P09104	Q9NDH8	3ujs	2pu1	1.72473	1.03
4.1.1.33	Homo sapiens	Trypanosoma brucei	P53602	Q388P2	3d4j	2hke	1.72473	1.52
5.3.1.1	Saccharomyces cerevisiae	Plasmodium falciparum	P00942	Q07412	7tim	3py2	1.72473	1.72
6.1.1.21	Trypanosoma cruzi	Homo sapiens	Q4DA54	P12081	3lc0	4phc	1.72473	2.97
2.4.2.10	Saccharomyces cerevisiae	Plasmodium falciparum	P13298	Q8N0R1	2ps1	4fym	1.72473	2.34
3.4.22.15	Toxoplasma gondii	Homo sapiens	Q6DMN0	P07711	3f75	4axm	1.72473	1.32
5.3.1.9	Oryctolagus cuniculus	Trypanosoma brucei	Q9N1E2	P13377	1xtb	2o2d	1.72473	1.04
2.7.11.22	Plasmodium falciparum	Homo sapiens	Q07785	P24941	1v0p	4rj3	1.72473	1.06
5.3.1.1	Plasmodium falciparum	Homo sapiens	Q07412	P60174	3py2	4unl	1.72473	1.2
5.3.1.1	Trypanosoma cruzi	Gallus gallus	P52270	P00940	4hhp	8tim	1.72473	1.24
2.7.2.3	Homo sapiens	Trypanosoma brucei	P00558	P07378	4o33	16pk	1.72473	1.82
2.7.2.3	Plasmodium falciparum	Homo sapiens	P27362	P00558	3oza	4o33	1.72473	2.19
6.1.1.2	Homo sapiens	Trypanosoma brucei	P23381	Q580R7	2quk	3i05	1.72473	1.13
2.7.1.40	Plasmodium falciparum	Homo sapiens	C6KTA4	P14618	3khd	4rpp	1.72473	1.69
5.3.1.1	Trypanosoma cruzi	Oryctolagus cuniculus	P52270	P00939	4hhp	4owg	1.72473	1.55
2.2.1.6	Saccharomyces cerevisiae	Arabidopsis thaliana	P07342	P17597	1t9d	3ea4	1.72473	2.09
2.7.2.3	Plasmodium falciparum	Sus scrofa	P27362	Q7SIB7	3oza	1vjd	1.72473	1.4
2.7.2.3	Trypanosoma brucei	Mus musculus	P07378	P09041	16pk	2paa	1.72473	2.07
2.7.1.20	Homo sapiens	Trypanosoma brucei	P55263	Q584S0	4o1l	4n09	1.72473	1.5
5.3.1.1	Saccharomyces cerevisiae	Trypanosoma brucei	P00942	P04789	7tim	6tim	1.72473	1.4
2.7.2.3	Saccharomyces cerevisiae	Plasmodium falciparum	P00560	P27362	3pgk	3oza	1.72473	2.52
5.3.1.1	Oryctolagus cuniculus	Trypanosoma brucei	P00939	P04789	4owg	6tim	1.72473	1.44
2.7.1.40	Toxoplasma gondii	Homo sapiens	Q969A2	P14618	3gg8	4rpp	1.72473	1.64
4.1.1.17	Trypanosoma brucei	Mus musculus	P07805	P00860	2tod	7odc	1.72473	0.93
3.5.1.88	Homo sapiens	Arabidopsis thaliana	Q9HBH1	Q9FV53	3g5p	4je8	1.72473	1.25
1.14.13.70	Trypanosoma cruzi	Homo sapiens	Q7Z1V1	Q16850	4uvr	3ld6	1.72473	2.07
2.7.1.20	Toxoplasma gondii	Homo sapiens	Q9TVW2	P55263	2abs	4o1l	1.72473	3.08
5.3.1.1	Plasmodium falciparum	Oryctolagus cuniculus	Q07412	P00939	3py2	4owg	1.72473	1.58
2.5.1.18	Plasmodium falciparum	Homo sapiens	Q8MU52	Q16772	3frc	2vcv	1.72473	1.95
1.5.1.3	Plasmodium falciparum	Trypanosoma cruzi	P13922	Q27793	3dga	3iro	1.72473	2.59
4.1.1.17	Homo sapiens	Trypanosoma brucei	P11926	P07805	2oo0	2tod	1.72473	0.92
2.5.1.10	Trypanosoma cruzi	Homo sapiens	Q8WS25	P14324	3id0	4rxa	1.72473	2.23
5.3.1.1	Plasmodium falciparum	Gallus gallus	Q07412	P00940	3py2	8tim	1.72473	1.24
5.3.1.1	Plasmodium falciparum	Trypanosoma brucei	Q07412	P04789	3py2	6tim	1.72473	1.25
2.7.1.40	Plasmodium falciparum	Oryctolagus cuniculus	C6KTA4	P11974	3khd	3n25	1.72473	3.14
6.3.4.4	Plasmodium falciparum	Arabidopsis thaliana	Q9U8D3	Q96529	1p9b	1dj2	1.72473	1.47
5.3.1.1	Trypanosoma cruzi	Homo sapiens	P52270	P60174	4hhp	4unl	1.72473	1.08
2.7.2.3	Plasmodium falciparum	Mus musculus	P27362	P09411	3oza	4o3f	1.72473	2.26
3.3.1.1	Rattus norvegicus	Plasmodium falciparum	P10760	P50250	2h5l	1v8b	1.72473	1.13
3.4.21.92	Plasmodium falciparum	Homo sapiens	O97252	Q16740	2f6i	1tg6	1.72473	2.04
3.6.1.23	Saccharomyces cerevisiae	Arabidopsis thaliana	P33317	Q9STG6	3p48	4oop	1.72473	0.86
3.6.1.23	Plasmodium falciparum	Homo sapiens	Q8II92	P33316	3t70	4mz6	1.72473	1.56
5.3.1.9	Homo sapiens	Trypanosoma brucei	P06744	P13377	1nuh	2o2d	1.72473	1.09
4.2.1.11	Saccharomyces cerevisiae	Trypanosoma brucei	P00924	Q9NDH8	7enl	2pu1	1.72473	1.26
4.2.1.96	Toxoplasma gondii	Rattus norvegicus	Q2Q449	P61459	2v6u	3hxa	1.72473	1.44
6.1.1.2	Plasmodium falciparum	Trypanosoma brucei	Q8IDW3	Q580R7	4jfa	3i05	1.72473	1.38
2.7.1.40	Toxoplasma gondii	Oryctolagus cuniculus	Q969A2	P11974	3gg8	3n25	1.72473	2.61
6.1.1.2	Plasmodium falciparum	Homo sapiens	Q8IDW3	P23381	4jfa	2quk	1.72473	1.37
2.4.1.1	Oryctolagus cuniculus	Arabidopsis thaliana	P00489	Q9SD76	9gpb	4bqi	1.72473	2.01
2.7.2.3	Trypanosoma brucei	Sus scrofa	P07378	Q7SIB7	16pk	1vjd	1.72473	2.02
3.6.1.23	Homo sapiens	Arabidopsis thaliana	P33316	Q9STG6	4mz6	4oop	1.72473	1.05
4.6.1.12	Plasmodium falciparum	Arabidopsis thaliana	P62368	Q9CAK8	4c82	2pmp	1.72473	1.21
3.6.1.23	Arabidopsis thaliana	Drosophila melanogaster	Q9STG6	Q9V3I1	4oop	3ecy	1.72473	2.3
3.6.1.23	Saccharomyces cerevisiae	Plasmodium falciparum	P33317	Q8II92	3p48	3t70	1.72473	2.48
2.8.1.2	Leishmania major	Homo sapiens	Q7K9G0	P25325	1okg	4jgt	1.72473	2.28
3.3.1.1	Plasmodium falciparum	Homo sapiens	P50250	P23526	1v8b	4pgf	1.72473	1.1
1.8.3.1	Gallus gallus	Arabidopsis thaliana	P07850	Q9S850	3r19	1ogp	1.72473	1.6
3.5.1.88	Streptococcus pneumoniae	Bacillus cereus	Q9F2F0	Q819K2	1lm6	2okl	1.81527	1.06
5.1.1.1	Bacillus anthracis	Streptococcus pneumoniae	Q81VF6	P0A2W8	3ha1	3s46	1.81527	1.62
3.5.1.88	Streptococcus pneumoniae	Staphylococcus aureus	Q9F2F0	P68826	1lm6	2ai9	1.81527	0.87
5.1.1.1	Streptococcus pneumoniae	Staphylococcus aureus	P0A2W8	P63479	3s46	4a3q	1.81527	1.86
2.5.1.15	Bacillus anthracis	Streptococcus pneumoniae	Q81VW8	P59655	4nl1	2veg	1.81527	1.64
1.5.1.3	Bacillus anthracis	Streptococcus pneumoniae	Q81R22	Q54801	4elh	3ix9	1.81527	1.31
1.5.1.3	Streptococcus pneumoniae	Staphylococcus aureus	Q54801	P0A017	3ix9	4lek	1.81527	1.31
3.5.1.88	Escherichia coli	Helicobacter pylori	P0A6K3	Q672W7	4al3	4e9b	2.84457	1.46
2.7.7.9	Escherichia coli	Helicobacter pylori	P0AEP3	O25363	2e3d	3juk	2.84457	2.07
2.7.4.22	Escherichia coli	Helicobacter pylori	P0A7E9	P56106	2v4y	4a7x	2.84457	1.71
2.7.7.3	Escherichia coli	Helicobacter pylori	P0A6I6	O26010	1qjc	3otw	2.84457	1.02
3.5.1.88	Pseudomonas aeruginosa	Helicobacter pylori	Q9I7A8	Q672W7	1s17	4e9b	2.84457	1.51
5.3.1.1	Escherichia coli	Helicobacter pylori	P0A858	P56076	1tre	2jgq	2.84457	2.15
1.3.1.9	Escherichia coli	Helicobacter pylori	P0AEK4	O24990	4jx8	2pd4	2.84457	1.01
1.15.1.1	Aeropyrum pernix	Sulfolobus solfataricus	Q9Y8H8	P80857	3ak3	1wb8	2.95	0.94
2.5.1.15	Streptococcus pneumoniae	Mycobacterium tuberculosis	P59655	P9WND1	2veg	1eye	3.08332	2.42
6.3.2.1	Staphylococcus aureus	Mycobacterium tuberculosis	Q2FV22	P9WIL5	3ag6	4mun	3.08332	1.81
5.3.1.1	Staphylococcus aureus	Mycobacterium tuberculosis	Q6GIL6	P9WG43	3uwz	3tao	3.08332	1.6
5.1.1.1	Streptococcus pneumoniae	Mycobacterium tuberculosis	P0A2W8	P9WQA9	3s46	1xfc	3.08332	1.98
4.1.3.36	Synechocystis sp.	Staphylococcus aureus	P73495	Q5HH38	4i52	2uzf	3.08332	0.93
2.7.2.4	Synechocystis sp.	Thermus thermophilus	P74569	P61489	3l76	2zho	3.08332	1.71
6.1.1.17	Mycobacterium tuberculosis	Thermus thermophilus	P9WFV9	P27000	3pny	2dxi	3.08332	2.56
4.2.3.4	Mycobacterium tuberculosis	Thermus thermophilus	P9WPX9	P83703	3qbe	1ujn	3.08332	1.85
6.3.2.4	Staphylococcus aureus	Thermus thermophilus	Q5HEB7	Q5SHZ3	3n8d	2zdq	3.08332	2.52
4.1.3.36	Synechocystis sp.	Mycobacterium tuberculosis	P73495	P9WNP5	4i52	4qij	3.08332	0.93
4.2.3.4	Staphylococcus aureus	Thermus thermophilus	Q6GGU4	P83703	1xal	1ujn	3.08332	2.53
1.5.1.3	Bacillus anthracis	Mycobacterium tuberculosis	Q81R22	P9WNX1	4elh	4m2x	3.08332	1.72
4.2.3.1	Mycobacterium tuberculosis	Thermus thermophilus	P9WG59	Q5SL02	2d1f	3aey	3.08332	1.27
6.1.1.5	Staphylococcus aureus	Thermus thermophilus	P41972	P56690	1qu3	1wnz	3.08332	2.19
6.1.1.21	Staphylococcus aureus	Thermus thermophilus	P60911	P56194	1qe0	1ady	3.08332	2.99
1.5.1.3	Streptococcus pneumoniae	Mycobacterium tuberculosis	Q54801	P9WNX1	3ix9	4m2x	3.08332	1.87
4.3.3.7	Bacillus anthracis	Corynebacterium glutamicum	Q81WN7	P19808	3hij	3cpr	3.08332	1.3
1.1.1.85	Mycobacterium tuberculosis	Thermus thermophilus	P9WKK9	Q5SIY4	2g4o	4wuo	3.08332	1.95
6.3.2.4	Staphylococcus aureus	Mycobacterium tuberculosis	Q5HEB7	P9WP31	3n8d	3lwb	3.08332	2.21
1.3.1.98	Staphylococcus aureus	Thermus thermophilus	P61431	Q5SJC8	1hsk	2gqu	3.08332	1.63
4.2.3.4	Staphylococcus aureus	Mycobacterium tuberculosis	Q6GGU4	P9WPX9	1xal	3qbe	3.08332	2.07
4.1.3.36	Staphylococcus aureus	Mycobacterium tuberculosis	Q5HH38	P9WNP5	2uzf	4qij	3.08332	1.09
4.1.2.25	Staphylococcus aureus	Mycobacterium tuberculosis	P56740	P9WNC5	2nm3	1z9w	3.08332	2.55
4.1.1.48	Mycobacterium tuberculosis	Thermus thermophilus	P9WFX7	P84126	4fb7	1vc4	3.08332	2
1.1.1.25	Mycobacterium tuberculosis	Thermus thermophilus	P95001	Q5SJF8	4p4n	2ev9	3.08332	1.89
2.7.4.6	Bacillus anthracis	Mycobacterium tuberculosis	Q81SV8	P9WJH7	2vu5	4ane	3.08332	2.21
5.1.1.1	Staphylococcus aureus	Mycobacterium tuberculosis	P63479	P9WQA9	4a3q	1xfc	3.08332	1.9
2.7.13.3	Deinococcus radiodurans	Synechocystis sp.	Q9RZA4	Q55168	4y5f	3zq5	3.08332	2.73
4.3.3.7	Staphylococcus aureus	Mycobacterium tuberculosis	Q6GH13	P9WP25	3daq	3l21	3.08332	1.67
1.17.1.8	Staphylococcus aureus	Mycobacterium tuberculosis	Q5HG24	P9WP23	3qy9	1yl7	3.08332	2.71
1.5.1.3	Staphylococcus aureus	Mycobacterium tuberculosis	P0A017	P9WNX1	4lek	4m2x	3.08332	1.67
1.3.1.9	Bacillus subtilis	Mycobacterium tuberculosis	P54616	P9WGR1	3oig	4u0k	3.08332	1.69
2.7.2.4	Mycobacterium tuberculosis	Thermus thermophilus	P9WPX3	P61489	4go7	2zho	3.08332	1.85
6.3.1.2	Synechocystis sp.	Mycobacterium tuberculosis	P77961	P9WN39	3ng0	4acf	3.08332	1.1
2.7.2.4	Corynebacterium glutamicum	Thermus thermophilus	P26512	P61489	3ab4	2zho	3.08332	1.85
1.3.1.9	Bacillus cereus	Mycobacterium tuberculosis	Q81GI3	P9WGR1	3ojf	4u0k	3.08332	1.62
6.3.1.2	Bacillus subtilis	Synechocystis sp.	P12425	P77961	4s0r	3ng0	3.08332	2.22
5.4.99.5	Bacillus subtilis	Thermus thermophilus	P19080	Q84FH6	3zp7	1ui9	3.08332	0.94
4.3.3.7	Corynebacterium glutamicum	Staphylococcus aureus	P19808	Q6GH13	3cpr	3daq	3.08332	1.57
2.5.1.19	Streptococcus pneumoniae	Mycobacterium tuberculosis	Q9S400	P9WPY5	1rf6	2o15	3.08332	2.31
3.5.4.5	Bacillus subtilis	Mycobacterium tuberculosis	P19079	P9WPH3	1ux1	3ijf	3.08332	1.76
2.5.1.15	Bacillus anthracis	Mycobacterium tuberculosis	Q81VW8	P9WND1	4nl1	1eye	3.08332	1.84
2.7.2.4	Synechocystis sp.	Mycobacterium tuberculosis	P74569	P9WPX3	3l76	4go7	3.08332	2.05
6.3.2.4	Mycobacterium tuberculosis	Thermus thermophilus	P9WP31	Q5SHZ3	3lwb	2zdq	3.08332	2.94
2.6.1.42	Deinococcus radiodurans	Mycobacterium tuberculosis	Q9RTX5	P9WQ75	3uzo	3ht5	3.08332	1.51
4.4.1.21	Bacillus subtilis	Deinococcus radiodurans	O34667	Q9RRU8	2fqt	1vje	3.08332	1.43
4.3.3.7	Bacillus anthracis	Mycobacterium tuberculosis	Q81WN7	P9WP25	3hij	3l21	3.08332	1.28
5.3.1.1	Helicobacter pylori	Mycobacterium tuberculosis	P56076	P9WG43	2jgq	3tao	3.09121	2.05
2.6.1.42	Escherichia coli	Mycobacterium tuberculosis	P0AB80	P9WQ75	1iye	3ht5	3.09121	1.89
5.4.99.9	Deinococcus radiodurans	Escherichia coli	Q9RYF1	P37747	3mj4	1i8t	3.09121	1.53
2.7.4.8	Escherichia coli	Mycobacterium tuberculosis	P60546	P9WKE9	2f3t	1znz	3.09121	1.91
4.1.2.17	Escherichia coli	Thermus thermophilus	P0AB87	Q5SHB9	4fua	2flf	3.09121	2.05
4.3.3.7	Aquifex aeolicus	Staphylococcus aureus	O67216	Q6GH13	2ehh	3daq	3.09121	1.16
6.3.4.15	Escherichia coli	Mycobacterium tuberculosis	P06709	P96884	4wf2	3rux	3.09121	2.05
2.5.1.15	Escherichia coli	Mycobacterium tuberculosis	P0AC13	P9WND1	1ajz	1eye	3.09121	1.92
6.3.4.13	Aquifex aeolicus	Escherichia coli	O66949	P15640	2yya	1gso	3.09121	2.59
3.5.1.88	Pseudomonas aeruginosa	Staphylococcus aureus	Q9I7A8	P68826	1s17	2ai9	3.09121	2.38
2.7.7.3	Escherichia coli	Mycobacterium tuberculosis	P0A6I6	P9WPA5	1qjc	4e1a	3.09121	1.24
4.6.1.12	Escherichia coli	Thermus thermophilus	P62617	Q8RQP5	3fba	1iv4	3.09121	1.38
6.1.1.7	Aquifex aeolicus	Escherichia coli	O67323	P00957	3htz	3hy1	3.09121	2.01
3.4.16.4	Bacillus subtilis	Escherichia coli	P39844	P24228	2j9p	2exb	3.09121	3.3
6.1.1.21	Escherichia coli	Staphylococcus aureus	P60906	P60911	2el9	1qe0	3.09121	2.03
2.7.4.22	Escherichia coli	Mycobacterium tuberculosis	P0A7E9	P9WHK5	2v4y	3nwy	3.09121	1.25
3.6.1.1	Escherichia coli	Thermus thermophilus	P0A7A9	P38576	4um4	2prd	3.09121	1.34
1.1.1.25	Thermotoga maritima	Mycobacterium tuberculosis	Q9WYI1	P95001	3u62	4p4n	3.09121	2.62
6.3.4.13	Aquifex aeolicus	Thermus thermophilus	O66949	Q5SK40	2yya	2ip4	3.09121	2.68
3.5.1.88	Staphylococcus aureus	Helicobacter pylori	P68826	Q672W7	2ai9	4e9b	3.09121	2.01
1.1.1.25	Aquifex aeolicus	Pseudomonas putida	O67049	Q88RQ5	2hk9	4omu	3.09121	2.07
3.1.3.11	Synechocystis sp.	Escherichia coli	P73922	P0A9C9	3rpl	3d1r	3.09121	1.84
2.5.1.78	Aquifex aeolicus	Bacillus subtilis	O66529	P11998	1nqx	1zis	3.09121	0.77
3.5.1.88	Streptococcus pneumoniae	Escherichia coli	Q9F2F0	P0A6K3	1lm6	4al3	3.09121	1.96
3.6.1.23	Escherichia coli	Mycobacterium tuberculosis	P06968	P9WNS5	2hrm	4gcy	3.09121	1.24
4.3.3.7	Bacillus anthracis	Aquifex aeolicus	Q81WN7	O67216	3hij	2ehh	3.09121	1.37
1.3.1.9	Escherichia coli	Mycobacterium tuberculosis	P0AEK4	P9WGR1	4jx8	4u0k	3.09121	1.88
2.1.1.148	Thermotoga maritima	Helicobacter pylori	Q9WYT0	Q5UVJ4	4kat	3n3y	3.09121	2.05
1.1.1.25	Aquifex aeolicus	Thermus thermophilus	O67049	Q5SJF8	2hk9	2ev9	3.09121	1.84
5.3.1.1	Escherichia coli	Staphylococcus aureus	P0A858	Q6GIL6	1tre	3uwz	3.09121	1.59
1.1.1.100	Escherichia coli	Mycobacterium tuberculosis	P0AEK2	P9WGT3	1q7c	2ntn	3.09121	1.34
6.3.2.4	Helicobacter pylori	Thermus thermophilus	Q2N4T5	Q5SHZ3	2pvp	2zdq	3.09121	2.64
5.1.1.1	Escherichia coli	Mycobacterium tuberculosis	P0A6B4	P9WQA9	3b8w	1xfc	3.09121	1.83
1.1.1.25	Pseudomonas putida	Thermus thermophilus	Q88RQ5	Q5SJF8	4omu	2ev9	3.09121	2.09
2.6.1.42	Deinococcus radiodurans	Escherichia coli	Q9RTX5	P0AB80	3uzo	1iye	3.09121	1.83
6.3.1.2	Bacillus subtilis	Salmonella typhimurium	P12425	P0A1P6	4s0r	2lgs	3.09121	1.99
3.5.1.88	Streptococcus pneumoniae	Helicobacter pylori	Q9F2F0	Q672W7	1lm6	4e9b	3.09121	1.91
6.3.2.8	Thermotoga maritima	Escherichia coli	Q9WY73	P17952	1j6u	2f00	3.09121	2.85
2.1.1.182	Aquifex aeolicus	Thermus thermophilus	O67680	Q5SM60	3ftf	3fux	3.09121	2.1
4.2.3.5	Streptococcus pneumoniae	Helicobacter pylori	P0A2Y6	P56122	1qxo	1umf	3.09121	2.85
2.5.1.47	Salmonella typhimurium	Mycobacterium tuberculosis	P0A1E3	P9WP55	1oas	3zei	3.09121	0.95
2.5.1.78	Aquifex aeolicus	Salmonella typhimurium	O66529	P66038	1nqx	3nq4	3.09121	0.95
4.3.3.7	Aquifex aeolicus	Corynebacterium glutamicum	O67216	P19808	2ehh	3cpr	3.09121	1.42
4.1.1.49	Escherichia coli	Thermus thermophilus	P22259	Q5SLL5	2py7	2pc9	3.09121	2.11
1.17.1.8	Thermotoga maritima	Staphylococcus aureus	Q9X1K8	Q5HG24	1vm6	3qy9	3.09121	2.86
1.3.1.9	Bacillus subtilis	Escherichia coli	P54616	P0AEK4	3oig	4jx8	3.09121	1.2
2.7.4.6	Escherichia coli	Mycobacterium tuberculosis	P0A763	P9WJH7	2hur	4ane	3.09121	1.24
1.1.1.25	Aquifex aeolicus	Mycobacterium tuberculosis	O67049	P95001	2hk9	4p4n	3.09121	1.8
6.3.2.13	Escherichia coli	Mycobacterium tuberculosis	P22188	P9WJL3	1e8c	2xja	3.09121	2.85
5.3.1.1	Staphylococcus aureus	Helicobacter pylori	Q6GIL6	P56076	3uwz	2jgq	3.09121	2.08
2.4.2.1	Bacillus subtilis	Escherichia coli	O34925	P0ABP8	4dar	3ut6	3.09121	1.79
2.7.2.8	Pseudomonas aeruginosa	Thermotoga maritima	Q9HTN2	Q9X2A4	2buf	2bty	3.09121	2.27
6.1.1.21	Escherichia coli	Thermus thermophilus	P60906	P56194	2el9	1ady	3.09121	2.41
2.5.1.19	Escherichia coli	Mycobacterium tuberculosis	P0A6D3	P9WPY5	3fk1	2o15	3.09121	1.78
2.1.1.34	Aquifex aeolicus	Thermus thermophilus	O67577	Q9FAC4	1zjr	1v2x	3.09121	1.85
2.5.1.55	Aquifex aeolicus	Escherichia coli	O66496	P0A715	3.00E+12	1x8f	3.09121	1.78
3.2.2.27	Deinococcus radiodurans	Escherichia coli	Q9RWH9	P12295	3ufm	5eug	3.09121	1.42
4.1.99.3	Escherichia coli	Thermus thermophilus	P00914	P61497	1dnp	2j09	3.09121	2.12
4.2.3.4	Helicobacter pylori	Thermus thermophilus	P56081	P83703	3clh	1ujn	3.09121	1.87
6.3.1.2	Salmonella typhimurium	Synechocystis sp.	P0A1P6	P77961	2lgs	3ng0	3.09121	0.9
1.5.1.20	Escherichia coli	Thermus thermophilus	P0AEZ1	Q5SLG6	3fsu	3apy	3.09121	1.42
6.1.1.19	Escherichia coli	Thermus thermophilus	P11875	Q93RP5	4oby	1iq0	3.09121	2.9
1.5.1.3	Streptococcus pneumoniae	Escherichia coli	Q54801	P0ABQ4	3ix9	7dfr	3.09121	1.42
4.1.1.50	Aquifex aeolicus	Thermotoga maritima	O66615	Q9WZC3	2iii	3iwd	3.09121	1.39
4.2.1.10	Helicobacter pylori	Mycobacterium tuberculosis	Q48255	P9WPX7	4b6s	4kiw	3.09121	1.27
1.8.4.11	Escherichia coli	Mycobacterium tuberculosis	P0A744	P9WJM5	2iem	1nwa	3.09121	2.6
2.7.13.3	Pseudomonas aeruginosa	Deinococcus radiodurans	Q9HWR3	Q9RZA4	3nou	4y5f	3.09121	1.76
1.1.1.193	Bacillus subtilis	Escherichia coli	P17618	P25539	4g3m	2obc	3.09121	2.33
3.1.21.2	Thermotoga maritima	Escherichia coli	Q9WYJ7	P0A6C1	4hno	4k1g	3.09121	1.76
4.2.1.20	Escherichia coli	Thermus thermophilus	P0A877	P16608	1xcf	1wxj	3.09121	2.03
5.3.1.24	Thermotoga maritima	Thermus thermophilus	Q56320	P83825	1nsj	1v5x	3.09121	1.75
6.3.5.3	Thermotoga maritima	Salmonella typhimurium	Q9X0X3	P74881	3d54	4r7g	3.09121	2.94
1.1.1.25	Haemophilus influenzae	Thermotoga maritima	P43876	Q9WYI1	1p77	3u62	3.09121	2.95
1.15.1.1	Deinococcus radiodurans	Escherichia coli	Q9RUV2	P00448	3kky	3ot7	3.09121	1.02
1.3.1.9	Bacillus subtilis	Helicobacter pylori	P54616	O24990	3oig	2pd4	3.09121	1.15
2.2.1.9	Bacillus subtilis	Escherichia coli	P23970	P17109	2x7j	3hwx	3.09121	2.55
4.2.3.5	Streptococcus pneumoniae	Aquifex aeolicus	P0A2Y6	O66493	1qxo	1q1l	3.09121	1.34
2.7.7.18	Pseudomonas aeruginosa	Staphylococcus aureus	Q9HX21	Q5HFG7	1yun	2h2a	3.09121	2.48
4.1.1.48	Thermotoga maritima	Thermus thermophilus	Q56319	P84126	1j5t	1vc4	3.09121	2.14
4.1.2.13	Escherichia coli	Mycobacterium tuberculosis	P0AB71	P9WQA3	1zen	4lv4	3.09121	2.62
6.3.2.4	Staphylococcus aureus	Helicobacter pylori	Q5HEB7	Q2N4T5	3n8d	2pvp	3.09121	2.96
3.1.26.3	Thermotoga maritima	Mycobacterium tuberculosis	Q9X0I6	P9WH03	1o0w	2a11	3.09121	1.92
2.6.1.9	Thermotoga maritima	Escherichia coli	Q9X0D0	P06986	2f8j	1iji	3.09121	1.92
1.1.1.267	Thermotoga maritima	Mycobacterium tuberculosis	Q9WZZ1	P9WNS1	3a14	4oof	3.09121	1.92
4.2.1.11	Bacillus subtilis	Escherichia coli	P37869	P0A6P9	4a3r	3h8a	3.09121	0.81
4.3.3.7	Thermotoga maritima	Mycobacterium tuberculosis	Q9X1K9	P9WP25	3pb2	3l21	3.09121	1.73
4.1.1.48	Thermotoga maritima	Mycobacterium tuberculosis	Q56319	P9WFX7	1j5t	4fb7	3.09121	2.54
6.1.1.18	Deinococcus radiodurans	Escherichia coli	P56926	P00962	2hz7	4jyz	3.09121	2.16
2.1.1.297	Thermotoga maritima	Escherichia coli	Q9WYV8	P0ACC1	1vq1	2b3t	3.09121	1.93
2.7.7.18	Escherichia coli	Staphylococcus aureus	P0A752	Q5HFG7	1k4m	2h2a	3.09121	1.93
2.6.1.9	Corynebacterium glutamicum	Escherichia coli	Q9KJU4	P06986	3cq6	1iji	3.09121	1.94
2.5.1.19	Streptococcus pneumoniae	Escherichia coli	Q9S400	P0A6D3	1rf6	3fk1	3.09121	2.01
3.5.1.88	Thermotoga maritima	Mycobacterium tuberculosis	P96113	P9WIJ3	1lme	3e3u	3.09121	1.73
4.3.3.7	Aquifex aeolicus	Escherichia coli	O67216	P0A6L2	2ehh	4eou	3.09121	1.17
2.7.7.38	Haemophilus influenzae	Aquifex aeolicus	P44490	O66914	3duv	2y6p	3.09121	2.17
1.1.1.25	Thermotoga maritima	Pseudomonas putida	Q9WYI1	Q88RQ5	3u62	4omu	3.09121	3.01
4.1.2.13	Helicobacter pylori	Mycobacterium tuberculosis	P56109	P9WQA3	3c56	4lv4	3.09121	1.72
2.7.4.6	Bacillus anthracis	Escherichia coli	Q81SV8	P0A763	2vu5	2hur	3.09121	2.53
6.3.4.15	Aquifex aeolicus	Mycobacterium tuberculosis	O66837	P96884	3fjp	3rux	3.09121	2.18
2.1.1.182	Aquifex aeolicus	Escherichia coli	O67680	P06992	3ftf	3tpz	3.09121	2
2.7.1.40	Escherichia coli	Staphylococcus aureus	P0AD62	Q6GG09	4yng	3t0t	3.09121	1.23
4.3.2.2	Thermotoga maritima	Escherichia coli	Q9X0I0	Q8X737	1c3u	3gzh	3.09121	2.63
4.3.3.7	Pseudomonas aeruginosa	Corynebacterium glutamicum	Q9I4W3	P19808	3s8h	3cpr	3.09121	1.43
6.3.2.1	Escherichia coli	Mycobacterium tuberculosis	P31663	P9WIL5	3guz	4mun	3.09121	1.04
2.3.1.39	Staphylococcus aureus	Helicobacter pylori	Q99UN8	Q56S05	3im9	2h1y	3.09121	1.71
2.1.1.182	Escherichia coli	Thermus thermophilus	P06992	Q5SM60	3tpz	3fux	3.09121	1.99
5.1.3.14	Bacillus anthracis	Escherichia coli	Q81K32	P27828	3beo	1vgv	3.09121	3.02
4.3.3.7	Bacillus anthracis	Thermotoga maritima	Q81WN7	Q9X1K9	3hij	3pb2	3.09121	1.43
5.1.1.1	Streptococcus pneumoniae	Pseudomonas aeruginosa	P0A2W8	Q9HTQ2	3s46	1rcq	3.09121	2.18
1.1.1.25	Aquifex aeolicus	Thermotoga maritima	O67049	Q9WYI1	2hk9	3u62	3.09121	2.18
1.3.1.9	Bacillus cereus	Helicobacter pylori	Q81GI3	O24990	3ojf	2pd4	3.09121	1.05
2.5.1.47	Haemophilus influenzae	Mycobacterium tuberculosis	P45040	P9WP55	4ore	3zei	3.09121	1.24
3.6.1.7	Escherichia coli	Thermus thermophilus	P0AB65	Q5SKS6	2gv1	1ulr	3.09121	1.7
1.1.1.25	Thermotoga maritima	Thermus thermophilus	Q9WYI1	Q5SJF8	3u62	2ev9	3.09121	2.4
3.5.1.88	Streptococcus pneumoniae	Thermotoga maritima	Q9F2F0	P96113	1lm6	1lme	3.09121	1.7
2.7.1.71	Helicobacter pylori	Mycobacterium tuberculosis	P56073	P9WPY3	3n2e	3baf	3.09121	2.19
2.1.3.2	Bacillus subtilis	Escherichia coli	P05654	P0A786	3r7l	9atc	3.09121	2.19
2.7.7.60	Escherichia coli	Mycobacterium tuberculosis	Q46893	P9WKG9	3n9w	3q80	3.09121	2.17
3.1.1.29	Escherichia coli	Mycobacterium tuberculosis	P0A7D1	P9WHN7	3vjr	3td6	3.09121	1.69
2.5.1.15	Streptococcus pneumoniae	Escherichia coli	P59655	P0AC13	2veg	1ajz	3.09121	2.16
3.2.2.9	Escherichia coli	Staphylococcus aureus	P0AF12	Q99TQ0	3o4v	4gmh	3.09121	1.03
5.4.99.25	Thermotoga maritima	Escherichia coli	Q9WZW0	P60340	2ab4	1zl3	3.09121	1.73
1.3.1.9	Helicobacter pylori	Mycobacterium tuberculosis	O24990	P9WGR1	2pd4	4u0k	3.09121	1.69
2.7.7.18	Pseudomonas aeruginosa	Bacillus subtilis	Q9HX21	P54455	1yun	1kaq	3.09121	2.2
2.7.4.3	Aquifex aeolicus	Bacillus subtilis	O66490	P16304	4jlp	4tyq	3.09121	1.31
4.2.3.4	Helicobacter pylori	Mycobacterium tuberculosis	P56081	P9WPX9	3clh	3qbe	3.09121	1.74
4.3.3.7	Pseudomonas aeruginosa	Aquifex aeolicus	Q9I4W3	O67216	3s8h	2ehh	3.09121	1.06
2.1.1.45	Escherichia coli	Mycobacterium tuberculosis	P0A884	P9WFR9	4knz	4fqs	3.09121	0.62
2.7.9.3	Aquifex aeolicus	Escherichia coli	O67139	P16456	2zod	3u0o	3.09121	2.21
6.1.1.3	Escherichia coli	Staphylococcus aureus	P0A8M3	Q8NW68	4p3p	1nyr	3.09121	2.22
4.6.1.12	Haemophilus influenzae	Thermus thermophilus	P44815	Q8RQP5	1vha	1iv4	3.09121	2.14
3.5.2.17	Bacillus subtilis	Escherichia coli	O32142	P76341	2h0j	2igl	3.09121	1.67
6.3.2.1	Escherichia coli	Staphylococcus aureus	P31663	Q2FV22	3guz	3ag6	3.09121	1.32
4.3.2.2	Escherichia coli	Staphylococcus aureus	Q8X737	Q7A0G9	3gzh	2x75	3.09121	3.04
2.7.4.22	Helicobacter pylori	Mycobacterium tuberculosis	P56106	P9WHK5	4a7x	3nwy	3.09121	1.66
2.1.3.3	Escherichia coli	Mycobacterium tuberculosis	P04391	P9WIT9	2otc	2p2g	3.09121	1.66
4.4.1.21	Haemophilus influenzae	Bacillus subtilis	P44007	O34667	1joe	2fqt	3.09121	1.65
3.5.1.88	Helicobacter pylori	Mycobacterium tuberculosis	Q672W7	P9WIJ3	4e9b	3e3u	3.09121	1.76
4.1.3.3	Escherichia coli	Staphylococcus aureus	P0A6L4	Q2G160	4bwl	4ama	3.09121	1.65
2.7.7.18	Bacillus anthracis	Pseudomonas aeruginosa	Q6HT60	Q9HX21	3dv2	1yun	3.09121	2.22
1.17.1.8	Escherichia coli	Mycobacterium tuberculosis	P04036	P9WP23	1drw	1yl7	3.09121	3.06
1.3.1.9	Bacillus cereus	Escherichia coli	Q81GI3	P0AEK4	3ojf	4jx8	3.09121	1.08
4.2.1.20	Salmonella typhimurium	Thermus thermophilus	P00929	P16608	4kkx	1wxj	3.09121	1.65
3.5.1.88	Escherichia coli	Mycobacterium tuberculosis	P0A6K3	P9WIJ3	4al3	3e3u	3.09121	2.47
2.4.2.1	Bacillus anthracis	Escherichia coli	Q81T09	P0ABP8	1xe3	3ut6	3.09121	1.77
1.5.1.3	Bacillus anthracis	Escherichia coli	Q81R22	P0ABQ4	4elh	7dfr	3.09121	1.08
2.1.1.148	Thermotoga maritima	Mycobacterium tuberculosis	Q9WYT0	P9WG57	4kat	3hzg	3.09121	2.26
2.6.1.9	Thermotoga maritima	Corynebacterium glutamicum	Q9X0D0	Q9KJU4	2f8j	3cq6	3.09121	2.26
1.1.1.25	Pseudomonas putida	Mycobacterium tuberculosis	Q88RQ5	P95001	4omu	4p4n	3.09121	2.27
1.17.1.8	Escherichia coli	Staphylococcus aureus	P04036	Q5HG24	1drw	3qy9	3.09121	2.31
3.5.1.88	Escherichia coli	Staphylococcus aureus	P0A6K3	P68826	4al3	2ai9	3.09121	2.12
5.4.4.2	Bacillus anthracis	Escherichia coli	Q81QQ0	P0AEJ2	3os6	3hwo	3.09121	1.56
3.5.2.3	Bacillus anthracis	Aquifex aeolicus	Q81WF0	O66990	3mpg	4bjh	3.09121	1.56
4.2.3.4	Staphylococcus aureus	Helicobacter pylori	Q6GGU4	P56081	1xal	3clh	3.09121	2.27
6.3.1.2	Salmonella typhimurium	Mycobacterium tuberculosis	P0A1P6	P9WN39	2lgs	4acf	3.09121	0.97
4.3.3.7	Thermotoga maritima	Escherichia coli	Q9X1K9	P0A6L2	3pb2	4eou	3.09121	1.28
4.3.3.7	Pseudomonas aeruginosa	Thermotoga maritima	Q9I4W3	Q9X1K9	3s8h	3pb2	3.09121	0.97
1.17.1.8	Thermotoga maritima	Mycobacterium tuberculosis	Q9X1K8	P9WP23	1vm6	1yl7	3.09121	3.18
3.4.11.18	Escherichia coli	Mycobacterium tuberculosis	P0AE18	P9WK19	4mat	4if7	3.09121	1.13
3.5.1.88	Pseudomonas aeruginosa	Mycobacterium tuberculosis	Q9I7A8	P9WIJ3	1s17	3e3u	3.09121	2.28
2.7.1.33	Escherichia coli	Mycobacterium tuberculosis	P0A6I3	P9WPA7	1sq5	4bfz	3.09121	1.45
6.1.1.12	Escherichia coli	Thermus thermophilus	P21889	P36419	1il2	1l0w	3.09121	2.28
2.4.1.25	Aquifex aeolicus	Thermus thermophilus	O66937	O87172	1tz7	2owx	3.09121	1.61
2.3.1.180	Escherichia coli	Mycobacterium tuberculosis	P0A6R0	P9WNG3	3il9	2qx1	3.09121	1.61
2.5.1.15	Bacillus anthracis	Escherichia coli	Q81VW8	P0AC13	4nl1	1ajz	3.09121	1.61
6.3.4.13	Escherichia coli	Thermus thermophilus	P15640	Q5SK40	1gso	2ip4	3.09121	2.29
2.3.2.2	Bacillus subtilis	Escherichia coli	P54422	P18956	3whs	2z8k	3.09121	1.61
2.7.1.23	Thermotoga maritima	Mycobacterium tuberculosis	Q9X255	P9WHV7	1yt5	1y3i	3.09121	2.29
3.1.1.41	Bacillus subtilis	Thermotoga maritima	P94388	Q9WXT2	1odt	3m83	3.09121	1.6
2.8.1.7	Synechocystis sp.	Escherichia coli	Q55793	P77444	1t3i	1kmk	3.09121	1.17
1.1.1.267	Thermotoga maritima	Escherichia coli	Q9WZZ1	P45568	3a14	3r0i	3.09121	2
2.7.7.18	Bacillus anthracis	Escherichia coli	Q6HT60	P0A752	3dv2	1k4m	3.09121	2.43
1.17.1.8	Thermotoga maritima	Escherichia coli	Q9X1K8	P04036	1vm6	1drw	3.09121	3.62
4.3.3.7	Aquifex aeolicus	Mycobacterium tuberculosis	O67216	P9WP25	2ehh	3l21	3.09121	1.47
3.5.1.88	Thermotoga maritima	Escherichia coli	P96113	P0A6K3	1lme	4al3	3.09121	1.19
4.3.3.7	Thermotoga maritima	Corynebacterium glutamicum	Q9X1K9	P19808	3pb2	3cpr	3.09121	1.6
2.4.2.14	Bacillus subtilis	Escherichia coli	P00497	P0AG16	1gph	1ecj	3.09121	2.41
3.1.1.29	Pseudomonas aeruginosa	Mycobacterium tuberculosis	Q9HVC3	P9WHN7	4qd3	3td6	3.09121	2.08
2.5.1.55	Pseudomonas aeruginosa	Aquifex aeolicus	Q9ZFK4	O66496	4lu0	3.00E+12	3.09121	1.48
3.5.1.88	Thermotoga maritima	Helicobacter pylori	P96113	Q672W7	1lme	4e9b	3.09121	1.12
2.1.1.33	Bacillus subtilis	Escherichia coli	O34522	P0A8I5	2fca	3dxz	3.09121	2.39
2.7.7.18	Bacillus subtilis	Escherichia coli	P54455	P0A752	1kaq	1k4m	3.09121	1.49
4.2.3.5	Aquifex aeolicus	Helicobacter pylori	O66493	P56122	1q1l	1umf	3.09121	2.31
4.3.3.7	Bacillus anthracis	Escherichia coli	Q81WN7	P0A6L2	3hij	4eou	3.09121	1.45
4.2.1.2	Escherichia coli	Mycobacterium tuberculosis	P05042	P9WN93	2fus	4apb	3.09121	2.31
6.3.2.8	Haemophilus influenzae	Thermotoga maritima	P45066	Q9WY73	1p3d	1j6u	3.09121	2.62
1.5.1.3	Escherichia coli	Staphylococcus aureus	P0ABQ4	P0A017	7dfr	4lek	3.09121	1.16
2.5.1.55	Haemophilus influenzae	Aquifex aeolicus	P45251	O66496	1o60	3.00E+12	3.09121	1.57
4.3.3.7	Thermotoga maritima	Staphylococcus aureus	Q9X1K9	Q6GH13	3pb2	3daq	3.09121	1.51
6.3.4.15	Aquifex aeolicus	Escherichia coli	O66837	P06709	3fjp	4wf2	3.09121	2.07
1.1.1.267	Escherichia coli	Mycobacterium tuberculosis	P45568	P9WNS1	3r0i	4oof	3.09121	2.34
4.3.3.7	Pseudomonas aeruginosa	Staphylococcus aureus	Q9I4W3	Q6GH13	3s8h	3daq	3.09121	1.56
4.3.3.7	Pseudomonas aeruginosa	Mycobacterium tuberculosis	Q9I4W3	P9WP25	3s8h	3l21	3.09121	1.45
2.3.1.157	Escherichia coli	Mycobacterium tuberculosis	P0ACC7	P9WMN3	4aa7	4k6r	3.09121	1.15
5.99.1.2	Thermotoga maritima	Escherichia coli	P46799	P06612	2gaj	3px7	3.09121	3.23
2.3.1.157	Escherichia coli	Mycobacterium tuberculosis	P0ACC7	P9WMN3	4aa7	4k6r	3.09121	1.15
5.1.1.1	Escherichia coli	Staphylococcus aureus	P0A6B4	P63479	3b8w	4a3q	3.09121	2.32
3.5.1.88	Streptococcus pneumoniae	Pseudomonas aeruginosa	Q9F2F0	Q9I7A8	1lm6	1s17	3.09121	2.34
2.5.1.16	Thermotoga maritima	Escherichia coli	Q9WZC2	P09158	1jq3	3o4f	3.09121	2.32
4.3.3.7	Aquifex aeolicus	Thermotoga maritima	O67216	Q9X1K9	2ehh	3pb2	3.09121	1.13
3.5.1.88	Pseudomonas aeruginosa	Thermotoga maritima	Q9I7A8	P96113	1s17	1lme	3.09121	1.54
6.3.4.2	Escherichia coli	Thermus thermophilus	P0A7E5	Q5SIA8	2ad5	1vco	3.09121	1.53
1.1.1.42	Thermotoga maritima	Mycobacterium tuberculosis	Q9X0N2	P9WKL1	1zor	4hcx	3.09121	1.14
3.1.26.3	Aquifex aeolicus	Mycobacterium tuberculosis	O67082	P9WH03	4m30	2a11	3.09121	1.54
4.3.2.2	Thermotoga maritima	Staphylococcus aureus	Q9X0I0	Q7A0G9	1c3u	2x75	3.09121	1.54
6.3.2.4	Helicobacter pylori	Mycobacterium tuberculosis	Q2N4T5	P9WP31	2pvp	3lwb	3.09121	3.35
6.1.1.1	Escherichia coli	Staphylococcus aureus	P0AGJ9	A6QHR2	2yxn	1jil	3.09121	1.54
2.7.13.3	Pseudomonas aeruginosa	Synechocystis sp.	Q9HWR3	Q55168	3nou	3zq5	3.09121	3.73
4.3.3.7	Escherichia coli	Staphylococcus aureus	P0A6L2	Q6GH13	4eou	3daq	3.09121	1.53
1.5.1.3	Escherichia coli	Mycobacterium tuberculosis	P0ABQ4	P9WNX1	7dfr	4m2x	3.09121	1.52
3.5.1.88	Thermotoga maritima	Staphylococcus aureus	P96113	P68826	1lme	2ai9	3.09121	1.47
2.7.7.3	Helicobacter pylori	Mycobacterium tuberculosis	O26010	P9WPA5	3otw	4e1a	3.09121	1.47
2.6.1.62	Escherichia coli	Mycobacterium tuberculosis	P12995	P9WQ81	1s0a	4mqr	3.09121	1.14
4.3.3.7	Bacillus anthracis	Pseudomonas aeruginosa	Q81WN7	Q9I4W3	3hij	3s8h	3.09121	1.47
4.3.3.7	Escherichia coli	Mycobacterium tuberculosis	P0A6L2	P9WP25	4eou	3l21	3.09121	1.48
4.4.1.21	Haemophilus influenzae	Deinococcus radiodurans	P44007	Q9RRU8	1joe	1vje	3.09121	1.15
2.3.3.9	Escherichia coli	Mycobacterium tuberculosis	P37330	P9WK17	2jqx	3sb0	3.09121	3.32
5.1.1.7	Haemophilus influenzae	Mycobacterium tuberculosis	P44859	P9WP19	2q9j	3fve	3.09121	2.35
3.5.4.16	Escherichia coli	Thermus thermophilus	P0A6T5	Q5SH52	1n3t	1wur	3.09121	1.48
5.3.1.1	Escherichia coli	Mycobacterium tuberculosis	P0A858	P9WG43	1tre	3tao	3.09121	1.52
2.7.1.33	Pseudomonas aeruginosa	Thermotoga maritima	Q9HWC1	Q9WZY5	2f9w	3bf3	3.09121	2.34
2.5.1.78	Bacillus subtilis	Salmonella typhimurium	P11998	P66038	1zis	3nq4	3.09121	0.81
3.5.4.13	Escherichia coli	Mycobacterium tuberculosis	P28248	P9WP17	2v9x	4a6a	3.09121	1.18
4.3.3.7	Corynebacterium glutamicum	Escherichia coli	P19808	P0A6L2	3cpr	4eou	3.09121	1.5
2.5.1.73	Methanocaldococcus jannaschii	Archaeoglobus fulgidus	Q59072	O30207	3wks	2e7j	3.6654	1.09
2.7.4.26	Methanocaldococcus jannaschii	Thermoplasma acidophilum	Q60352	Q9HLX1	3k56	3ll5	3.6654	2.29
6.5.1.1	Pyrococcus furiosus	Archaeoglobus fulgidus	P56709	O29632	2cfm	3gde	3.6654	3.21
1.15.1.2	Pyrococcus furiosus	Archaeoglobus fulgidus	P82385	O29903	1dqk	4c4u	3.6654	0.7
4.6.1.16	Thermoplasma acidophilum	Archaeoglobus fulgidus	Q9HIY5	O29362	2ohe	3p1y	3.6654	3.31
6.1.1.1	Methanocaldococcus jannaschii	Archaeoglobus fulgidus	Q57834	O29482	4pbt	2cyb	3.6654	1.57
3.1.1.29	Methanocaldococcus jannaschii	Archaeoglobus fulgidus	Q60363	O28185	2zv3	3erj	3.6654	1.13
3.1.1.1	Sulfolobus tokodaii	Archaeoglobus fulgidus	Q976W8	O28558	3aio	1jji	3.84836	1.34
2.7.6.1	Methanocaldococcus jannaschii	Sulfolobus solfataricus	Q58761	Q97Z86	1u9z	4twb	3.84836	1.62
6.1.1.1	Aeropyrum pernix	Methanocaldococcus jannaschii	Q9YA64	Q57834	2cya	4pbt	3.84836	1.95
3.1.1.29	Methanocaldococcus jannaschii	Sulfolobus solfataricus	Q60363	Q980V1	2zv3	1xty	3.84836	1.16
3.1.22.4	Pyrococcus furiosus	Sulfolobus solfataricus	E7FHX4	Q97YX6	1ipi	1ob9	3.84836	1.42
2.5.1.54	Aeropyrum pernix	Pyrococcus furiosus	Q9YEJ7	Q8U0A9	1vs1	4grs	3.84836	1.44
1.1.1.42	Aeropyrum pernix	Archaeoglobus fulgidus	Q9YE81	O29610	1xkd	2iv0	3.84836	1.39
3.1.1.29	Sulfolobus solfataricus	Archaeoglobus fulgidus	Q980V1	O28185	1xty	3erj	3.84836	1.34
6.1.1.1	Aeropyrum pernix	Archaeoglobus fulgidus	Q9YA64	O29482	2cya	2cyb	3.84836	2.02
3.5.4.16	Rattus norvegicus	Escherichia coli	P22288	P0A6T5	1wpl	1n3t	4	2.35
6.1.1.1	Aeropyrum pernix	Saccharomyces cerevisiae	Q9YA64	P36421	2cya	2dlc	4	2.28
2.1.3.3	Pyrococcus furiosus	Escherichia coli	Q51742	P04391	1pvv	2otc	4	1.51
2.1.3.2	Bacillus subtilis	Methanocaldococcus jannaschii	P05654	Q58976	3r7l	4ekn	4	2.32
2.7.1.40	Toxoplasma gondii	Escherichia coli	Q969A2	P0AD62	3gg8	4yng	4	1.49
4.2.1.1	Haemophilus influenzae	Saccharomyces cerevisiae	P45148	P53615	4wam	3eyx	4	1.85
1.3.1.9	Toxoplasma gondii	Helicobacter pylori	Q6UCJ9	O24990	4o1m	2pd4	4	2.05
1.5.1.5	Leishmania major	Thermoplasma acidophilum	Q4Q9F9	Q05213	4a26	3ngx	4	1.91
2.3.2.2	Homo sapiens	Escherichia coli	P19440	P18956	4gg2	2z8k	4	1.95
3.5.1.88	Streptococcus pneumoniae	Homo sapiens	Q9F2F0	Q9HBH1	1lm6	3g5p	4	1.98
1.3.1.9	Plasmodium falciparum	Bacillus cereus	Q9BJJ9	Q81GI3	3lt4	3ojf	4	1.91
1.1.1.95	Homo sapiens	Mycobacterium tuberculosis	O43175	P9WNX3	2g76	3ddn	4	2.3
3.5.1.88	Bacillus cereus	Homo sapiens	Q819K2	Q9HBH1	2okl	3g5p	4	2.27
2.6.1.1	Plasmodium falciparum	Escherichia coli	O96142	P00509	3k7y	5eaa	4	1.54
1.3.1.9	Bacillus subtilis	Plasmodium falciparum	P54616	Q9BJJ9	3oig	3lt4	4	1.83
4.3.2.2	Homo sapiens	Staphylococcus aureus	P30566	Q7A0G9	4flc	2x75	4	2.01
3.5.4.16	Rattus norvegicus	Thermus thermophilus	P22288	Q5SH52	1wpl	1wur	4	1.46
5.3.1.1	Saccharomyces cerevisiae	Escherichia coli	P00942	P0A858	7tim	1tre	4	1.49
3.2.2.27	Homo sapiens	Deinococcus radiodurans	P13051	Q9RWH9	4skn	3ufm	4	1.5
2.7.1.40	Plasmodium falciparum	Escherichia coli	C6KTA4	P0AD62	3khd	4yng	4	1.5
3.5.3.18	Pseudomonas aeruginosa	Bos taurus	Q9I4E3	P56965	3rhy	2ci7	4	1.45
2.4.2.1	Escherichia coli	Bos taurus	P45563	P55859	1yr3	4pnp	4	1.51
1.15.1.1	Deinococcus radiodurans	Trypanosoma brucei	Q9RUV2	Q2KN30	3kky	3esf	4	1.53
1.8.1.9	Saccharomyces cerevisiae	Escherichia coli	P29509	P0A9P4	3itj	1trb	4	1.45
4.1.99.12	Methanocaldococcus jannaschii	Salmonella typhimurium	Q60364	P66032	1snn	3ls6	4	1.58
4.3.3.7	Arabidopsis thaliana	Staphylococcus aureus	Q9FVC8	Q6GH13	4dpq	3daq	4	1.58
2.7.2.3	Plasmodium falciparum	Escherichia coli	P27362	P0A799	3oza	1zmr	4	1.6
2.4.2.3	Plasmodium falciparum	Escherichia coli	Q8I3X4	P12758	3fow	3kvv	4	1.6
2.4.2.3	Plasmodium falciparum	Salmonella typhimurium	Q8I3X4	P0A1F6	3fow	4ogk	4	1.62
2.7.2.3	Escherichia coli	Mus musculus	P0A799	P09411	1zmr	4o3f	4	2.41
2.1.1.77	Homo sapiens	Escherichia coli	P22061	P0A7A5	1kr5	3lbf	4	1.65
2.1.1.77	Escherichia coli	Drosophila melanogaster	P0A7A5	Q27869	3lbf	1r18	4	1.68
4.2.1.11	Saccharomyces cerevisiae	Bacillus subtilis	P00924	P37869	7enl	4a3r	4	1.69
1.5.1.3	Mycobacterium tuberculosis	Mus musculus	P9WNX1	P00375	4m2x	3k47	4	1.7
1.5.1.3	Staphylococcus aureus	Mus musculus	P0A017	P00375	4lek	3k47	4	1.71
1.5.1.3	Escherichia coli	Mus musculus	P0ABQ4	P00375	7dfr	3k47	4	1.73
1.3.1.9	Toxoplasma gondii	Bacillus subtilis	Q6UCJ9	P54616	4o1m	3oig	4	1.74
1.15.1.1	Homo sapiens	Escherichia coli	P04179	P00448	3c3t	3ot7	4	1.76
1.5.1.3	Homo sapiens	Escherichia coli	P00374	P0ABQ4	4m6l	7dfr	4	1.77
1.5.1.3	Gallus gallus	Escherichia coli	P00378	P0ABQ4	8dfr	7dfr	4	1.77
4.2.3.5	Saccharomyces cerevisiae	Helicobacter pylori	P28777	P56122	1r53	1umf	4	1.77
3.6.3.54	Bacillus subtilis	Archaeoglobus fulgidus	O32220	O29777	2voy	3j09	4	1.77
4.3.3.7	Corynebacterium glutamicum	Arabidopsis thaliana	P19808	Q9FVC8	3cpr	4dpq	4	1.77
3.1.3.25	Escherichia coli	Bos taurus	P0ADG4	P20456	2qfl	2bji	4	2.37
1.5.1.3	Homo sapiens	Staphylococcus aureus	P00374	P0A017	4m6l	4lek	4	1.78
2.7.2.8	Escherichia coli	Arabidopsis thaliana	P0A6C8	Q9SCL7	1ohb	4usj	4	1.81
6.3.4.2	Escherichia coli	Sulfolobus solfataricus	P0A7E5	Q980S6	2ad5	3nva	4	1.82
2.6.1.42	Homo sapiens	Deinococcus radiodurans	P54687	Q9RTX5	2coj	3uzo	4	1.82
2.2.1.1	Saccharomyces cerevisiae	Mycobacterium tuberculosis	P23254	P9WG25	1trk	3rim	4	1.41
3.5.4.5	Escherichia coli	Mus musculus	P0ABF6	P56389	1ctu	2fr6	4	1.83
1.1.1.267	Plasmodium falciparum	Escherichia coli	Q8IKG4	P45568	4y6s	3r0i	4	1.83
6.1.1.1	Homo sapiens	Escherichia coli	Q9Y2Z4	P0AGJ9	3zxi	2yxn	4	1.83
2.7.7.60	Arabidopsis thaliana	Mycobacterium tuberculosis	P69834	P9WKG9	4nan	3q80	4	2.39
4.3.3.7	Bacillus anthracis	Methanocaldococcus jannaschii	Q81WN7	Q57695	3hij	2yxg	4	1.4
2.5.1.78	Saccharomyces cerevisiae	Aquifex aeolicus	P50861	O66529	1ejb	1nqx	4	1.88
3.6.1.7	Escherichia coli	Sulfolobus solfataricus	P0AB65	Q97ZL0	2gv1	4ojh	4	1.89
1.4.1.21	Thermotoga maritima	Archaeoglobus fulgidus	Q9X1X6	O28440	1j5p	2dc1	4	1.89
2.8.1.2	Leishmania major	Escherichia coli	Q7K9G0	P31142	1okg	1urh	4	2.45
1.5.1.3	Bacillus anthracis	Gallus gallus	Q81R22	P00378	4elh	8dfr	4	1.91
2.7.1.48	Homo sapiens	Thermus thermophilus	Q9BZX2	Q5SKR5	1xrj	3w8r	4	1.38
1.3.1.9	Toxoplasma gondii	Bacillus cereus	Q6UCJ9	Q81GI3	4o1m	3ojf	4	1.91
6.1.1.1	Saccharomyces cerevisiae	Methanocaldococcus jannaschii	P36421	Q57834	2dlc	4pbt	4	1.92
5.3.1.1	Gallus gallus	Helicobacter pylori	P00940	P56076	8tim	2jgq	4	1.93
3.5.4.16	Homo sapiens	Escherichia coli	P30793	P0A6T5	1fb1	1n3t	4	1.93
4.2.1.11	Bacillus subtilis	Homo sapiens	P37869	P09104	4a3r	3ujs	4	1.93
5.3.1.9	Oryctolagus cuniculus	Mycobacterium tuberculosis	Q9N1E2	P9WN69	1xtb	2wu8	4	1.36
3.5.1.88	Pseudomonas aeruginosa	Arabidopsis thaliana	Q9I7A8	Q9FUZ2	1s17	3pn6	4	1.96
2.4.2.9	Toxoplasma gondii	Sulfolobus solfataricus	Q26998	Q980Q4	1upu	3g6w	4	1.97
4.2.1.11	Saccharomyces cerevisiae	Escherichia coli	P00924	P0A6P9	7enl	3h8a	4	1.97
5.3.1.1	Homo sapiens	Staphylococcus aureus	P60174	Q6GIL6	4unl	3uwz	4	1.35
4.2.1.1	Saccharomyces cerevisiae	Escherichia coli	P53615	P61517	3eyx	2esf	4	1.99
5.3.1.1	Escherichia coli	Trypanosoma brucei	P0A858	P04789	1tre	6tim	4	1.34
5.3.1.1	Homo sapiens	Helicobacter pylori	P60174	P56076	4unl	2jgq	4	2.02
1.15.1.1	Aeropyrum pernix	Trypanosoma brucei	Q9Y8H8	Q2KN30	3ak3	3esf	4	2.02
4.2.1.11	Bacillus subtilis	Trypanosoma brucei	P37869	Q9NDH8	4a3r	2pu1	4	2.02
6.1.1.2	Aeropyrum pernix	Homo sapiens	Q9Y924	P23381	3a05	2quk	4	2.04
1.8.4.11	Bos taurus	Mycobacterium tuberculosis	P54149	P9WJM5	1fvg	1nwa	4	1.34
5.3.1.1	Helicobacter pylori	Trypanosoma brucei	P56076	P04789	2jgq	6tim	4	2.07
1.17.4.1	Homo sapiens	Escherichia coli	Q7LG56	P69924	4djn	2xof	4	2.08
2.3.2.2	Bacillus subtilis	Homo sapiens	P54422	P19440	3whs	4gg2	4	2.1
1.17.4.1	Escherichia coli	Mus musculus	P69924	P11157	2xof	1xsm	4	2.11
3.6.1.23	Escherichia coli	Drosophila melanogaster	P06968	Q9V3I1	2hrm	3ecy	4	2.12
5.3.1.1	Plasmodium falciparum	Helicobacter pylori	Q07412	P56076	3py2	2jgq	4	2.12
4.6.1.12	Haemophilus influenzae	Plasmodium falciparum	P44815	P62368	1vha	4c82	4	2.12
2.7.1.23	Thermotoga maritima	Archaeoglobus fulgidus	Q9X255	O30297	1yt5	1z0z	4	2.14
2.7.4.6	Bacillus anthracis	Leishmania major	Q81SV8	Q9U1E1	2vu5	3ngu	4	2.17
6.1.1.2	Aeropyrum pernix	Trypanosoma brucei	Q9Y924	Q580R7	3a05	3i05	4	2.18
1.8.4.11	Mycobacterium tuberculosis	Mus musculus	P9WJM5	Q9D6Y7	1nwa	2l90	4	2.18
3.5.1.88	Homo sapiens	Helicobacter pylori	Q9HBH1	Q672W7	3g5p	4e9b	4	2.19
6.1.1.1	Aeropyrum pernix	Homo sapiens	Q9YA64	P54577	2cya	4qbt	4	2.2
4.2.3.1	Arabidopsis thaliana	Mycobacterium tuberculosis	Q9S7B5	P9WG59	2c2g	2d1f	4	2.23
2.7.4.6	Bacillus anthracis	Homo sapiens	Q81SV8	P15531	2vu5	4eno	4	2.23
4.4.1.5	Homo sapiens	Escherichia coli	Q04760	P0AC81	3w0u	1fa8	4	2.23
1.1.1.27	Toxoplasma gondii	Thermus thermophilus	Q27797	Q5SJA1	3czm	4a73	4	2.24
4.1.99.12	Mycobacterium tuberculosis	Candida albicans	A5U2B7	Q5A3V6	3mk5	2riu	4	2.24
2.7.4.22	Helicobacter pylori	Sulfolobus solfataricus	P56106	Q97ZE2	4a7x	2j4l	4	2.25
3.2.2.27	Homo sapiens	Escherichia coli	P13051	P12295	4skn	5eug	4	1.29
3.6.1.23	Saccharomyces cerevisiae	Mycobacterium tuberculosis	P33317	P9WNS5	3p48	4gcy	4	1.29
3.1.26.11	Bacillus subtilis	Homo sapiens	P54548	Q9H777	4gcw	3zwf	4	1.29
2.7.1.36	Rattus norvegicus	Methanocaldococcus jannaschii	P17256	Q58487	2r42	1vis	4	2.3
3.1.3.25	Homo sapiens	Escherichia coli	P29218	P0ADG4	4as4	2qfl	4	2.31
5.3.1.1	Homo sapiens	Escherichia coli	P60174	P0A858	4unl	1tre	4	1.27
1.1.1.95	Homo sapiens	Sulfolobus tokodaii	O43175	Q972A9	2g76	2ekl	4	2.33
6.1.1.2	Aeropyrum pernix	Deinococcus radiodurans	Q9Y924	Q9RVD6	3a05	2a4m	4	2.34
2.7.4.9	Homo sapiens	Mycobacterium tuberculosis	P23919	P9WKE1	2xx3	1w2h	4	2.34
3.1.2.6	Salmonella typhimurium	Homo sapiens	Q8ZRM2	Q16775	2qed	1qh5	4	1.27
4.2.1.20	Pyrococcus furiosus	Escherichia coli	Q8U094	P0A877	2.00E+09	1xcf	4	2.35
4.99.1.1	Bacillus subtilis	Homo sapiens	P32396	P22830	3m4z	4mk4	4	2.35
2.6.1.62	Arabidopsis thaliana	Mycobacterium tuberculosis	B0F481	P9WQ81	4a0r	4mqr	4	2.36
4.3.3.7	Methanocaldococcus jannaschii	Arabidopsis thaliana	Q57695	Q9FVC8	2yxg	4dpq	4	1.26
4.6.1.12	Escherichia coli	Arabidopsis thaliana	P62617	Q9CAK8	3fba	2pmp	4	1.25
4.2.3.5	Saccharomyces cerevisiae	Aquifex aeolicus	P28777	O66493	1r53	1q1l	4	2.47
2.1.1.45	Homo sapiens	Mycobacterium tuberculosis	P04818	P9WFR9	4o1x	4fqs	4	1.27
1.2.1.12	Homo sapiens	Staphylococcus aureus	P04406	Q6GIL8	4wni	3vaz	4	1.25
3.4.11.18	Homo sapiens	Mycobacterium tuberculosis	P53582	P9WK19	4u76	4if7	4	1.27
6.3.4.4	Plasmodium falciparum	Escherichia coli	Q9U8D3	P0A7D4	1p9b	2gcq	4	1.25
2.1.3.3	Homo sapiens	Escherichia coli	P00480	P04391	1oth	2otc	4	1.25
6.3.4.4	Escherichia coli	Mus musculus	P0A7D4	P28650	2gcq	2dgn	4	1.25
1.1.1.25	Methanocaldococcus jannaschii	Mycobacterium tuberculosis	Q58484	P95001	1nvt	4p4n	4	2.47
6.1.1.3	Homo sapiens	Escherichia coli	P26639	P0A8M3	4p3n	4p3p	4	1.3
2.1.1.45	Homo sapiens	Escherichia coli	P04818	P0A884	4o1x	4knz	4	1.3
6.3.4.21	Homo sapiens	Thermoplasma acidophilum	Q6XQN6	Q9HJ28	4yub	2i1o	4	2.46
4.2.1.2	Homo sapiens	Mycobacterium tuberculosis	P07954	P9WN93	30000	4apb	4	2.45
5.3.1.9	Mycobacterium tuberculosis	Mus musculus	P9WN69	P06745	2wu8	2cxu	4	1.33
4.2.1.17	Homo sapiens	Escherichia coli	P30084	P76082	2hw5	4fzw	4	1.33
2.7.9.3	Aquifex aeolicus	Homo sapiens	O67139	P49903	2zod	3fd6	4	2.45
5.3.1.1	Gallus gallus	Escherichia coli	P00940	P0A858	8tim	1tre	4	1.24
5.3.1.1	Saccharomyces cerevisiae	Mycobacterium tuberculosis	P00942	P9WG43	7tim	3tao	4	1.34
2.1.3.3	Pyrococcus furiosus	Homo sapiens	Q51742	P00480	1pvv	1oth	4	1.34
2.5.1.16	Homo sapiens	Escherichia coli	P19623	P09158	3rw9	3o4f	4	2.48
4.3.3.7	Methanocaldococcus jannaschii	Escherichia coli	Q57695	P0A6L2	2yxg	4eou	4	1.23
2.7.1.40	Toxoplasma gondii	Staphylococcus aureus	Q969A2	Q6GG09	3gg8	3t0t	4	1.35
1.1.1.44	Escherichia coli	Trypanosoma brucei	P00350	P31072	3fwn	1pgj	4	1.36
5.3.1.1	Plasmodium falciparum	Staphylococcus aureus	Q07412	Q6GIL6	3py2	3uwz	4	1.36
3.5.99.6	Homo sapiens	Escherichia coli	P46926	P0A759	1ne7	2wu1	4	1.22
6.3.4.4	Escherichia coli	Arabidopsis thaliana	P0A7D4	Q96529	2gcq	1dj2	4	1.36
6.1.1.18	Saccharomyces cerevisiae	Deinococcus radiodurans	P13188	P56926	4h3s	2hz7	4	2.48
2.7.4.6	Leishmania major	Escherichia coli	Q9U1E1	P0A763	3ngu	2hur	4	1.21
2.7.1.36	Methanocaldococcus jannaschii	Homo sapiens	Q58487	Q03426	1vis	2r3v	4	2.45
3.5.1.88	Thermotoga maritima	Arabidopsis thaliana	P96113	Q9FUZ2	1lme	3pn6	4	1.2
4.3.3.7	Methanocaldococcus jannaschii	Corynebacterium glutamicum	Q57695	P19808	2yxg	3cpr	4	1.4
5.3.1.9	Mycobacterium tuberculosis	Trypanosoma brucei	P9WN69	P13377	2wu8	2o2d	4	1.2
1.13.11.5	Homo sapiens	Pseudomonas putida	Q93099	Q88E47	1eyb	4aq6	4	1.41
2.7.7.60	Escherichia coli	Arabidopsis thaliana	Q46893	P69834	3n9w	4nan	4	2.44
5.3.1.1	Oryctolagus cuniculus	Mycobacterium tuberculosis	P00939	P9WG43	4owg	3tao	4	1.42
5.3.1.1	Plasmodium falciparum	Escherichia coli	Q07412	P0A858	3py2	1tre	4	1.42
4.6.1.12	Plasmodium falciparum	Thermus thermophilus	P62368	Q8RQP5	4c82	1iv4	4	1.43
5.3.1.9	Homo sapiens	Mycobacterium tuberculosis	P06744	P9WN69	1nuh	2wu8	4	1.43
4.3.3.7	Methanocaldococcus jannaschii	Mycobacterium tuberculosis	Q57695	P9WP25	2yxg	3l21	4	1.43
5.3.1.1	Gallus gallus	Staphylococcus aureus	P00940	Q6GIL6	8tim	3uwz	4	1.44
3.6.1.23	Mycobacterium tuberculosis	Drosophila melanogaster	P9WNS5	Q9V3I1	4gcy	3ecy	4	2.5
4.2.1.17	Rattus norvegicus	Escherichia coli	P14604	P76082	2dub	4fzw	4	1.18
1.15.1.1	Escherichia coli	Sulfolobus solfataricus	P00448	P80857	3ot7	1wb8	4	1.45
3.5.1.2	Homo sapiens	Escherichia coli	O94925	P77454	4o7d	1u60	4	1.45
2.7.1.23	Homo sapiens	Archaeoglobus fulgidus	O95544	O30297	3pfn	1z0z	4	2.5
5.3.1.1	Staphylococcus aureus	Trypanosoma brucei	Q6GIL6	P04789	3uwz	6tim	4	1.46
1.15.1.2	Thermotoga maritima	Archaeoglobus fulgidus	Q9WZC6	O29903	3qzb	4c4u	4	1.47
2.8.1.7	Escherichia coli	Arabidopsis thaliana	P77444	Q93WX6	1kmk	4q76	4	1.17
1.9.3.1	Bos taurus	Thermus thermophilus	P00396	P98005	3wg7	2yev	4	1.49
3.1.3.48	Saccharomyces cerevisiae	Mycobacterium tuberculosis	P40347	P9WIA1	1d2a	2luo	4	2.5
6.3.4.5	Homo sapiens	Thermus thermophilus	P00966	P59846	2nz2	1kor	4	1.17
2.5.1.6	Rattus norvegicus	Escherichia coli	P13444	P0A817	1qm4	1xrc	4	1.17
1.3.5.2	Rattus norvegicus	Escherichia coli	Q63707	P0A7E1	4ori	1f76	4	1.5
2.7.1.100	Bacillus subtilis	Arabidopsis thaliana	O31663	Q9C6D2	2pup	2pyw	4	1.5
3.5.1.88	Arabidopsis thaliana	Helicobacter pylori	Q9FUZ2	Q672W7	3pn6	4e9b	4	1.5
4.3.3.7	Methanocaldococcus jannaschii	Staphylococcus aureus	Q57695	Q6GH13	2yxg	3daq	4	1.51
2.8.1.12	Homo sapiens	Escherichia coli	O96007	P30749	4ap8	1nvj	4	1.15
3.4.19.5	Homo sapiens	Escherichia coli	Q7L266	P37595	4pvs	3c17	4	1.15
1.8.1.4	Homo sapiens	Mycobacterium tuberculosis	P09622	P9WHH9	3rnm	2a8x	4	1.51
1.15.1.1	Homo sapiens	Deinococcus radiodurans	P04179	Q9RUV2	3c3t	3kky	4	1.52
1.1.1.42	Homo sapiens	Mycobacterium tuberculosis	O75874	P9WKL1	4umy	4hcx	4	1.15
3.5.4.5	Homo sapiens	Escherichia coli	P32320	P0ABF6	1mq0	1ctu	4	1.53
3.6.1.23	Arabidopsis thaliana	Mycobacterium tuberculosis	Q9STG6	P9WNS5	4oop	4gcy	4	1.53
5.3.1.1	Gallus gallus	Mycobacterium tuberculosis	P00940	P9WG43	8tim	3tao	4	1.53
3.5.3.18	Pseudomonas aeruginosa	Homo sapiens	Q9I4E3	O94760	3rhy	3p8p	4	1.53
2.7.2.3	Homo sapiens	Escherichia coli	P00558	P0A799	4o33	1zmr	4	2.41
1.1.1.42	Thermotoga maritima	Homo sapiens	Q9X0N2	P48735	1zor	4ja8	4	1.53
1.15.1.2	Pyrococcus furiosus	Thermotoga maritima	P82385	Q9WZC6	1dqk	3qzb	4	1.14
2.7.2.3	Saccharomyces cerevisiae	Escherichia coli	P00560	P0A799	3pgk	1zmr	4	2.41
2.1.1.77	Pyrococcus furiosus	Escherichia coli	Q8TZR3	P0A7A5	1jg4	3lbf	4	1.54
2.7.4.3	Aquifex aeolicus	Plasmodium falciparum	O66490	Q7Z0H0	4jlp	3tlx	4	1.54
2.1.3.3	Pyrococcus furiosus	Mycobacterium tuberculosis	Q51742	P9WIT9	1pvv	2p2g	4	1.55
1.3.5.2	Homo sapiens	Escherichia coli	Q02127	P0A7E1	4oqv	1f76	4	1.55
2.5.1.16	Homo sapiens	Helicobacter pylori	P19623	O25503	3rw9	2cmh	4	2.41
4.1.99.12	Salmonella typhimurium	Candida albicans	P66032	Q5A3V6	3ls6	2riu	4	1.57
2.4.2.1	Toxoplasma gondii	Bacillus subtilis	Q2HXR2	O34925	3mb8	4dar	4	1.58
6.3.2.6	Methanocaldococcus jannaschii	Escherichia coli	Q58987	P0A7D7	2z02	2gqs	4	1.13
5.1.3.2	Homo sapiens	Escherichia coli	Q14376	P09147	1i3n	2udp	4	1.12
6.1.1.1	Homo sapiens	Archaeoglobus fulgidus	P54577	O29482	4qbt	2cyb	4	1.59
5.3.1.6	Methanocaldococcus jannaschii	Escherichia coli	Q58998	P0A7Z0	3ixq	1o8b	4	1.11
4.3.3.7	Methanocaldococcus jannaschii	Thermotoga maritima	Q57695	Q9X1K9	2yxg	3pb2	4	1.11
2.4.2.3	Plasmodium falciparum	Escherichia coli	Q8I3X4	P12758	3fow	3kvv	4	1.6
1.15.1.1	Aeropyrum pernix	Deinococcus radiodurans	Q9Y8H8	Q9RUV2	3ak3	3kky	4	1.61
2.1.1.77	Pyrococcus furiosus	Homo sapiens	Q8TZR3	P22061	1jg4	1kr5	4	1.61
3.4.11.18	Homo sapiens	Escherichia coli	P53582	P0AE18	4u76	4mat	4	1.1
6.1.1.21	Homo sapiens	Escherichia coli	P12081	P60906	4phc	2el9	4	2.52
1.1.1.27	Toxoplasma gondii	Deinococcus radiodurans	Q27797	P50933	3czm	2v6b	4	1.62
2.4.2.3	Plasmodium falciparum	Salmonella typhimurium	Q8I3X4	P0A1F6	3fow	4ogk	4	1.62
5.3.1.1	Oryctolagus cuniculus	Escherichia coli	P00939	P0A858	4owg	1tre	4	1.62
1.1.1.27	Plasmodium falciparum	Deinococcus radiodurans	Q27743	P50933	4plz	2v6b	4	1.63
3.5.1.88	Thermotoga maritima	Homo sapiens	P96113	Q9HBH1	1lme	3g5p	4	1.63
5.3.1.1	Homo sapiens	Mycobacterium tuberculosis	P60174	P9WG43	4unl	3tao	4	1.63
2.5.1.16	Thermotoga maritima	Homo sapiens	Q9WZC2	P19623	1jq3	3rw9	4	1.64
1.3.1.9	Toxoplasma gondii	Mycobacterium tuberculosis	Q6UCJ9	P9WGR1	4o1m	4u0k	4	1.65
4.3.3.7	Pseudomonas aeruginosa	Methanocaldococcus jannaschii	Q9I4W3	Q57695	3s8h	2yxg	4	1.07
2.4.2.1	Homo sapiens	Escherichia coli	P00491	P45563	4gka	1yr3	4	1.65
3.1.26.4	Mus musculus	Archaeoglobus fulgidus	Q9CWY8	O29634	3p5j	1i3a	4	1.67
3.3.1.1	Rattus norvegicus	Mycobacterium tuberculosis	P10760	P9WGV3	2h5l	3dhy	4	1.06
2.5.1.78	Saccharomyces cerevisiae	Salmonella typhimurium	P50861	P66038	1ejb	3nq4	4	1.68
1.15.1.1	Deinococcus radiodurans	Sulfolobus solfataricus	Q9RUV2	P80857	3kky	1wb8	4	1.68
1.3.3.4	Bacillus subtilis	Homo sapiens	P32397	P50336	3i6d	4ivo	4	2.4
2.7.1.40	Homo sapiens	Staphylococcus aureus	P14618	Q6GG09	4rpp	3t0t	4	1.68
1.8.4.11	Escherichia coli	Mus musculus	P0A744	Q9D6Y7	2iem	2l90	4	2.52
2.1.3.3	Homo sapiens	Mycobacterium tuberculosis	P00480	P9WIT9	1oth	2p2g	4	1.69
1.15.1.1	Aeropyrum pernix	Homo sapiens	Q9Y8H8	P04179	3ak3	3c3t	4	1.7
2.1.3.2	Methanocaldococcus jannaschii	Escherichia coli	Q58976	P0A786	4ekn	9atc	4	1.7
4.2.1.24	Saccharomyces cerevisiae	Pseudomonas aeruginosa	P05373	Q59643	1ylv	2woq	4	1.7
3.4.11.18	Pyrococcus furiosus	Homo sapiens	P56218	P50579	2dfi	2oaz	4	1.7
3.1.3.11	Escherichia coli	Sus scrofa	P0A993	P00636	2qvr	5fbp	4	1.7
6.1.1.3	Homo sapiens	Staphylococcus aureus	P26639	Q8NW68	4p3n	1nyr	4	2.52
3.6.1.23	Saccharomyces cerevisiae	Escherichia coli	P33317	P06968	3p48	2hrm	4	1.71
6.3.3.2	Bacillus anthracis	Homo sapiens	Q81LX0	P49914	2jcb	3hy6	4	1.71
4.6.1.12	Arabidopsis thaliana	Thermus thermophilus	Q9CAK8	Q8RQP5	2pmp	1iv4	4	1.03
1.5.1.3	Homo sapiens	Mycobacterium tuberculosis	P00374	P9WNX1	4m6l	4m2x	4	1.72
2.7.1.40	Plasmodium falciparum	Staphylococcus aureus	C6KTA4	Q6GG09	3khd	3t0t	4	1.72
2.3.1.129	Escherichia coli	Arabidopsis thaliana	P0A722	Q9SU91	4j09	3t57	4	1.72
6.1.1.1	Homo sapiens	Staphylococcus aureus	Q9Y2Z4	A6QHR2	3zxi	1jil	4	1.73
4.6.1.12	Plasmodium falciparum	Escherichia coli	P62368	P62617	4c82	3fba	4	1.73
3.5.4.5	Bacillus subtilis	Mus musculus	P19079	P56389	1ux1	2fr6	4	1.02
4.2.1.24	Saccharomyces cerevisiae	Escherichia coli	P05373	P0ACB2	1ylv	1l6y	4	1.73
1.5.1.3	Gallus gallus	Mycobacterium tuberculosis	P00378	P9WNX1	8dfr	4m2x	4	1.74
6.1.1.15	Methanocaldococcus jannaschii	Thermus thermophilus	Q58635	Q5SM28	1nj8	1hc7	4	1.74
5.3.1.24	Pyrococcus furiosus	Thermus thermophilus	Q8U092	P83825	4aaj	1v5x	4	1.74
2.4.2.28	Homo sapiens	Sulfolobus solfataricus	Q13126	Q97W94	3oze	3t94	4	1.74
2.5.1.6	Homo sapiens	Escherichia coli	P31153	P0A817	4ndn	1xrc	4	1.02
5.3.1.1	Saccharomyces cerevisiae	Staphylococcus aureus	P00942	Q6GIL6	7tim	3uwz	4	1.75
4.1.1.48	Sulfolobus solfataricus	Thermus thermophilus	Q06121	P84126	4ou1	1vc4	4	1.75
5.3.1.1	Mycobacterium tuberculosis	Trypanosoma brucei	P9WG43	P04789	3tao	6tim	4	1.75
2.7.1.40	Homo sapiens	Escherichia coli	P14618	P0AD62	4rpp	4yng	4	1.75
1.3.1.9	Plasmodium falciparum	Helicobacter pylori	Q9BJJ9	O24990	3lt4	2pd4	4	1.75
3.3.1.1	Homo sapiens	Mycobacterium tuberculosis	P23526	P9WGV3	4pgf	3dhy	4	1.01
2.4.2.19	Saccharomyces cerevisiae	Helicobacter pylori	P43619	O25909	3c2v	2b7q	4	1.77
1.1.1.42	Aeropyrum pernix	Escherichia coli	Q9YE81	P08200	1xkd	9icd	4	2.55
3.6.1.23	Plasmodium falciparum	Mycobacterium tuberculosis	Q8II92	P9WNS5	3t70	4gcy	4	2.55
2.1.1.77	Pyrococcus furiosus	Drosophila melanogaster	Q8TZR3	Q27869	1jg4	1r18	4	1.77
1.1.1.42	Escherichia coli	Archaeoglobus fulgidus	P08200	O29610	9icd	2iv0	4	2.56
3.3.1.1	Plasmodium falciparum	Mycobacterium tuberculosis	P50250	P9WGV3	1v8b	3dhy	4	0.99
2.7.1.36	Methanocaldococcus jannaschii	Leishmania major	Q58487	Q4Q6K7	1vis	2hfu	4	2.56
3.5.4.5	Homo sapiens	Mycobacterium tuberculosis	P32320	P9WPH3	1mq0	3ijf	4	1.77
2.7.1.25	Aquifex aeolicus	Arabidopsis thaliana	O67174	Q43295	2gks	4fxp	4	2.39
4.2.1.2	Saccharomyces cerevisiae	Escherichia coli	P08417	P05042	1yfm	2fus	4	0.98
1.1.1.85	Arabidopsis thaliana	Mycobacterium tuberculosis	P93832	P9WKK9	3r8w	2g4o	4	1.8
2.6.1.42	Homo sapiens	Mycobacterium tuberculosis	P54687	P9WQ75	2coj	3ht5	4	1.8
4.2.1.10	Salmonella typhimurium	Archaeoglobus fulgidus	P58687	O30011	4iuo	2ox1	4	1.8
1.1.1.85	Sulfolobus tokodaii	Mycobacterium tuberculosis	P50455	P9WKK9	1wpw	2g4o	4	1.81
1.1.1.95	Sulfolobus tokodaii	Mycobacterium tuberculosis	Q972A9	P9WNX3	2ekl	3ddn	4	2.56
3.5.4.5	Bacillus subtilis	Homo sapiens	P19079	P32320	1ux1	1mq0	4	0.96
1.3.1.9	Plasmodium falciparum	Mycobacterium tuberculosis	Q9BJJ9	P9WGR1	3lt4	4u0k	4	1.82
1.3.1.9	Plasmodium falciparum	Escherichia coli	Q9BJJ9	P0AEK4	3lt4	4jx8	4	1.82
2.6.1.16	Escherichia coli	Candida albicans	P17169	P53704	4amv	2puw	4	1.82
3.5.4.16	Homo sapiens	Thermus thermophilus	P30793	Q5SH52	1fb1	1wur	4	0.95
1.1.1.95	Homo sapiens	Escherichia coli	O43175	P0A9T0	2g76	2pa3	4	2.56
5.3.1.1	Oryctolagus cuniculus	Staphylococcus aureus	P00939	Q6GIL6	4owg	3uwz	4	1.83
4.1.1.32	Rattus norvegicus	Corynebacterium glutamicum	P07379	Q9AEM1	4ox2	2zci	4	1.83
1.11.1.15	Aeropyrum pernix	Homo sapiens	Q9Y9L0	Q06830	3a5w	3hy2	4	2.57
6.1.1.3	Aeropyrum pernix	Escherichia coli	Q9YDW0	P0A8M3	3a32	4p3p	4	2.57
2.7.7.7	Homo sapiens	Sulfolobus solfataricus	Q9UNA4	Q97W02	4fs2	4tqs	4	2.58
2.5.1.78	Saccharomyces cerevisiae	Bacillus subtilis	P50861	P11998	1ejb	1zis	4	1.84
4.3.2.2	Thermotoga maritima	Homo sapiens	Q9X0I0	P30566	1c3u	4flc	4	2.59
2.7.1.23	Homo sapiens	Mycobacterium tuberculosis	O95544	P9WHV7	3pfn	1y3i	4	2.39
4.1.99.12	Methanocaldococcus jannaschii	Candida albicans	Q60364	Q5A3V6	1snn	2riu	4	1.84
4.2.1.2	Homo sapiens	Escherichia coli	P07954	P05042	30000	2fus	4	0.93
1.5.1.3	Bacillus anthracis	Mus musculus	Q81R22	P00375	4elh	3k47	4	1.85
1.1.1.205	Bacillus anthracis	Homo sapiens	Q81W29	P20839	4qm1	1jcn	4	1.85
2.4.2.19	Homo sapiens	Helicobacter pylori	Q15274	O25909	4kww	2b7q	4	1.85
1.15.1.1	Aeropyrum pernix	Escherichia coli	Q9Y8H8	P00448	3ak3	3ot7	4	1.85
5.3.1.1	Plasmodium falciparum	Mycobacterium tuberculosis	Q07412	P9WG43	3py2	3tao	4	1.86
1.5.1.3	Gallus gallus	Staphylococcus aureus	P00378	P0A017	8dfr	4lek	4	1.86
2.4.2.1	Bacillus anthracis	Toxoplasma gondii	Q81T09	Q2HXR2	1xe3	3mb8	4	1.86
1.15.1.1	Homo sapiens	Sulfolobus solfataricus	P04179	P80857	3c3t	1wb8	4	1.88
1.3.1.9	Toxoplasma gondii	Escherichia coli	Q6UCJ9	P0AEK4	4o1m	4jx8	4	1.88
1.15.1.1	Escherichia coli	Trypanosoma brucei	P0AGD3	Q2KN30	2nyb	3esf	4	0.89
4.2.1.47	Pseudomonas aeruginosa	Homo sapiens	Q51366	O60547	1rpn	1t2a	4	0.89
3.5.1.88	Homo sapiens	Mycobacterium tuberculosis	Q9HBH1	P9WIJ3	3g5p	3e3u	4	2.59
6.3.4.2	Sulfolobus solfataricus	Thermus thermophilus	Q980S6	Q5SIA8	3nva	1vco	4	1.89
5.3.1.1	Saccharomyces cerevisiae	Helicobacter pylori	P00942	P56076	7tim	2jgq	4	1.9
4.6.1.12	Haemophilus influenzae	Arabidopsis thaliana	P44815	Q9CAK8	1vha	2pmp	4	1.9
2.7.4.3	Bacillus subtilis	Plasmodium falciparum	P16304	Q7Z0H0	4tyq	3tlx	4	1.9
3.5.4.5	Mycobacterium tuberculosis	Mus musculus	P9WPH3	P56389	3ijf	2fr6	4	1.9
1.1.1.267	Plasmodium falciparum	Mycobacterium tuberculosis	Q8IKG4	P9WNS1	4y6s	4oof	4	2.6
2.7.1.23	Mycobacterium tuberculosis	Archaeoglobus fulgidus	P9WHV7	O30297	1y3i	1z0z	4	1.91
2.4.2.3	Homo sapiens	Escherichia coli	O95045	P12758	3p0f	3kvv	4	2.6
1.1.1.1	Saccharomyces cerevisiae	Sulfolobus solfataricus	P00330	P39462	4w6z	3i4c	4	2.6
6.1.1.18	Saccharomyces cerevisiae	Escherichia coli	P13188	P00962	4h3s	4jyz	4	2.61
1.5.1.3	Bacillus anthracis	Homo sapiens	Q81R22	P00374	4elh	4m6l	4	1.92
1.1.1.25	Aquifex aeolicus	Methanocaldococcus jannaschii	O67049	Q58484	2hk9	1nvt	4	2.61
3.6.1.23	Escherichia coli	Arabidopsis thaliana	P06968	Q9STG6	2hrm	4oop	4	1.92
4.2.1.24	Pseudomonas aeruginosa	Homo sapiens	Q59643	P13716	2woq	1pv8	4	1.93
2.3.1.5	Bacillus anthracis	Homo sapiens	Q81R98	P18440	3lnb	2pqt	4	1.93
5.3.1.1	Oryctolagus cuniculus	Helicobacter pylori	P00939	P56076	4owg	2jgq	4	1.93
1.1.1.25	Methanocaldococcus jannaschii	Pseudomonas putida	Q58484	Q88RQ5	1nvt	4omu	4	2.62
2.7.4.6	Leishmania major	Mycobacterium tuberculosis	Q9U1E1	P9WJH7	3ngu	4ane	4	0.81
2.5.1.54	Saccharomyces cerevisiae	Escherichia coli	P32449	P0AB91	1og0	1qr7	4	0.81
5.3.1.24	Pyrococcus furiosus	Thermotoga maritima	Q8U092	Q56320	4aaj	1nsj	4	1.94
1.1.1.27	Plasmodium falciparum	Thermus thermophilus	Q27743	Q5SJA1	4plz	4a73	4	1.94
2.7.1.71	Arabidopsis thaliana	Mycobacterium tuberculosis	Q8GY88	P9WPY3	3nwj	3baf	4	1.95
2.8.1.7	Synechocystis sp.	Arabidopsis thaliana	Q55793	Q93WX6	1t3i	4q76	4	0.78
2.7.4.9	Pseudomonas aeruginosa	Homo sapiens	Q9HZN8	P23919	4gmd	2xx3	4	2.62
1.1.1.25	Methanocaldococcus jannaschii	Thermus thermophilus	Q58484	Q5SJF8	1nvt	2ev9	4	1.96
3.6.1.23	Homo sapiens	Escherichia coli	P33316	P06968	4mz6	2hrm	4	0.76
3.4.11.18	Pyrococcus furiosus	Escherichia coli	P56218	P0AE18	2dfi	4mat	4	1.97
2.7.1.23	Thermotoga maritima	Homo sapiens	Q9X255	O95544	1yt5	3pfn	4	2.64
4.3.3.7	Aquifex aeolicus	Methanocaldococcus jannaschii	O67216	Q57695	2ehh	2yxg	4	0.76
2.7.2.3	Escherichia coli	Trypanosoma brucei	P0A799	P07378	1zmr	16pk	4	2.64
2.7.2.4	Methanocaldococcus jannaschii	Thermus thermophilus	Q57991	P61489	3c20	2zho	4	1.99
1.15.1.1	Sulfolobus solfataricus	Trypanosoma brucei	P80857	Q2KN30	1wb8	3esf	4	1.99
2.7.7.8	Homo sapiens	Escherichia coli	Q8TCS8	A7ZS61	3u1k	3gme	4	2
2.4.2.8	Homo sapiens	Thermus thermophilus	P00492	Q5SLS3	4raq	3acd	4	2.01
1.1.1.42	Saccharomyces cerevisiae	Thermotoga maritima	P21954	Q9X0N2	2qfy	1zor	4	2.69
6.1.1.3	Aeropyrum pernix	Homo sapiens	Q9YDW0	P26639	3a32	4p3n	4	2.69
2.4.2.3	Salmonella typhimurium	Homo sapiens	P0A1F6	O95045	4ogk	3p0f	4	2.69
2.2.1.1	Homo sapiens	Mycobacterium tuberculosis	P29401	P9WG25	4kxy	3rim	4	2.7
3.6.1.23	Plasmodium falciparum	Escherichia coli	Q8II92	P06968	3t70	2hrm	4	2.38
3.1.3.48	Homo sapiens	Mycobacterium tuberculosis	P24666	P9WIA1	5pnt	2luo	4	2.03
2.7.2.4	Methanocaldococcus jannaschii	Corynebacterium glutamicum	Q57991	P26512	3c20	3ab4	4	2.03
2.7.9.3	Homo sapiens	Escherichia coli	P49903	P16456	3fd6	3u0o	4	2.75
4.2.1.24	Homo sapiens	Escherichia coli	P13716	P0ACB2	1pv8	1l6y	4	2.04
5.2.1.8	Homo sapiens	Escherichia coli	Q13526	P0A9L5	4u86	1jnt	4	2.05
2.7.1.40	Oryctolagus cuniculus	Escherichia coli	P11974	P0AD62	3n25	4yng	4	2.78
2.3.3.16	Thermoplasma acidophilum	Escherichia coli	P21553	P0ABH7	2r9e	4jag	4	2.81
3.5.1.88	Escherichia coli	Arabidopsis thaliana	P0A6K3	Q9FUZ2	4al3	3pn6	4	2.08
1.2.1.12	Homo sapiens	Escherichia coli	P04406	P0A9B2	4wni	2vyv	4	0.7
2.7.2.8	Pseudomonas aeruginosa	Arabidopsis thaliana	Q9HTN2	Q9SCL7	2buf	4usj	4	2.1
3.5.1.88	Homo sapiens	Staphylococcus aureus	Q9HBH1	P68826	3g5p	2ai9	4	2.1
2.7.2.4	Methanocaldococcus jannaschii	Mycobacterium tuberculosis	Q57991	P9WPX3	3c20	4go7	4	2.1
2.7.7.63	Thermoplasma acidophilum	Escherichia coli	Q9HKT1	P32099	3r07	4tvy	4	2.85
2.3.1.41	Arabidopsis thaliana	Mycobacterium tuberculosis	Q8L3X9	P9WQD9	2ix4	2wgg	4	2.11
3.6.1.19	Homo sapiens	Escherichia coli	Q9BY32	P52061	4f95	2q16	4	2.87
1.1.1.25	Methanocaldococcus jannaschii	Thermotoga maritima	Q58484	Q9WYI1	1nvt	3u62	4	2.9
3.1.3.1	Homo sapiens	Escherichia coli	P05187	P00634	3mk2	4yr1	4	2.9
2.3.1.234	Saccharomyces cerevisiae	Escherichia coli	P43122	P05852	4k25	4ydu	4	2.9
6.1.1.1	Methanocaldococcus jannaschii	Homo sapiens	Q57834	P54577	4pbt	4qbt	4	2.13
4.2.1.20	Pyrococcus furiosus	Salmonella typhimurium	Q8U094	P00929	2.00E+09	4kkx	4	2.13
4.1.1.48	Thermotoga maritima	Sulfolobus solfataricus	Q56319	Q06121	1j5t	4ou1	4	2.13
4.2.1.11	Escherichia coli	Trypanosoma brucei	P0A6P9	Q9NDH8	3h8a	2pu1	4	2.13
2.7.1.71	Arabidopsis thaliana	Helicobacter pylori	Q8GY88	P56073	3nwj	3n2e	4	2.96
2.8.1.2	Homo sapiens	Escherichia coli	P25325	P31142	4jgt	1urh	4	2.14
3.1.3.11	Homo sapiens	Escherichia coli	P09467	P0A993	4mjo	2qvr	4	2.15
4.1.99.12	Methanocaldococcus jannaschii	Mycobacterium tuberculosis	Q60364	A5U2B7	1snn	3mk5	4	2.15
1.17.4.1	Homo sapiens	Escherichia coli	P23921	P00452	3hnf	7r1r	4	2.16
3.2.2.23	Escherichia coli	Arabidopsis thaliana	P05523	O80358	1k82	3twm	4	2.16
3.2.2.9	Arabidopsis thaliana	Staphylococcus aureus	Q9T0I8	Q99TQ0	3lgs	4gmh	4	2.16
5.1.3.14	Methanocaldococcus jannaschii	Escherichia coli	Q58899	P27828	4nes	1vgv	4	3
6.1.1.1	Saccharomyces cerevisiae	Archaeoglobus fulgidus	P36421	O29482	2dlc	2cyb	4	2.17
3.5.1.88	Arabidopsis thaliana	Staphylococcus aureus	Q9FUZ2	P68826	3pn6	2ai9	4	2.18
3.6.1.7	Sulfolobus solfataricus	Thermus thermophilus	Q97ZL0	Q5SKS6	4ojh	1ulr	4	0.58
3.4.21.92	Bacillus subtilis	Homo sapiens	P80244	Q16740	3tt7	1tg6	4	0.58
3.5.1.88	Pseudomonas aeruginosa	Homo sapiens	Q9I7A8	Q9HBH1	1s17	3g5p	4	2.19
3.6.1.23	Homo sapiens	Mycobacterium tuberculosis	P33316	P9WNS5	4mz6	4gcy	4	0.56
2.6.1.52	Homo sapiens	Mycobacterium tuberculosis	Q9Y617	P9WQ73	3.00E+77	3vom	4	2.19
4.2.3.5	Streptococcus pneumoniae	Saccharomyces cerevisiae	P0A2Y6	P28777	1qxo	1r53	4	2.2
2.7.1.40	Oryctolagus cuniculus	Staphylococcus aureus	P11974	Q6GG09	3n25	3t0t	4	3.03
4.2.3.1	Arabidopsis thaliana	Thermus thermophilus	Q9S7B5	Q5SL02	2c2g	3aey	4	2.22
4.1.2.4	Aeropyrum pernix	Escherichia coli	Q9Y948	P0A6L0	1n7k	1p1x	4	2.22
5.99.1.3	Homo sapiens	Staphylococcus aureus	Q02880	P66937	4j3n	4bul	4	3.08
6.1.1.2	Aeropyrum pernix	Plasmodium falciparum	Q9Y924	Q8IDW3	3a05	4jfa	4	2.23
1.1.1.42	Mycobacterium tuberculosis	Sus scrofa	P9WKL1	P33198	4hcx	1lwd	4	3.08
5.99.1.3	Homo sapiens	Escherichia coli	P11388	P0AES6	4r1f	4xtj	4	3.09
6.1.1.19	Saccharomyces cerevisiae	Thermus thermophilus	Q05506	Q93RP5	1f7v	1iq0	4	3.11
4.1.99.12	Methanocaldococcus jannaschii	Escherichia coli	Q60364	P0A7J0	1snn	1iez	4	3.11
6.1.1.12	Homo sapiens	Thermus thermophilus	Q6PI48	P36419	4ah6	1l0w	4	2.25
2.4.2.4	Homo sapiens	Escherichia coli	P19971	P07650	2wk6	4lhm	4	3.14
3.5.1.88	Streptococcus pneumoniae	Arabidopsis thaliana	Q9F2F0	Q9FV53	1lm6	4je8	4	2.26
1.1.1.95	Sulfolobus tokodaii	Escherichia coli	Q972A9	P0A9T0	2ekl	2pa3	4	3.15
3.5.1.88	Homo sapiens	Escherichia coli	Q9HBH1	P0A6K3	3g5p	4al3	4	2.27
1.1.1.37	Escherichia coli	Archaeoglobus fulgidus	P61889	O08349	3hhp	2x0j	4	2.27
1.8.4.11	Escherichia coli	Bos taurus	P0A744	P54149	2iem	1fvg	4	2.28
4.1.1.48	Sulfolobus solfataricus	Mycobacterium tuberculosis	Q06121	P9WFX7	4ou1	4fb7	4	2.28
5.3.1.23	Bacillus subtilis	Homo sapiens	O31662	Q9BV20	2yvk	4ldr	4	3.19
2.7.6.1	Homo sapiens	Sulfolobus solfataricus	P60891	Q97Z86	4m0u	4twb	4	2.29
4.99.1.1	Saccharomyces cerevisiae	Bacillus subtilis	P16622	P32396	1lbq	3m4z	4	2.3
2.7.4.8	Saccharomyces cerevisiae	Escherichia coli	P15454	P60546	4f4j	2f3t	4	3.21
2.7.4.8	Saccharomyces cerevisiae	Mycobacterium tuberculosis	P15454	P9WKE9	4f4j	1znz	4	3.22
1.1.1.42	Thermotoga maritima	Sus scrofa	Q9X0N2	P33198	1zor	1lwd	4	3.22
3.5.1.88	Arabidopsis thaliana	Mycobacterium tuberculosis	Q9FV53	P9WIJ3	4je8	3e3u	4	2.31
4.1.99.12	Escherichia coli	Candida albicans	P0A7J0	Q5A3V6	1iez	2riu	4	3.23
1.1.1.267	Plasmodium falciparum	Thermotoga maritima	Q8IKG4	Q9WZZ1	4y6s	3a14	4	2.32
2.6.1.42	Homo sapiens	Escherichia coli	O15382	P0AB80	2hhf	1iye	4	2.32
3.1.26.4	Thermotoga maritima	Archaeoglobus fulgidus	Q9X017	O29634	4hht	1i3a	4	2.33
5.1.1.7	Haemophilus influenzae	Arabidopsis thaliana	P44859	Q9LFG2	2q9j	3ekm	4	3.29
2.7.1.25	Aquifex aeolicus	Homo sapiens	O67174	O95340	2gks	2ax4	4	2.33
6.1.1.21	Trypanosoma cruzi	Escherichia coli	Q4DA54	P60906	3lc0	2el9	4	2.33
1.1.1.205	Pseudomonas aeruginosa	Homo sapiens	Q9HXM5	P20839	4dqw	1jcn	4	2.33
4.2.1.2	Saccharomyces cerevisiae	Mycobacterium tuberculosis	P08417	P9WN93	1yfm	4apb	4	2.34
2.7.1.30	Escherichia coli	Trypanosoma brucei	P0A6F3	D3KVM3	3ezw	3wxl	4	3.36
6.1.1.3	Aeropyrum pernix	Staphylococcus aureus	Q9YDW0	Q8NW68	3a32	1nyr	4	3.37
4.2.1.20	Pyrococcus furiosus	Escherichia coli	Q8U093	P0A879	1v8z	2dh6	4	3.37
5.1.1.7	Arabidopsis thaliana	Mycobacterium tuberculosis	Q9LFG2	P9WP19	3ekm	3fve	4	3.38
6.1.1.19	Saccharomyces cerevisiae	Escherichia coli	Q05506	P11875	1f7v	4oby	4	3.42
2.7.2.8	Thermotoga maritima	Arabidopsis thaliana	Q9X2A4	Q9SCL7	2bty	4usj	4	2.36
2.7.4.8	Escherichia coli	Mus musculus	P60546	Q64520	2f3t	1lvg	4	3.66
4.4.1.5	Escherichia coli	Mus musculus	P0AC81	Q9CPU0	1fa8	4pv5	4	2.36
4.2.1.20	Pyrococcus furiosus	Thermus thermophilus	Q8U094	P16608	2.00E+09	1wxj	4	1.68
