# Supplementary material for: Molecular function limits divergent protein evolution on planetary timescales
Source: eLife. 2019 Sep 18;8:e39705. doi: 10.7554/eLife.39705 (PMC6750897; doi:10.7554/eLife.39705)
Supplement: Figure 6—source data 1. [file elife-39705-fig6-data1.txt]

Protein 1	Protein 2	EC number 1	EC number 2	Species 1	Species 2	PDB 1	PDB2	Sequence Identity	RMSD	Functional similarity
Q39243	P43788	1.8.1.9	1.8.1.9	Arabidopsis thaliana	Haemophilus influenzae	1vdc	5u63	0.416	3.86	Same EC4
P19971	Q7CP66	2.4.2.4	2.4.2.4	Homo sapiens	Salmonella typhi	2wk6	5ey3	0.371	3.82	Same EC4
P43788	P9WHH1	1.8.1.9	1.8.1.9	Haemophilus influenzae	Mycobacterium tuberculosis	5u63	2a87	0.347	3.78	Same EC4
P43788	P29509	1.8.1.9	1.8.1.9	Haemophilus influenzae	Saccharomyces cerevisiae	5u63	3itj	0.441	3.76	Same EC4
P09099	O75191	2.7.1.17	2.7.1.17	Escherichia coli	Homo sapiens	2nlx	4bc5	0.184	3.75	Same EC4
P69441	P07170	2.7.4.3	2.7.4.3	Escherichia coli	Saccharomyces cerevisiae	6f7u	3aky	0.402	3.74	Same EC4
Q39129	P0A6V5	2.8.1.1	2.8.1.1	Arabidopsis thaliana	Escherichia coli	1tq1	1gn0	0.22	3.73	Same EC4
P0A8N3	Q15046	6.1.1.6	6.1.1.6	Escherichia coli	Homo sapiens	1krt	6chd	0.248	3.54	Same EC4
O75874	Q9X0N2	1.1.1.42	1.1.1.42	Homo sapiens	Thermotoga maritima	6bl2	1zor	0.5	3.44	Same EC4
Q9BV20	Q9X013	5.3.1.23	5.3.1.23	Homo sapiens	Thermotoga maritima	4ldr	1t9k	0.433	3.44	Same EC4
O75874	P9WKL1	1.1.1.42	1.1.1.42	Homo sapiens	Mycobacterium tuberculosis	6bl2	4hcx	0.647	3.36	Same EC4
P49736	Q9UXG1	3.6.4.12	3.6.4.12	Homo sapiens	Sulfolobus solfataricus	5ja4	4r7y	0.13	3.27	Same EC4
P0A959	Q8TD30	2.6.1.2	2.6.1.2	Escherichia coli	Homo sapiens	4cvq	3ihj	0.236	3.24	Same EC4
O31662	Q9BV20	5.3.1.23	5.3.1.23	Bacillus subtilis	Homo sapiens	2yvk	4ldr	0.363	3.19	Same EC4
C0SPA0	O33840	3.2.1.41	3.2.1.41	Bacillus subtilis	Thermotoga maritima	2e9b	2j73	0.104	3.16	Same EC4
P07650	P19971	2.4.2.4	2.4.2.4	Escherichia coli	Homo sapiens	4lhm	2wk6	0.383	3.14	Same EC4
P39131	P27828	5.1.3.14	5.1.3.14	Bacillus subtilis	Escherichia coli	4fkz	1vgv	0.458	3.13	Same EC4
P36871	Q8ZQW9	5.4.2.2	5.4.2.2	Homo sapiens	Salmonella typhi	6bj0	3olp	0.232	3.04	Same EC4
P37024	O43143	3.6.4.13	3.6.4.13	Escherichia coli	Homo sapiens	6heg	5xdr	0.284	2.98	Same EC4
P43876	Q9WYI1	1.1.1.25	1.1.1.25	Haemophilus influenzae	Thermotoga maritima	1p77	3u62	0.245	2.95	Same EC4
P9WFV9	Q9X172	6.1.1.17	6.1.1.17	Mycobacterium tuberculosis	Thermotoga maritima	3pny	2o5r	0.368	2.94	Same EC4
P9WHK9	P13298	2.4.2.10	2.4.2.10	Mycobacterium tuberculosis	Saccharomyces cerevisiae	5hkl	4wn3	0.228	2.83	Same EC4
Q9XCL6	Q9X172	6.1.1.17	6.1.1.17	Pseudomonas aeruginosa	Thermotoga maritima	5tgt	2o5r	0.435	2.78	Same EC4
P30125	P9WKK9	1.1.1.85	1.1.1.85	Escherichia coli	Mycobacterium tuberculosis	1cm7	2g4o	0.392	2.78	Same EC4
O31662	O58433	5.3.1.23	5.3.1.23	Bacillus subtilis	Pyrococcus horikoshii	2yvk	6a35	0.429	2.76	Same EC4
P9WHK9	P08870	2.4.2.10	2.4.2.10	Mycobacterium tuberculosis	Salmonella typhi	5hkl	1sto	0.21	2.76	Same EC4
P78067	Q08686	2.8.1.1	2.8.1.1	Escherichia coli	Saccharomyces cerevisiae	3ipp	3utn	0.185	2.74	Same EC4
P0A7E3	P9WHK9	2.4.2.10	2.4.2.10	Escherichia coli	Mycobacterium tuberculosis	1oro	5hkl	0.217	2.72	Same EC4
P46883	Q16853	1.4.3.21	1.4.3.21	Escherichia coli	Homo sapiens	6ezz	4bty	0.231	2.72	Same EC4
Q16831	P0A1F6	2.4.2.3	2.4.2.3	Homo sapiens	Salmonella typhi	3nbq	4ogk	0.25	2.71	Same EC4
P0ABH7	P80148	2.3.3.16	2.3.3.16	Escherichia coli	Sulfolobus solfataricus	4jag	1o7x	0.312	2.69	Same EC4
O95045	P0A1F6	2.4.2.3	2.4.2.3	Homo sapiens	Salmonella typhi	3p0f	4ogk	0.267	2.69	Same EC4
P21954	Q9X0N2	1.1.1.42	1.1.1.42	Saccharomyces cerevisiae	Thermotoga maritima	2qfy	1zor	0.552	2.69	Same EC4
P9WHF7	Q08686	2.8.1.1	2.8.1.1	Mycobacterium tuberculosis	Saccharomyces cerevisiae	3hzu	3utn	0.205	2.68	Same EC4
P9WKL1	P21954	1.1.1.42	1.1.1.42	Mycobacterium tuberculosis	Saccharomyces cerevisiae	4hcx	2qfy	0.623	2.67	Same EC4
O95544	P65774	2.7.1.23	2.7.1.23	Homo sapiens	Salmonella typhi	3pfn	2an1	0.28	2.66	Same EC4
O95544	Q9X255	2.7.1.23	2.7.1.23	Homo sapiens	Thermotoga maritima	3pfn	1yt5	0.235	2.64	Same EC4
P9WFV9	Q9XCL6	6.1.1.17	6.1.1.17	Mycobacterium tuberculosis	Pseudomonas aeruginosa	3pny	5tgt	0.389	2.64	Same EC4
O95544	Q8ZH09	2.7.1.23	2.7.1.23	Homo sapiens	Yersinia pestis	3pfn	4hao	0.265	2.64	Same EC4
O58433	Q9X013	5.3.1.23	5.3.1.23	Pyrococcus horikoshii	Thermotoga maritima	6a35	1t9k	0.492	2.64	Same EC4
P12758	Q16831	2.4.2.3	2.4.2.3	Escherichia coli	Homo sapiens	3kvv	3nbq	0.262	2.63	Same EC4
P17109	P9WK11	2.2.1.9	2.2.1.9	Escherichia coli	Mycobacterium tuberculosis	5z2u	5esu	0.267	2.63	Same EC4
P00962	P13188	6.1.1.18	6.1.1.18	Escherichia coli	Saccharomyces cerevisiae	4jyz	4h3s	0.44	2.61	Same EC4
P12758	O95045	2.4.2.3	2.4.2.3	Escherichia coli	Homo sapiens	3kvv	3p0f	0.283	2.6	Same EC4
P07649	Q9Y606	5.4.99.12	5.4.99.12	Escherichia coli	Homo sapiens	2nre	4nz7	0.229	2.54	Same EC4
P9WFZ1	P46959	2.1.1.220	2.1.1.220	Mycobacterium tuberculosis	Saccharomyces cerevisiae	1i9g	5erg	0.127	2.54	Same EC4
P23857	Q12305	2.8.1.1	2.8.1.1	Escherichia coli	Saccharomyces cerevisiae	2jts	3d1p	0.232	2.53	Same EC4
Q01574	Q8ZKF6	6.2.1.1	6.2.1.1	Saccharomyces cerevisiae	Salmonella typhi	1ry2	5jrh	0.43	2.5	Same EC4
P13482	P32356	3.2.1.28	3.2.1.28	Escherichia coli	Saccharomyces cerevisiae	2wyn	5nis	0.326	2.5	Same EC4
P0ABH7	P9WPD5	2.3.3.16	2.3.3.16	Escherichia coli	Mycobacterium tuberculosis	4jag	4tvm	0.475	2.5	Same EC4
P30084	P96404	4.2.1.17	4.2.1.17	Homo sapiens	Mycobacterium tuberculosis	2hw5	5kjp	0.317	2.48	Same EC4
P17854	P18408	1.8.4.8	1.8.4.8	Escherichia coli	Saccharomyces cerevisiae	2o8v	2oq2	0.284	2.47	Same EC4
P15770	Q9WYI1	1.1.1.25	1.1.1.25	Escherichia coli	Thermotoga maritima	1nyt	3u62	0.281	2.46	Same EC4
P23970	P17109	2.2.1.9	2.2.1.9	Bacillus subtilis	Escherichia coli	2x7j	5z2u	0.286	2.45	Same EC4
P78067	P9WHF7	2.8.1.1	2.8.1.1	Escherichia coli	Mycobacterium tuberculosis	3ipp	3hzu	0.251	2.43	Same EC4
P69441	P54819	2.7.4.3	2.7.4.3	Escherichia coli	Homo sapiens	6f7u	2c9y	0.443	2.43	Same EC4
O58433	Q06489	5.3.1.23	5.3.1.23	Pyrococcus horikoshii	Saccharomyces cerevisiae	6a35	1w2w	0.305	2.4	Same EC4
O95544	P9WHV7	2.7.1.23	2.7.1.23	Homo sapiens	Mycobacterium tuberculosis	3pfn	1y3i	0.321	2.39	Same EC4
P37957	P26876	3.1.1.3	3.1.1.3	Bacillus subtilis	Pseudomonas aeruginosa	5cur	1ex9	0.224	2.37	Same EC4
P0A6T5	P22288	3.5.4.16	3.5.4.16	Escherichia coli	Rattus norvegicus	1n3t	1wpl	0.354	2.35	Same EC4
P22288	Q8ZG15	3.5.4.16	3.5.4.16	Rattus norvegicus	Yersinia pestis	1wpl	4du6	0.344	2.35	Same EC4
Q9HWC1	Q9WZY5	2.7.1.33	2.7.1.33	Pseudomonas aeruginosa	Thermotoga maritima	2f9w	3bf3	0.227	2.34	Same EC4
P23970	P9WK11	2.2.1.9	2.2.1.9	Bacillus subtilis	Mycobacterium tuberculosis	2x7j	5esu	0.309	2.34	Same EC4
P00962	P47897	6.1.1.18	6.1.1.18	Escherichia coli	Homo sapiens	4jyz	4ye9	0.449	2.32	Same EC4
P0A6V5	Q12305	2.8.1.1	2.8.1.1	Escherichia coli	Saccharomyces cerevisiae	1gn0	3d1p	0.172	2.32	Same EC4
O07427	P28321	3.1.1.23	3.1.1.23	Mycobacterium tuberculosis	Saccharomyces cerevisiae	6eic	4zxf	0.244	2.32	Same EC4
O05927	P18408	1.8.4.8	1.8.4.8	Pseudomonas aeruginosa	Saccharomyces cerevisiae	2goy	2oq2	0.308	2.32	Same EC4
P32377	Q97UL5	4.1.1.33	4.1.1.33	Saccharomyces cerevisiae	Sulfolobus solfataricus	1fi4	5gme	0.365	2.31	Same EC4
Q15181	Q9HWZ6	3.6.1.1	3.6.1.1	Homo sapiens	Pseudomonas aeruginosa	6c45	4xel	0.262	2.31	Same EC4
P9WIU7	Q9X1K5	4.1.1.20	4.1.1.20	Mycobacterium tuberculosis	Thermotoga maritima	2o0t	2yxx	0.337	2.29	Same EC4
P9WHV7	Q9X255	2.7.1.23	2.7.1.23	Mycobacterium tuberculosis	Thermotoga maritima	1y3i	1yt5	0.297	2.29	Same EC4
P37412	Q9WZ26	1.1.1.85	1.1.1.85	Salmonella typhi	Thermotoga maritima	1cnz	1vlc	0.56	2.28	Same EC4
P9WHV7	Q8ZH09	2.7.1.23	2.7.1.23	Mycobacterium tuberculosis	Yersinia pestis	1y3i	4hao	0.327	2.26	Same EC4
P44427	Q9P9L2	1.1.1.37	1.1.1.37	Haemophilus influenzae	Haloferax volcanii	6bal	4bgu	0.27	2.26	Same EC4
P65774	Q9X255	2.7.1.23	2.7.1.23	Salmonella typhi	Thermotoga maritima	2an1	1yt5	0.275	2.24	Same EC4
Q9P9L2	P40926	1.1.1.37	1.1.1.37	Haloferax volcanii	Homo sapiens	4bgu	4wlv	0.266	2.21	Same EC4
O58107	P04385	2.7.1.6	2.7.1.6	Pyrococcus horikoshii	Saccharomyces cerevisiae	2dej	2aj4	0.272	2.21	Same EC4
P9WPD5	P80148	2.3.3.16	2.3.3.16	Mycobacterium tuberculosis	Sulfolobus solfataricus	4tvm	1o7x	0.305	2.21	Same EC4
P9WHF9	Q08686	2.8.1.1	2.8.1.1	Mycobacterium tuberculosis	Saccharomyces cerevisiae	3hwi	3utn	0.255	2.21	Same EC4
P29848	Q9WZD3	2.5.1.47	2.5.1.47	Salmonella typhi	Thermotoga maritima	2jc3	1o58	0.463	2.2	Same EC4
P54455	Q9HX21	2.7.7.18	2.7.7.18	Bacillus subtilis	Pseudomonas aeruginosa	1kaq	1yun	0.339	2.2	Same EC4
P13714	P07195	1.1.1.27	1.1.1.27	Bacillus subtilis	Homo sapiens	3pqf	1t2f	0.386	2.19	Same EC4
P47897	Q9I2U8	6.1.1.18	6.1.1.18	Homo sapiens	Pseudomonas aeruginosa	4ye9	5bnz	0.47	2.19	Same EC4
Q9I2U8	P13188	6.1.1.18	6.1.1.18	Pseudomonas aeruginosa	Saccharomyces cerevisiae	5bnz	4h3s	0.409	2.18	Same EC4
P53780	P06721	4.4.1.8	4.4.1.8	Arabidopsis thaliana	Escherichia coli	1ibj	4itx	0.253	2.17	Same EC4
P9WKK7	Q9I0K4	4.1.3.1	4.1.3.1	Mycobacterium tuberculosis	Pseudomonas aeruginosa	5dql	6g1o	0.292	2.15	Same EC4
P13714	P00338	1.1.1.27	1.1.1.27	Bacillus subtilis	Homo sapiens	3pqf	6bb3	0.377	2.15	Same EC4
P93832	P30125	1.1.1.85	1.1.1.85	Arabidopsis thaliana	Escherichia coli	5j34	1cm7	0.515	2.15	Same EC4
P31142	P25325	2.8.1.2	2.8.1.2	Escherichia coli	Homo sapiens	1urh	4jgt	0.391	2.14	Same EC4
Q8ZK57	Q9WYP5	1.1.1.18	1.1.1.18	Salmonella typhi	Thermotoga maritima	3ec7	3ezy	0.268	2.14	Same EC4
Q9BXR0	Q9X1P7	2.4.2.29	2.4.2.29	Homo sapiens	Thermotoga maritima	6h45	2ash	0.403	2.11	Same EC4
P30793	Q8ZG15	3.5.4.16	3.5.4.16	Homo sapiens	Yersinia pestis	1fb1	4du6	0.347	2.11	Same EC4
Q9X255	Q8ZH09	2.7.1.23	2.7.1.23	Thermotoga maritima	Yersinia pestis	1yt5	4hao	0.278	2.1	Same EC4
P9WHV7	P65774	2.7.1.23	2.7.1.23	Mycobacterium tuberculosis	Salmonella typhi	1y3i	2an1	0.335	2.1	Same EC4
P9WI55	Q9HWZ6	3.6.1.1	3.6.1.1	Mycobacterium tuberculosis	Pseudomonas aeruginosa	5kdf	4xel	0.433	2.1	Same EC4
Q06489	Q9X013	5.3.1.23	5.3.1.23	Saccharomyces cerevisiae	Thermotoga maritima	1w2w	1t9k	0.347	2.09	Same EC4
P78067	P9WHF9	2.8.1.1	2.8.1.1	Escherichia coli	Mycobacterium tuberculosis	3ipp	3hwi	0.25	2.09	Same EC4
P13714	P04642	1.1.1.27	1.1.1.27	Bacillus subtilis	Rattus norvegicus	3pqf	5es3	0.371	2.09	Same EC4
P0A8N5	Q15046	6.1.1.6	6.1.1.6	Escherichia coli	Homo sapiens	5yzx	6chd	0.442	2.08	Same EC4
P9WQ73	Q9HZ66	2.6.1.52	2.6.1.52	Mycobacterium tuberculosis	Pseudomonas aeruginosa	3vom	4xk1	0.209	2.08	Same EC4
P23721	P9WQ73	2.6.1.52	2.6.1.52	Escherichia coli	Mycobacterium tuberculosis	1bjo	3vom	0.201	2.08	Same EC4
P96404	P14604	4.2.1.17	4.2.1.17	Mycobacterium tuberculosis	Rattus norvegicus	5kjp	2dub	0.325	2.07	Same EC4
P15034	Q9NQH7	3.4.11.9	3.4.11.9	Escherichia coli	Homo sapiens	2v3z	5x49	0.344	2.06	Same EC4
O58231	Q9X1S1	2.7.1.165	2.7.1.165	Pyrococcus horikoshii	Thermotoga maritima	1x3l	2b8n	0.466	2.04	Same EC4
Q96255	P9WQ73	2.6.1.52	2.6.1.52	Arabidopsis thaliana	Mycobacterium tuberculosis	6czz	3vom	0.213	2.04	Same EC4
P13714	P00337	1.1.1.27	1.1.1.27	Bacillus subtilis	Gallus gallus	3pqf	5k0z	0.378	2.04	Same EC4
Q9NQH7	Q7CGS9	3.4.11.9	3.4.11.9	Homo sapiens	Yersinia pestis	5x49	4pv4	0.33	2.03	Same EC4
P9WQ73	P55900	2.6.1.52	2.6.1.52	Mycobacterium tuberculosis	Salmonella typhi	3vom	3qm2	0.207	2.02	Same EC4
P61889	Q9P9L2	1.1.1.37	1.1.1.37	Escherichia coli	Haloferax volcanii	5z3w	4bgu	0.259	2.02	Same EC4
O31662	Q06489	5.3.1.23	5.3.1.23	Bacillus subtilis	Saccharomyces cerevisiae	2yvk	1w2w	0.288	2.01	Same EC4
P19623	O57950	2.5.1.16	2.5.1.16	Homo sapiens	Pyrococcus horikoshii	3rw9	2zsu	0.344	2	Same EC4
Q9HWZ6	O59570	3.6.1.1	3.6.1.1	Pseudomonas aeruginosa	Pyrococcus horikoshii	4xel	1ude	0.386	1.99	Same EC4
P37965	Q9X1V6	3.1.4.46	3.1.4.46	Bacillus subtilis	Thermotoga maritima	5t9c	1o1z	0.247	1.99	Same EC4
P9WQD9	Q7CJB1	2.3.1.41	2.3.1.41	Mycobacterium tuberculosis	Yersinia pestis	5ld8	3oyt	0.307	1.99	Same EC4
Q96FX7	P9WFZ1	2.1.1.220	2.1.1.220	Homo sapiens	Mycobacterium tuberculosis	5cd1	1i9g	0.245	1.99	Same EC4
P0AB71	P9WQA3	4.1.2.13	4.1.2.13	Escherichia coli	Mycobacterium tuberculosis	5vje	4lv4	0.374	1.99	Same EC4
P93832	P37412	1.1.1.85	1.1.1.85	Arabidopsis thaliana	Salmonella typhi	5j34	1cnz	0.507	1.97	Same EC4
P39126	P08200	1.1.1.42	1.1.1.42	Bacillus subtilis	Escherichia coli	1hqs	9icd	0.691	1.97	Same EC4
P9WQD7	Q7CJB1	2.3.1.41	2.3.1.41	Mycobacterium tuberculosis	Yersinia pestis	2gp6	3oyt	0.33	1.97	Same EC4
P9WKK9	Q9WZ26	1.1.1.85	1.1.1.85	Mycobacterium tuberculosis	Thermotoga maritima	2g4o	1vlc	0.401	1.96	Same EC4
P0A1E3	Q9WZD3	2.5.1.47	2.5.1.47	Salmonella typhi	Thermotoga maritima	1oas	1o58	0.526	1.96	Same EC4
P52061	Q9WY06	3.6.1.66	3.6.1.66	Escherichia coli	Thermotoga maritima	2q16	3s86	0.337	1.95	Same EC4
O43776	O57980	6.1.1.22	6.1.1.22	Homo sapiens	Pyrococcus horikoshii	5xix	1x56	0.354	1.94	Same EC4
P52061	O59580	3.6.1.66	3.6.1.66	Escherichia coli	Pyrococcus horikoshii	2q16	2zti	0.346	1.94	Same EC4
Q99685	O07427	3.1.1.23	3.1.1.23	Homo sapiens	Mycobacterium tuberculosis	6bq0	6eic	0.337	1.93	Same EC4
P0ADG4	O14732	3.1.3.25	3.1.3.25	Escherichia coli	Homo sapiens	2qfl	2fvz	0.332	1.93	Same EC4
P0A6T5	P30793	3.5.4.16	3.5.4.16	Escherichia coli	Homo sapiens	1n3t	1fb1	0.349	1.93	Same EC4
P0A953	P9WQD7	2.3.1.41	2.3.1.41	Escherichia coli	Mycobacterium tuberculosis	5kof	2gp6	0.331	1.92	Same EC4
P0A6L4	Q9BXD5	4.1.3.3	4.1.3.3	Escherichia coli	Homo sapiens	4uui	6arh	0.261	1.91	Same EC4
P16703	Q9WZD3	2.5.1.47	2.5.1.47	Escherichia coli	Thermotoga maritima	2v03	1o58	0.466	1.9	Same EC4
P30125	Q9WZ26	1.1.1.85	1.1.1.85	Escherichia coli	Thermotoga maritima	1cm7	1vlc	0.56	1.9	Same EC4
P00894	Q9WZ19	2.2.1.6	2.2.1.6	Escherichia coli	Thermotoga maritima	2f1f	2fgc	0.386	1.89	Same EC4
P53602	Q97UL5	4.1.1.33	4.1.1.33	Homo sapiens	Sulfolobus solfataricus	3d4j	5gme	0.395	1.88	Same EC4
O14732	P9WKI9	3.1.3.25	3.1.3.25	Homo sapiens	Mycobacterium tuberculosis	2fvz	2q74	0.344	1.88	Same EC4
P9WKK9	P37412	1.1.1.85	1.1.1.85	Mycobacterium tuberculosis	Salmonella typhi	2g4o	1cnz	0.399	1.88	Same EC4
P9WPZ9	Q6AV34	1.2.1.38	1.2.1.38	Mycobacterium tuberculosis	Oryza sativa	2nqt	2cvo	0.396	1.86	Same EC4
P09110	P0A2H7	2.3.1.16	2.3.1.16	Homo sapiens	Salmonella typhi	2iik	3goa	0.442	1.85	Same EC4
P0A953	P9WQD9	2.3.1.41	2.3.1.41	Escherichia coli	Mycobacterium tuberculosis	5kof	5ld8	0.332	1.84	Same EC4
Q9BVS5	P9WFZ1	2.1.1.220	2.1.1.220	Homo sapiens	Mycobacterium tuberculosis	2b25	1i9g	0.351	1.82	Same EC4
Q42521	P69910	4.1.1.15	4.1.1.15	Arabidopsis thaliana	Escherichia coli	3hbx	3fz8	0.444	1.82	Same EC4
P0A7A9	Q15181	3.6.1.1	3.6.1.1	Escherichia coli	Homo sapiens	4um4	6c45	0.228	1.82	Same EC4
P9WNG3	Q9HYR2	2.3.1.180	2.3.1.180	Mycobacterium tuberculosis	Pseudomonas aeruginosa	2qx1	2x3e	0.376	1.81	Same EC4
Q15181	P9WI55	3.6.1.1	3.6.1.1	Homo sapiens	Mycobacterium tuberculosis	6c45	5kdf	0.256	1.81	Same EC4
P0A6D3	P9WPY5	2.5.1.19	2.5.1.19	Escherichia coli	Mycobacterium tuberculosis	3fk1	2o15	0.305	1.78	Same EC4
P00492	P9WHQ9	2.4.2.8	2.4.2.8	Homo sapiens	Mycobacterium tuberculosis	6bnj	5kny	0.329	1.77	Same EC4
P9WP55	Q9WZD3	2.5.1.47	2.5.1.47	Mycobacterium tuberculosis	Thermotoga maritima	3zei	1o58	0.54	1.77	Same EC4
O59580	Q9WY06	3.6.1.66	3.6.1.66	Pyrococcus horikoshii	Thermotoga maritima	2zti	3s86	0.37	1.77	Same EC4
P42765	P0A2H7	2.3.1.16	2.3.1.16	Homo sapiens	Salmonella typhi	4c2k	3goa	0.425	1.77	Same EC4
P39138	P78540	3.5.3.1	3.5.3.1	Bacillus subtilis	Homo sapiens	6nfp	4ixv	0.397	1.76	Same EC4
P93832	P9WKK9	1.1.1.85	1.1.1.85	Arabidopsis thaliana	Mycobacterium tuberculosis	5j34	2g4o	0.384	1.75	Same EC4
P93832	Q9WZ26	1.1.1.85	1.1.1.85	Arabidopsis thaliana	Thermotoga maritima	5j34	1vlc	0.509	1.74	Same EC4
P45040	Q9WZD3	2.5.1.47	2.5.1.47	Haemophilus influenzae	Thermotoga maritima	6aif	1o58	0.505	1.73	Same EC4
P0A9P4	P9WHH1	1.8.1.9	1.8.1.9	Escherichia coli	Mycobacterium tuberculosis	1trb	2a87	0.475	1.73	Same EC4
O34797	P9WPA5	2.7.7.3	2.7.7.3	Bacillus subtilis	Mycobacterium tuberculosis	1o6b	4r0n	0.438	1.72	Same EC4
P39138	P07824	3.5.3.1	3.5.3.1	Bacillus subtilis	Rattus norvegicus	6nfp	5rla	0.428	1.7	Same EC4
P0AC47	Q9YHT1	1.3.5.1	1.3.5.1	Escherichia coli	Gallus gallus	3p4s	2wqy	0.412	1.7	Same EC4
Q93Z70	P9WPZ9	1.2.1.38	1.2.1.38	Arabidopsis thaliana	Mycobacterium tuberculosis	2q49	2nqt	0.387	1.69	Same EC4
Q13126	Q97W94	2.4.2.28	2.4.2.28	Homo sapiens	Sulfolobus solfataricus	5tc8	3t94	0.49	1.69	Same EC4
P09148	P07902	2.7.7.12	2.7.7.12	Escherichia coli	Homo sapiens	1hxq	6gqd	0.57	1.69	Same EC4
P0ADG4	P9WKI9	3.1.3.25	3.1.3.25	Escherichia coli	Mycobacterium tuberculosis	2qfl	2q74	0.326	1.69	Same EC4
Q56WD9	P0A2H7	2.3.1.16	2.3.1.16	Arabidopsis thaliana	Salmonella typhi	2wu9	3goa	0.444	1.68	Same EC4
P39138	P05089	3.5.3.1	3.5.3.1	Bacillus subtilis	Homo sapiens	6nfp	4ie1	0.424	1.68	Same EC4
P9WKK7	Q7CLE1	4.1.3.1	4.1.3.1	Mycobacterium tuberculosis	Yersinia pestis	5dql	3lg3	0.589	1.67	Same EC4
Q9ZUB3	Q9WZC2	2.5.1.16	2.5.1.16	Arabidopsis thaliana	Thermotoga maritima	2q41	1jq3	0.326	1.66	Same EC4
P0A6I3	P9WPA7	2.7.1.33	2.7.1.33	Escherichia coli	Mycobacterium tuberculosis	1sq5	5xmb	0.531	1.66	Same EC4
Q42521	P69908	4.1.1.15	4.1.1.15	Arabidopsis thaliana	Escherichia coli	3hbx	1xey	0.445	1.66	Same EC4
O06994	P53051	3.2.1.10	3.2.1.10	Bacillus subtilis	Saccharomyces cerevisiae	5wcz	3axi	0.426	1.65	Same EC4
Q43725	Q9WZD3	2.5.1.47	2.5.1.47	Arabidopsis thaliana	Thermotoga maritima	4aec	1o58	0.541	1.64	Same EC4
Q9BV20	O58433	5.3.1.23	5.3.1.23	Homo sapiens	Pyrococcus horikoshii	4ldr	6a35	0.395	1.64	Same EC4
P9WFW3	Q51422	6.1.1.23	6.1.1.23	Mycobacterium tuberculosis	Pseudomonas aeruginosa	5w25	4wj4	0.505	1.64	Same EC4
P19623	Q9WZC2	2.5.1.16	2.5.1.16	Homo sapiens	Thermotoga maritima	3rw9	1jq3	0.371	1.64	Same EC4
P9WPZ9	Q8ZKL8	1.2.1.38	1.2.1.38	Mycobacterium tuberculosis	Salmonella typhi	2nqt	2g17	0.376	1.64	Same EC4
P47998	Q9WZD3	2.5.1.47	2.5.1.47	Arabidopsis thaliana	Thermotoga maritima	2isq	1o58	0.51	1.64	Same EC4
Q9ZUB3	O57950	2.5.1.16	2.5.1.16	Arabidopsis thaliana	Pyrococcus horikoshii	2q41	2zsu	0.327	1.63	Same EC4
Q15181	O59570	3.6.1.1	3.6.1.1	Homo sapiens	Pyrococcus horikoshii	6c45	1ude	0.293	1.62	Same EC4
Q96255	P55900	2.6.1.52	2.6.1.52	Arabidopsis thaliana	Salmonella typhi	6czz	3qm2	0.476	1.62	Same EC4
O57950	Q9WZC2	2.5.1.16	2.5.1.16	Pyrococcus horikoshii	Thermotoga maritima	2zsu	1jq3	0.359	1.61	Same EC4
P45563	P00491	2.4.2.1	2.4.2.1	Escherichia coli	Homo sapiens	1yr3	5ugf	0.408	1.61	Same EC4
P43711	P9WNG3	2.3.1.180	2.3.1.180	Haemophilus influenzae	Mycobacterium tuberculosis	3il3	2qx1	0.327	1.6	Same EC4
P9WPZ9	Q9X2A2	1.2.1.38	1.2.1.38	Mycobacterium tuberculosis	Thermotoga maritima	2nqt	1vkn	0.414	1.6	Same EC4
P51570	O58107	2.7.1.6	2.7.1.6	Homo sapiens	Pyrococcus horikoshii	6q91	2dej	0.344	1.58	Same EC4
P0A6R0	P9WNG3	2.3.1.180	2.3.1.180	Escherichia coli	Mycobacterium tuberculosis	5bns	2qx1	0.353	1.57	Same EC4
P13298	P08870	2.4.2.10	2.4.2.10	Saccharomyces cerevisiae	Salmonella typhi	4wn3	1sto	0.483	1.57	Same EC4
P44539	Q9BXD5	4.1.3.3	4.1.3.3	Haemophilus influenzae	Homo sapiens	1f7b	6arh	0.266	1.57	Same EC4
P0A9P6	P60842	3.6.4.13	3.6.4.13	Escherichia coli	Homo sapiens	5gju	5zc9	0.394	1.57	Same EC4
P0A9G6	P9WKK7	4.1.3.1	4.1.3.1	Escherichia coli	Mycobacterium tuberculosis	1igw	5dql	0.594	1.57	Same EC4
P16703	P9WP55	2.5.1.47	2.5.1.47	Escherichia coli	Mycobacterium tuberculosis	2v03	3zei	0.44	1.54	Same EC4
P00492	O33799	2.4.2.8	2.4.2.8	Homo sapiens	Salmonella typhi	6bnj	1j7j	0.375	1.54	Same EC4
Q8ZKL8	Q9X2A2	1.2.1.38	1.2.1.38	Salmonella typhi	Thermotoga maritima	2g17	1vkn	0.378	1.53	Same EC4
P9WN39	P0A1P6	6.3.1.2	6.3.1.2	Mycobacterium tuberculosis	Salmonella typhi	4xyc	2lgs	0.487	1.52	Same EC4
P48735	Q9X0N2	1.1.1.42	1.1.1.42	Homo sapiens	Thermotoga maritima	6adi	1zor	0.531	1.52	Same EC4
Q9S7J8	O32220	3.6.3.54	3.6.3.54	Arabidopsis thaliana	Bacillus subtilis	3dxs	2voy	0.297	1.5	Same EC4
P0AC41	Q9YHT1	1.3.5.1	1.3.5.1	Escherichia coli	Gallus gallus	2wu5	2wqy	0.534	1.5	Same EC4
P0AC41	Q9YHT1	1.3.5.1	1.3.5.1	Escherichia coli	Gallus gallus	2wu5	2wqy	0.534	1.5	Same EC4
Q93Z70	Q8ZKL8	1.2.1.38	1.2.1.38	Arabidopsis thaliana	Salmonella typhi	2q49	2g17	0.364	1.49	Same EC4
P54455	P0A752	2.7.7.18	2.7.7.18	Bacillus subtilis	Escherichia coli	1kaq	1k4m	0.362	1.49	Same EC4
P9WP55	P29848	2.5.1.47	2.5.1.47	Mycobacterium tuberculosis	Salmonella typhi	3zei	2jc3	0.444	1.49	Same EC4
Q96255	P23721	2.6.1.52	2.6.1.52	Arabidopsis thaliana	Escherichia coli	6czz	1bjo	0.494	1.48	Same EC4
P47998	P29848	2.5.1.47	2.5.1.47	Arabidopsis thaliana	Salmonella typhi	2isq	2jc3	0.455	1.46	Same EC4
P9WNG3	Q8ZFT7	2.3.1.180	2.3.1.180	Mycobacterium tuberculosis	Yersinia pestis	2qx1	4z19	0.354	1.46	Same EC4
P31937	P9WNY5	1.1.1.31	1.1.1.31	Homo sapiens	Mycobacterium tuberculosis	2i9p	5y8p	0.405	1.46	Same EC4
P9WPA5	Q9WZK0	2.7.7.3	2.7.7.3	Mycobacterium tuberculosis	Thermotoga maritima	4r0n	1vlh	0.494	1.46	Same EC4
Q43725	P29848	2.5.1.47	2.5.1.47	Arabidopsis thaliana	Salmonella typhi	4aec	2jc3	0.441	1.45	Same EC4
P0A9P4	P29509	1.8.1.9	1.8.1.9	Escherichia coli	Saccharomyces cerevisiae	1trb	3itj	0.511	1.45	Same EC4
P69503	P49435	2.4.2.7	2.4.2.7	Escherichia coli	Saccharomyces cerevisiae	2dy0	5vjp	0.375	1.45	Same EC4
Q6AV34	Q8ZKL8	1.2.1.38	1.2.1.38	Oryza sativa	Salmonella typhi	2cvo	2g17	0.352	1.44	Same EC4
O34797	Q9I6D1	2.7.7.3	2.7.7.3	Bacillus subtilis	Pseudomonas aeruginosa	1o6b	5x6f	0.439	1.43	Same EC4
P47998	P16703	2.5.1.47	2.5.1.47	Arabidopsis thaliana	Escherichia coli	2isq	2v03	0.46	1.42	Same EC4
O31662	Q9X013	5.3.1.23	5.3.1.23	Bacillus subtilis	Thermotoga maritima	2yvk	1t9k	0.486	1.42	Same EC4
P9WHQ9	O33799	2.4.2.8	2.4.2.8	Mycobacterium tuberculosis	Salmonella typhi	5kny	1j7j	0.491	1.42	Same EC4
Q93Z70	Q9X2A2	1.2.1.38	1.2.1.38	Arabidopsis thaliana	Thermotoga maritima	2q49	1vkn	0.467	1.4	Same EC4
Q43725	P16703	2.5.1.47	2.5.1.47	Arabidopsis thaliana	Escherichia coli	4aec	2v03	0.436	1.4	Same EC4
Q39243	P9WHH1	1.8.1.9	1.8.1.9	Arabidopsis thaliana	Mycobacterium tuberculosis	1vdc	2a87	0.51	1.4	Same EC4
Q6AV34	Q9X2A2	1.2.1.38	1.2.1.38	Oryza sativa	Thermotoga maritima	2cvo	1vkn	0.426	1.4	Same EC4
P39451	P00330	1.1.1.1	1.1.1.1	Escherichia coli	Saccharomyces cerevisiae	4gkv	5env	0.364	1.39	Same EC4
P0A7E3	P13298	2.4.2.10	2.4.2.10	Escherichia coli	Saccharomyces cerevisiae	1oro	4wn3	0.483	1.38	Same EC4
Q39243	P0A9P4	1.8.1.9	1.8.1.9	Arabidopsis thaliana	Escherichia coli	1vdc	1trb	0.474	1.34	Same EC4
P9WI55	O59570	3.6.1.1	3.6.1.1	Mycobacterium tuberculosis	Pyrococcus horikoshii	5kdf	1ude	0.462	1.34	Same EC4
P37744	P9WH13	2.7.7.24	2.7.7.24	Escherichia coli	Mycobacterium tuberculosis	1h5t	6b5k	0.625	1.34	Same EC4
P0A7A9	P9WI55	3.6.1.1	3.6.1.1	Escherichia coli	Mycobacterium tuberculosis	4um4	5kdf	0.447	1.33	Same EC4
Q9WZK0	Q8ZJN9	2.7.7.3	2.7.7.3	Thermotoga maritima	Yersinia pestis	1vlh	3l93	0.503	1.33	Same EC4
P0ABP8	P50389	2.4.2.1	2.4.2.1	Escherichia coli	Sulfolobus solfataricus	5iu6	1jpv	0.31	1.32	Same EC4
P0A809	P9WGW3	3.6.4.12	3.6.4.12	Escherichia coli	Mycobacterium tuberculosis	1hjp	2zte	0.397	1.3	Same EC4
P45855	P41338	2.3.1.9	2.3.1.9	Bacillus subtilis	Saccharomyces cerevisiae	5lp7	5xz5	0.416	1.3	Same EC4
P9WH13	P26393	2.7.7.24	2.7.7.24	Mycobacterium tuberculosis	Salmonella typhi	6b5k	3pkq	0.61	1.28	Same EC4
P0A9P6	Q9H0S4	3.6.4.13	3.6.4.13	Escherichia coli	Homo sapiens	5gju	3ber	0.426	1.28	Same EC4
P00367	P96110	1.4.1.3	1.4.1.3	Homo sapiens	Thermotoga maritima	6dqg	2tmg	0.436	1.27	Same EC4
O34797	Q8ZJN9	2.7.7.3	2.7.7.3	Bacillus subtilis	Yersinia pestis	1o6b	3l93	0.426	1.25	Same EC4
P0A6I6	Q9WZK0	2.7.7.3	2.7.7.3	Escherichia coli	Thermotoga maritima	6ckw	1vlh	0.484	1.23	Same EC4
P9WPA5	Q9I6D1	2.7.7.3	2.7.7.3	Mycobacterium tuberculosis	Pseudomonas aeruginosa	4r0n	5x6f	0.404	1.23	Same EC4
P0A6I6	P9WPA5	2.7.7.3	2.7.7.3	Escherichia coli	Mycobacterium tuberculosis	6ckw	4r0n	0.436	1.22	Same EC4
P9WPA5	Q8ZJN9	2.7.7.3	2.7.7.3	Mycobacterium tuberculosis	Yersinia pestis	4r0n	3l93	0.429	1.21	Same EC4
P76461	P41338	2.3.1.9	2.3.1.9	Escherichia coli	Saccharomyces cerevisiae	5f38	5xz5	0.441	1.2	Same EC4
O34797	Q9WZK0	2.7.7.3	2.7.7.3	Bacillus subtilis	Thermotoga maritima	1o6b	1vlh	0.5	1.2	Same EC4
P47998	P0A1E3	2.5.1.47	2.5.1.47	Arabidopsis thaliana	Salmonella typhi	2isq	1oas	0.556	1.18	Same EC4
P69503	P07741	2.4.2.7	2.4.2.7	Escherichia coli	Homo sapiens	2dy0	6fd6	0.411	1.18	Same EC4
P9WHH1	P29509	1.8.1.9	1.8.1.9	Mycobacterium tuberculosis	Saccharomyces cerevisiae	2a87	3itj	0.464	1.17	Same EC4
Q9I6D1	Q9WZK0	2.7.7.3	2.7.7.3	Pseudomonas aeruginosa	Thermotoga maritima	5x6f	1vlh	0.471	1.16	Same EC4
P04183	Q9WYN2	2.7.1.21	2.7.1.21	Homo sapiens	Thermotoga maritima	2wvj	2qqe	0.335	1.16	Same EC4
P06715	P41921	1.8.1.7	1.8.1.7	Escherichia coli	Saccharomyces cerevisiae	1geu	2hqm	0.511	1.16	Same EC4
O34873	P35914	4.1.3.4	4.1.3.4	Bacillus subtilis	Homo sapiens	1ydo	3mp5	0.459	1.16	Same EC4
P9WKL1	Q9X0N2	1.1.1.42	1.1.1.42	Mycobacterium tuberculosis	Thermotoga maritima	4hcx	1zor	0.551	1.14	Same EC4
P0A9P6	Q14240	3.6.4.13	3.6.4.13	Escherichia coli	Homo sapiens	5gju	3bor	0.414	1.13	Same EC4
O34797	P0A6I6	2.7.7.3	2.7.7.3	Bacillus subtilis	Escherichia coli	1o6b	6ckw	0.429	1.12	Same EC4
P76461	P24752	2.3.1.9	2.3.1.9	Escherichia coli	Homo sapiens	5f38	2iby	0.457	1.12	Same EC4
P06715	P00390	1.8.1.7	1.8.1.7	Escherichia coli	Homo sapiens	1geu	5grt	0.543	1.12	Same EC4
Q43725	P0A1E3	2.5.1.47	2.5.1.47	Arabidopsis thaliana	Salmonella typhi	4aec	1oas	0.572	1.1	Same EC4
Q43725	P45040	2.5.1.47	2.5.1.47	Arabidopsis thaliana	Haemophilus influenzae	4aec	6aif	0.551	1.08	Same EC4
P45855	P24752	2.3.1.9	2.3.1.9	Bacillus subtilis	Homo sapiens	5lp7	2iby	0.425	1.08	Same EC4
P47998	P45040	2.5.1.47	2.5.1.47	Arabidopsis thaliana	Haemophilus influenzae	2isq	6aif	0.555	1.05	Same EC4
P61887	P9WH13	2.7.7.24	2.7.7.24	Escherichia coli	Mycobacterium tuberculosis	1mc3	6b5k	0.601	1.05	Same EC4
P61889	P40926	1.1.1.37	1.1.1.37	Escherichia coli	Homo sapiens	5z3w	4wlv	0.574	1.05	Same EC4
P0A836	Q9P2R7	6.2.1.5	6.2.1.5	Escherichia coli	Homo sapiens	2scu	6g4q	0.67	1.05	Same EC4
P0A998	Q9X0L2	1.16.3.2	1.16.3.2	Escherichia coli	Thermotoga maritima	4ztt	1z4a	0.304	1.05	Same EC4
P44427	P40926	1.1.1.37	1.1.1.37	Haemophilus influenzae	Homo sapiens	6bal	4wlv	0.548	1.04	Same EC4
P45040	P9WP55	2.5.1.47	2.5.1.47	Haemophilus influenzae	Mycobacterium tuberculosis	6aif	3zei	0.568	1.03	Same EC4
P0A7A9	O59570	3.6.1.1	3.6.1.1	Escherichia coli	Pyrococcus horikoshii	4um4	1ude	0.435	1.01	Same EC4
P45855	P76461	2.3.1.9	2.3.1.9	Bacillus subtilis	Escherichia coli	5lp7	5f38	0.457	1	Same EC4
Q96255	Q9HZ66	2.6.1.52	2.6.1.52	Arabidopsis thaliana	Pseudomonas aeruginosa	6czz	4xk1	0.523	0.97	Same EC4
P48735	P9WKL1	1.1.1.42	1.1.1.42	Homo sapiens	Mycobacterium tuberculosis	6adi	4hcx	0.658	0.96	Same EC4
P9WP55	P0A1E3	2.5.1.47	2.5.1.47	Mycobacterium tuberculosis	Salmonella typhi	3zei	1oas	0.566	0.95	Same EC4
P45855	Q9BWD1	2.3.1.9	2.3.1.9	Bacillus subtilis	Homo sapiens	5lp7	1wl5	0.436	0.94	Same EC4
O34340	P0AAI5	2.3.1.179	2.3.1.179	Bacillus subtilis	Escherichia coli	4ls8	3i8p	0.538	0.94	Same EC4
P30084	P9WNN9	4.2.1.17	4.2.1.17	Homo sapiens	Mycobacterium tuberculosis	2hw5	4fjw	0.5	0.9	Same EC4
P00350	P52209	1.1.1.44	1.1.1.44	Escherichia coli	Homo sapiens	3fwn	5uq9	0.536	0.9	Same EC4
P00350	P38720	1.1.1.44	1.1.1.44	Escherichia coli	Saccharomyces cerevisiae	3fwn	2p4q	0.495	0.9	Same EC4
P9WNN9	P14604	4.2.1.17	4.2.1.17	Mycobacterium tuberculosis	Rattus norvegicus	4fjw	2dub	0.508	0.89	Same EC4
O34340	G3XDA2	2.3.1.179	2.3.1.179	Bacillus subtilis	Pseudomonas aeruginosa	4ls8	4jpf	0.544	0.88	Same EC4
P76461	Q9BWD1	2.3.1.9	2.3.1.9	Escherichia coli	Homo sapiens	5f38	1wl5	0.532	0.86	Same EC4
P0AB91	P32449	2.5.1.54	2.5.1.54	Escherichia coli	Saccharomyces cerevisiae	5cks	1og0	0.571	0.85	Same EC4
P47998	P9WP55	2.5.1.47	2.5.1.47	Arabidopsis thaliana	Mycobacterium tuberculosis	2isq	3zei	0.557	0.84	Same EC4
Q43725	P9WP55	2.5.1.47	2.5.1.47	Arabidopsis thaliana	Mycobacterium tuberculosis	4aec	3zei	0.59	0.77	Same EC4
P0A8N5	P04802	6.1.1.6	6.1.1.12	Escherichia coli	Saccharomyces cerevisiae	5yzx	1eov	0.24	3.7	Same EC3
P54716	O33830	3.2.1.122	3.2.1.20	Bacillus subtilis	Thermotoga maritima	1u8x	1obb	0.184	3.63	Same EC3
P54716	Q9WZL1	3.2.1.122	3.2.1.20	Bacillus subtilis	Thermotoga maritima	1u8x	1vjt	0.161	3.61	Same EC3
O43776	P9WFW3	6.1.1.22	6.1.1.23	Homo sapiens	Mycobacterium tuberculosis	5xix	5w25	0.202	3.58	Same EC3
P0A8N5	Q6PI48	6.1.1.6	6.1.1.12	Escherichia coli	Homo sapiens	5yzx	4ah6	0.238	3.58	Same EC3
Q8TD30	P9WPZ5	2.6.1.2	2.6.1.17	Homo sapiens	Mycobacterium tuberculosis	3ihj	2o0r	0.18	3.55	Same EC3
P0ABH7	O75390	2.3.3.16	2.3.3.1	Escherichia coli	Homo sapiens	4jag	5uzr	0.228	3.55	Same EC3
P0ABH7	P23007	2.3.3.16	2.3.3.1	Escherichia coli	Gallus gallus	4jag	6cts	0.235	3.49	Same EC3
P0A8N3	O57980	6.1.1.6	6.1.1.22	Escherichia coli	Pyrococcus horikoshii	1krt	1x56	0.174	3.49	Same EC3
P77806	Q8TD30	2.6.1.88	2.6.1.2	Escherichia coli	Homo sapiens	1u08	3ihj	0.16	3.45	Same EC3
P0C0V0	O43464	3.4.21.107	3.4.21.108	Escherichia coli	Homo sapiens	4a8d	5wyn	0.388	3.45	Same EC3
P0A6V1	P9WH13	2.7.7.27	2.7.7.24	Escherichia coli	Mycobacterium tuberculosis	5mni	6b5k	0.186	3.41	Same EC3
Q15046	Q51422	6.1.1.6	6.1.1.23	Homo sapiens	Pseudomonas aeruginosa	6chd	4wj4	0.225	3.4	Same EC3
Q15046	O57980	6.1.1.6	6.1.1.22	Homo sapiens	Pyrococcus horikoshii	6chd	1x56	0.19	3.37	Same EC3
P9WPY5	Q9HVW7	2.5.1.19	2.5.1.7	Mycobacterium tuberculosis	Pseudomonas aeruginosa	2o15	5bq2	0.16	3.36	Same EC3
P39126	P30125	1.1.1.42	1.1.1.85	Bacillus subtilis	Escherichia coli	1hqs	1cm7	0.252	3.36	Same EC3
P9WFW3	P04802	6.1.1.23	6.1.1.12	Mycobacterium tuberculosis	Saccharomyces cerevisiae	5w25	1eov	0.239	3.35	Same EC3
P30125	P28241	1.1.1.85	1.1.1.41	Escherichia coli	Saccharomyces cerevisiae	1cm7	3blx	0.277	3.34	Same EC3
P0A749	P9WPY5	2.5.1.7	2.5.1.19	Escherichia coli	Mycobacterium tuberculosis	3swd	2o15	0.165	3.33	Same EC3
Q6PI48	P9WFW3	6.1.1.12	6.1.1.23	Homo sapiens	Mycobacterium tuberculosis	4ah6	5w25	0.39	3.31	Same EC3
P0A8N5	O43776	6.1.1.6	6.1.1.22	Escherichia coli	Homo sapiens	5yzx	5xix	0.209	3.31	Same EC3
P0A8N3	P9WFW3	6.1.1.6	6.1.1.23	Escherichia coli	Mycobacterium tuberculosis	1krt	5w25	0.178	3.29	Same EC3
P45025	P9WPY5	2.5.1.7	2.5.1.19	Haemophilus influenzae	Mycobacterium tuberculosis	3swe	2o15	0.167	3.29	Same EC3
Q15046	P9WFW3	6.1.1.6	6.1.1.23	Homo sapiens	Mycobacterium tuberculosis	6chd	5w25	0.223	3.27	Same EC3
P21889	Q15046	6.1.1.12	6.1.1.6	Escherichia coli	Homo sapiens	1il2	6chd	0.218	3.27	Same EC3
O43776	Q51422	6.1.1.22	6.1.1.23	Homo sapiens	Pseudomonas aeruginosa	5xix	4wj4	0.23	3.26	Same EC3
P0A7E3	P49435	2.4.2.10	2.4.2.7	Escherichia coli	Saccharomyces cerevisiae	1oro	5vjp	0.164	3.24	Same EC3
P49435	P08870	2.4.2.7	2.4.2.10	Saccharomyces cerevisiae	Salmonella typhi	5vjp	1sto	0.173	3.23	Same EC3
P0A8N5	P9WFW3	6.1.1.6	6.1.1.23	Escherichia coli	Mycobacterium tuberculosis	5yzx	5w25	0.243	3.23	Same EC3
P9WNX5	Q9X2A2	1.2.1.11	1.2.1.38	Mycobacterium tuberculosis	Thermotoga maritima	3vos	1vkn	0.175	3.2	Same EC3
Q6PI48	Q51422	6.1.1.12	6.1.1.23	Homo sapiens	Pseudomonas aeruginosa	4ah6	4wj4	0.393	3.19	Same EC3
P69441	Q9UIJ7	2.7.4.3	2.7.4.10	Escherichia coli	Homo sapiens	6f7u	1zd8	0.348	3.18	Same EC3
P69503	P13298	2.4.2.7	2.4.2.10	Escherichia coli	Saccharomyces cerevisiae	2dy0	4wn3	0.153	3.17	Same EC3
P0A8N3	P04802	6.1.1.6	6.1.1.12	Escherichia coli	Saccharomyces cerevisiae	1krt	1eov	0.196	3.17	Same EC3
P0A7E3	P07741	2.4.2.10	2.4.2.7	Escherichia coli	Homo sapiens	1oro	6fd6	0.126	3.16	Same EC3
P07741	P08870	2.4.2.7	2.4.2.10	Homo sapiens	Salmonella typhi	6fd6	1sto	0.128	3.15	Same EC3
P0A8N3	Q6PI48	6.1.1.6	6.1.1.12	Escherichia coli	Homo sapiens	1krt	4ah6	0.193	3.13	Same EC3
O75390	P9WPD5	2.3.3.1	2.3.3.16	Homo sapiens	Mycobacterium tuberculosis	5uzr	4tvm	0.245	3.11	Same EC3
P31434	P10253	3.2.1.177	3.2.1.20	Escherichia coli	Homo sapiens	2f2h	5nn8	0.179	3.11	Same EC3
Q93Z70	P9WNX5	1.2.1.38	1.2.1.11	Arabidopsis thaliana	Mycobacterium tuberculosis	2q49	3vos	0.181	3.04	Same EC3
P9WNX5	Q6AV34	1.2.1.11	1.2.1.38	Mycobacterium tuberculosis	Oryza sativa	3vos	2cvo	0.164	3.03	Same EC3
P0A8Y5	O50129	3.1.3.23	3.1.3.18	Escherichia coli	Pyrococcus horikoshii	1rkq	1wr8	0.243	3.02	Same EC3
P34059	P51691	3.1.6.4	3.1.6.1	Homo sapiens	Pseudomonas aeruginosa	4fdj	5aj9	0.276	3.01	Same EC3
P0A8N5	O57980	6.1.1.6	6.1.1.22	Escherichia coli	Pyrococcus horikoshii	5yzx	1x56	0.224	3.01	Same EC3
Q51422	P04802	6.1.1.23	6.1.1.12	Pseudomonas aeruginosa	Saccharomyces cerevisiae	4wj4	1eov	0.236	3	Same EC3
P05089	Q9I3S3	3.5.3.1	3.5.3.7	Homo sapiens	Pseudomonas aeruginosa	4ie1	3nio	0.248	3	Same EC3
P0A8N3	O43776	6.1.1.6	6.1.1.22	Escherichia coli	Homo sapiens	1krt	5xix	0.195	3	Same EC3
Q8TD30	Q9X0Y2	2.6.1.2	2.6.1.1	Homo sapiens	Thermotoga maritima	3ihj	1o4s	0.207	2.99	Same EC3
P9WNX5	Q8ZKL8	1.2.1.11	1.2.1.38	Mycobacterium tuberculosis	Salmonella typhi	3vos	2g17	0.223	2.99	Same EC3
O48652	P00914	4.1.99.13	4.1.99.3	Arabidopsis thaliana	Escherichia coli	3fy4	1dnp	0.27	2.96	Same EC3
Q9BZX2	P9WPA7	2.7.1.48	2.7.1.33	Homo sapiens	Mycobacterium tuberculosis	1xrj	5xmb	0.226	2.91	Same EC3
P28241	Q9WZ26	1.1.1.41	1.1.1.85	Saccharomyces cerevisiae	Thermotoga maritima	3blx	1vlc	0.337	2.91	Same EC3
P23007	P9WPD5	2.3.3.1	2.3.3.16	Gallus gallus	Mycobacterium tuberculosis	6cts	4tvm	0.25	2.89	Same EC3
P52061	Q9BY32	3.6.1.66	3.6.1.9	Escherichia coli	Homo sapiens	2q16	4f95	0.268	2.87	Same EC3
P39130	Q9WZL1	3.2.1.67	3.2.1.20	Bacillus subtilis	Thermotoga maritima	3fef	1vjt	0.186	2.87	Same EC3
P0A6D5	Q9WYI1	1.1.1.282	1.1.1.25	Escherichia coli	Thermotoga maritima	1vi2	3u62	0.267	2.86	Same EC3
P0ABP8	O95045	2.4.2.1	2.4.2.3	Escherichia coli	Homo sapiens	5iu6	3p0f	0.208	2.85	Same EC3
Q9I3S3	P07824	3.5.3.7	3.5.3.1	Pseudomonas aeruginosa	Rattus norvegicus	3nio	5rla	0.245	2.84	Same EC3
Q9UBR1	P11436	3.5.1.6	3.5.1.4	Homo sapiens	Pseudomonas aeruginosa	6ftq	2uxy	0.189	2.84	Same EC3
P39138	Q9I3S3	3.5.3.1	3.5.3.7	Bacillus subtilis	Pseudomonas aeruginosa	6nfp	3nio	0.278	2.83	Same EC3
Q6PI48	O57980	6.1.1.12	6.1.1.22	Homo sapiens	Pyrococcus horikoshii	4ah6	1x56	0.229	2.82	Same EC3
P78540	Q9I3S3	3.5.3.1	3.5.3.7	Homo sapiens	Pseudomonas aeruginosa	4ixv	3nio	0.27	2.82	Same EC3
P0AEE3	O43464	3.4.21.107	3.4.21.108	Escherichia coli	Homo sapiens	6ew9	5wyn	0.344	2.82	Same EC3
P0A6I3	Q9BZX2	2.7.1.33	2.7.1.48	Escherichia coli	Homo sapiens	1sq5	1xrj	0.201	2.81	Same EC3
P00491	Q9HZK1	2.4.2.1	2.4.2.44	Homo sapiens	Pseudomonas aeruginosa	5ugf	3ozb	0.229	2.8	Same EC3
P39126	Q9WZ26	1.1.1.42	1.1.1.85	Bacillus subtilis	Thermotoga maritima	1hqs	1vlc	0.285	2.8	Same EC3
P9WFW3	O57980	6.1.1.23	6.1.1.22	Mycobacterium tuberculosis	Pyrococcus horikoshii	5w25	1x56	0.246	2.79	Same EC3
P0ABP8	Q16831	2.4.2.1	2.4.2.3	Escherichia coli	Homo sapiens	5iu6	3nbq	0.2	2.79	Same EC3
P39130	O33830	3.2.1.67	3.2.1.20	Bacillus subtilis	Thermotoga maritima	3fef	1obb	0.22	2.76	Same EC3
P50735	P00370	1.4.1.2	1.4.1.4	Bacillus subtilis	Escherichia coli	3k8z	4bht	0.265	2.75	Same EC3
P05089	Q9I6K2	3.5.3.1	3.5.3.17	Homo sapiens	Pseudomonas aeruginosa	4ie1	3niq	0.279	2.73	Same EC3
P50213	P37412	1.1.1.41	1.1.1.85	Homo sapiens	Salmonella typhi	5yvt	1cnz	0.333	2.73	Same EC3
P44427	P04642	1.1.1.37	1.1.1.27	Haemophilus influenzae	Rattus norvegicus	6bal	5es3	0.219	2.72	Same EC3
P30125	P50213	1.1.1.85	1.1.1.41	Escherichia coli	Homo sapiens	1cm7	5yvt	0.334	2.71	Same EC3
Q46829	Q75I93	3.2.1.86	3.2.1.21	Escherichia coli	Oryza sativa	2xhy	4qll	0.272	2.7	Same EC3
P15848	P51691	3.1.6.12	3.1.6.1	Homo sapiens	Pseudomonas aeruginosa	1fsu	5aj9	0.299	2.7	Same EC3
P23007	P80148	2.3.3.1	2.3.3.16	Gallus gallus	Sulfolobus solfataricus	6cts	1o7x	0.244	2.69	Same EC3
P9WNY5	Q8ZLV8	1.1.1.31	1.1.1.60	Mycobacterium tuberculosis	Salmonella typhi	5y8p	1vpd	0.318	2.68	Same EC3
P69503	P9WHK9	2.4.2.7	2.4.2.10	Escherichia coli	Mycobacterium tuberculosis	2dy0	5hkl	0.199	2.68	Same EC3
P17735	P9WPZ5	2.6.1.5	2.6.1.17	Homo sapiens	Mycobacterium tuberculosis	3dyd	2o0r	0.219	2.68	Same EC3
P46883	P19801	1.4.3.21	1.4.3.22	Escherichia coli	Homo sapiens	6ezz	3mph	0.226	2.67	Same EC3
Q46829	Q8L7J2	3.2.1.86	3.2.1.21	Escherichia coli	Oryza sativa	2xhy	3wbe	0.274	2.67	Same EC3
P44514	Q03154	3.5.1.18	3.5.1.14	Haemophilus influenzae	Homo sapiens	5vo3	1q7l	0.2	2.66	Same EC3
P55900	Q97VM5	2.6.1.52	2.6.1.51	Salmonella typhi	Sulfolobus solfataricus	3qm2	3zrr	0.143	2.66	Same EC3
Q9BXR0	O58843	2.4.2.29	2.4.2.48	Homo sapiens	Pyrococcus horikoshii	6h45	1j2b	0.204	2.66	Same EC3
P9WKK9	P28241	1.1.1.85	1.1.1.41	Mycobacterium tuberculosis	Saccharomyces cerevisiae	2g4o	3blx	0.291	2.65	Same EC3
Q16831	P50389	2.4.2.3	2.4.2.1	Homo sapiens	Sulfolobus solfataricus	3nbq	1jpv	0.207	2.64	Same EC3
P77806	P17735	2.6.1.88	2.6.1.5	Escherichia coli	Homo sapiens	1u08	3dyd	0.229	2.64	Same EC3
Q51422	O57980	6.1.1.23	6.1.1.22	Pseudomonas aeruginosa	Pyrococcus horikoshii	4wj4	1x56	0.264	2.63	Same EC3
P21889	O57980	6.1.1.12	6.1.1.22	Escherichia coli	Pyrococcus horikoshii	1il2	1x56	0.247	2.63	Same EC3
P78540	Q9I6K2	3.5.3.1	3.5.3.17	Homo sapiens	Pseudomonas aeruginosa	4ixv	3niq	0.246	2.62	Same EC3
P11926	P9WIU7	4.1.1.17	4.1.1.20	Homo sapiens	Mycobacterium tuberculosis	5bwa	2o0t	0.202	2.62	Same EC3
Q46829	Q9H227	3.2.1.86	3.2.1.21	Escherichia coli	Homo sapiens	2xhy	3vkk	0.267	2.62	Same EC3
P13714	P44427	1.1.1.27	1.1.1.37	Bacillus subtilis	Haemophilus influenzae	3pqf	6bal	0.22	2.61	Same EC3
O34598	Q12178	3.5.4.3	3.5.4.1	Bacillus subtilis	Saccharomyces cerevisiae	1wkq	2o3k	0.228	2.61	Same EC3
O95045	P50389	2.4.2.3	2.4.2.1	Homo sapiens	Sulfolobus solfataricus	3p0f	1jpv	0.211	2.6	Same EC3
Q9I6K2	P07824	3.5.3.17	3.5.3.1	Pseudomonas aeruginosa	Rattus norvegicus	3niq	5rla	0.242	2.6	Same EC3
Q9HZ66	Q97VM5	2.6.1.52	2.6.1.51	Pseudomonas aeruginosa	Sulfolobus solfataricus	4xk1	3zrr	0.142	2.6	Same EC3
P11926	Q9X1K5	4.1.1.17	4.1.1.20	Homo sapiens	Thermotoga maritima	5bwa	2yxx	0.241	2.59	Same EC3
P0A6L4	Q86XE5	4.1.3.3	4.1.3.16	Escherichia coli	Homo sapiens	4uui	3s5o	0.241	2.58	Same EC3
Q04178	Q8ZC05	2.4.2.8	2.4.2.22	Saccharomyces cerevisiae	Yersinia pestis	2xbu	5xtk	0.188	2.58	Same EC3
P0A9M5	Q04178	2.4.2.22	2.4.2.8	Escherichia coli	Saccharomyces cerevisiae	1nul	2xbu	0.187	2.58	Same EC3
Q9BY32	Q9WY06	3.6.1.9	3.6.1.66	Homo sapiens	Thermotoga maritima	4f95	3s86	0.267	2.56	Same EC3
P39138	Q9I6K2	3.5.3.1	3.5.3.17	Bacillus subtilis	Pseudomonas aeruginosa	6nfp	3niq	0.277	2.56	Same EC3
P28241	P37412	1.1.1.41	1.1.1.85	Saccharomyces cerevisiae	Salmonella typhi	3blx	1cnz	0.277	2.55	Same EC3
Q9BY32	O59580	3.6.1.9	3.6.1.66	Homo sapiens	Pyrococcus horikoshii	4f95	2zti	0.311	2.55	Same EC3
P78067	P25325	2.8.1.1	2.8.1.2	Escherichia coli	Homo sapiens	3ipp	4jgt	0.229	2.54	Same EC3
P9WHK9	P49435	2.4.2.10	2.4.2.7	Mycobacterium tuberculosis	Saccharomyces cerevisiae	5hkl	5vjp	0.152	2.53	Same EC3
P08200	Q9WZ26	1.1.1.42	1.1.1.85	Escherichia coli	Thermotoga maritima	9icd	1vlc	0.297	2.53	Same EC3
P43567	P55900	2.6.1.44	2.6.1.52	Saccharomyces cerevisiae	Salmonella typhi	2bkw	3qm2	0.122	2.53	Same EC3
P06721	P31373	4.4.1.8	4.4.1.1	Escherichia coli	Saccharomyces cerevisiae	4itx	1n8p	0.267	2.51	Same EC3
P9WQ73	P43567	2.6.1.52	2.6.1.44	Mycobacterium tuberculosis	Saccharomyces cerevisiae	3vom	2bkw	0.17	2.5	Same EC3
Q96255	P96060	2.6.1.52	2.6.1.37	Arabidopsis thaliana	Salmonella typhi	6czz	1m32	0.175	2.5	Same EC3
P23721	Q97VM5	2.6.1.52	2.6.1.51	Escherichia coli	Sulfolobus solfataricus	1bjo	3zrr	0.165	2.5	Same EC3
P39142	P07650	2.4.2.2	2.4.2.4	Bacillus subtilis	Escherichia coli	5oln	4lhm	0.439	2.5	Same EC3
P39633	P00370	1.4.1.2	1.4.1.4	Bacillus subtilis	Escherichia coli	3k92	4bht	0.296	2.49	Same EC3
P45563	Q97W94	2.4.2.1	2.4.2.28	Escherichia coli	Sulfolobus solfataricus	1yr3	3t94	0.198	2.49	Same EC3
P44427	P00338	1.1.1.37	1.1.1.27	Haemophilus influenzae	Homo sapiens	6bal	6bb3	0.212	2.49	Same EC3
P50213	Q9WZ26	1.1.1.41	1.1.1.85	Homo sapiens	Thermotoga maritima	5yvt	1vlc	0.339	2.48	Same EC3
Q96255	Q97VM5	2.6.1.52	2.6.1.51	Arabidopsis thaliana	Sulfolobus solfataricus	6czz	3zrr	0.18	2.48	Same EC3
P23721	P43567	2.6.1.52	2.6.1.44	Escherichia coli	Saccharomyces cerevisiae	1bjo	2bkw	0.13	2.48	Same EC3
P06721	P32929	4.4.1.8	4.4.1.1	Escherichia coli	Homo sapiens	4itx	5tt2	0.307	2.48	Same EC3
Q5HZ00	P22939	2.5.1.85	2.5.1.10	Arabidopsis thaliana	Escherichia coli	3aq0	1rqj	0.26	2.47	Same EC3
P13714	P40926	1.1.1.27	1.1.1.37	Bacillus subtilis	Homo sapiens	3pqf	4wlv	0.221	2.47	Same EC3
P13714	P61889	1.1.1.27	1.1.1.37	Bacillus subtilis	Escherichia coli	3pqf	5z3w	0.241	2.47	Same EC3
Q9HZ66	P43567	2.6.1.52	2.6.1.44	Pseudomonas aeruginosa	Saccharomyces cerevisiae	4xk1	2bkw	0.129	2.47	Same EC3
Q8ZPR4	Q9WYI1	1.1.1.282	1.1.1.25	Salmonella typhi	Thermotoga maritima	3t4e	3u62	0.283	2.47	Same EC3
P00491	Q97W94	2.4.2.1	2.4.2.28	Homo sapiens	Sulfolobus solfataricus	5ugf	3t94	0.203	2.45	Same EC3
P39126	P37412	1.1.1.42	1.1.1.85	Bacillus subtilis	Salmonella typhi	1hqs	1cnz	0.27	2.44	Same EC3
P00363	Q9YHT1	1.3.5.4	1.3.5.1	Escherichia coli	Gallus gallus	6b58	2wqy	0.408	2.43	Same EC3
Q06892	Q8ZH09	2.7.1.86	2.7.1.23	Saccharomyces cerevisiae	Yersinia pestis	3afo	4hao	0.275	2.43	Same EC3
P0A959	P17735	2.6.1.2	2.6.1.5	Escherichia coli	Homo sapiens	4cvq	3dyd	0.237	2.43	Same EC3
P31142	Q08686	2.8.1.2	2.8.1.1	Escherichia coli	Saccharomyces cerevisiae	1urh	3utn	0.287	2.41	Same EC3
Q06892	P65774	2.7.1.86	2.7.1.23	Saccharomyces cerevisiae	Salmonella typhi	3afo	2an1	0.26	2.38	Same EC3
P0A959	P9WPZ5	2.6.1.2	2.6.1.17	Escherichia coli	Mycobacterium tuberculosis	4cvq	2o0r	0.224	2.37	Same EC3
P07741	P9WHK9	2.4.2.7	2.4.2.10	Homo sapiens	Mycobacterium tuberculosis	6fd6	5hkl	0.146	2.36	Same EC3
Q93K97	O95848	3.6.1.13	3.6.1.45	Escherichia coli	Homo sapiens	1viq	3q91	0.243	2.35	Same EC3
P35914	P9WMK5	4.1.3.4	4.1.3.39	Homo sapiens	Mycobacterium tuberculosis	3mp5	4jn6	0.2	2.34	Same EC3
Q06892	Q9X255	2.7.1.86	2.7.1.23	Saccharomyces cerevisiae	Thermotoga maritima	3afo	1yt5	0.246	2.34	Same EC3
P9WKK7	Q56062	4.1.3.1	4.1.3.30	Mycobacterium tuberculosis	Salmonella typhi	5dql	1ujq	0.242	2.34	Same EC3
O34873	P9WMK5	4.1.3.4	4.1.3.39	Bacillus subtilis	Mycobacterium tuberculosis	1ydo	4jn6	0.2	2.33	Same EC3
P41338	P0A2H7	2.3.1.9	2.3.1.16	Saccharomyces cerevisiae	Salmonella typhi	5xz5	3goa	0.359	2.33	Same EC3
P50213	P9WKK9	1.1.1.41	1.1.1.85	Homo sapiens	Mycobacterium tuberculosis	5yvt	2g4o	0.333	2.32	Same EC3
P31142	P9WHF7	2.8.1.2	2.8.1.1	Escherichia coli	Mycobacterium tuberculosis	1urh	3hzu	0.267	2.32	Same EC3
P77541	P9WKK7	4.1.3.30	4.1.3.1	Escherichia coli	Mycobacterium tuberculosis	1xg4	5dql	0.261	2.32	Same EC3
Q45070	P04062	3.2.1.136	3.2.1.45	Bacillus subtilis	Homo sapiens	3kl5	5lvx	0.18	2.31	Same EC3
P93832	P39126	1.1.1.85	1.1.1.42	Arabidopsis thaliana	Bacillus subtilis	5j34	1hqs	0.28	2.3	Same EC3
P08200	P28241	1.1.1.42	1.1.1.41	Escherichia coli	Saccharomyces cerevisiae	9icd	3blx	0.278	2.3	Same EC3
P50735	P00367	1.4.1.2	1.4.1.3	Bacillus subtilis	Homo sapiens	3k8z	6dqg	0.345	2.3	Same EC3
O75390	P80148	2.3.3.1	2.3.3.16	Homo sapiens	Sulfolobus solfataricus	5uzr	1o7x	0.232	2.28	Same EC3
P68398	Q12178	3.5.4.33	3.5.4.1	Escherichia coli	Saccharomyces cerevisiae	1z3a	2o3k	0.295	2.28	Same EC3
P44539	Q86XE5	4.1.3.3	4.1.3.16	Haemophilus influenzae	Homo sapiens	1f7b	3s5o	0.203	2.28	Same EC3
P45563	Q13126	2.4.2.1	2.4.2.28	Escherichia coli	Homo sapiens	1yr3	5tc8	0.226	2.25	Same EC3
P39126	P28241	1.1.1.42	1.1.1.41	Bacillus subtilis	Saccharomyces cerevisiae	1hqs	3blx	0.323	2.25	Same EC3
P9WQ73	Q97VM5	2.6.1.52	2.6.1.51	Mycobacterium tuberculosis	Sulfolobus solfataricus	3vom	3zrr	0.206	2.25	Same EC3
O57980	P04802	6.1.1.22	6.1.1.12	Pyrococcus horikoshii	Saccharomyces cerevisiae	1x56	1eov	0.299	2.25	Same EC3
P9WQ73	P96060	2.6.1.52	2.6.1.37	Mycobacterium tuberculosis	Salmonella typhi	3vom	1m32	0.171	2.23	Same EC3
P00370	P00367	1.4.1.4	1.4.1.3	Escherichia coli	Homo sapiens	4bht	6dqg	0.25	2.22	Same EC3
P0A715	Q9WYH8	2.5.1.55	2.5.1.54	Escherichia coli	Thermotoga maritima	1x8f	4grs	0.261	2.21	Same EC3
O34598	P68398	3.5.4.3	3.5.4.33	Bacillus subtilis	Escherichia coli	1wkq	1z3a	0.351	2.21	Same EC3
Q42524	P9WQ37	6.2.1.12	6.2.1.3	Arabidopsis thaliana	Mycobacterium tuberculosis	3tsy	3t5c	0.256	2.19	Same EC3
P31937	Q8ZLV8	1.1.1.31	1.1.1.60	Homo sapiens	Salmonella typhi	2i9p	1vpd	0.332	2.18	Same EC3
P0A959	Q9X0Y2	2.6.1.2	2.6.1.1	Escherichia coli	Thermotoga maritima	4cvq	1o4s	0.273	2.18	Same EC3
P00370	P96110	1.4.1.4	1.4.1.3	Escherichia coli	Thermotoga maritima	4bht	2tmg	0.308	2.17	Same EC3
P61889	P04642	1.1.1.37	1.1.1.27	Escherichia coli	Rattus norvegicus	5z3w	5es3	0.239	2.17	Same EC3
Q47690	Q93088	2.1.1.10	2.1.1.5	Escherichia coli	Homo sapiens	5dmn	4m3p	0.222	2.16	Same EC3
P53555	P12995	2.6.1.105	2.6.1.62	Bacillus subtilis	Escherichia coli	3du4	1s0a	0.338	2.16	Same EC3
Q47690	O09171	2.1.1.10	2.1.1.5	Escherichia coli	Rattus norvegicus	5dmn	1umy	0.211	2.15	Same EC3
P12998	P22557	2.3.1.47	2.3.1.37	Escherichia coli	Homo sapiens	2g6w	6hrh	0.295	2.15	Same EC3
P00337	P44427	1.1.1.27	1.1.1.37	Gallus gallus	Haemophilus influenzae	5k0z	6bal	0.195	2.15	Same EC3
P39126	P9WKK9	1.1.1.42	1.1.1.85	Bacillus subtilis	Mycobacterium tuberculosis	1hqs	2g4o	0.334	2.14	Same EC3
P39633	P00367	1.4.1.2	1.4.1.3	Bacillus subtilis	Homo sapiens	3k92	6dqg	0.344	2.14	Same EC3
P9WHV7	Q06892	2.7.1.23	2.7.1.86	Mycobacterium tuberculosis	Saccharomyces cerevisiae	1y3i	3afo	0.255	2.14	Same EC3
P61889	P00337	1.1.1.37	1.1.1.27	Escherichia coli	Gallus gallus	5z3w	5k0z	0.204	2.13	Same EC3
P39126	P50213	1.1.1.42	1.1.1.41	Bacillus subtilis	Homo sapiens	1hqs	5yvt	0.361	2.13	Same EC3
P08200	P9WKK9	1.1.1.42	1.1.1.85	Escherichia coli	Mycobacterium tuberculosis	9icd	2g4o	0.302	2.13	Same EC3
P61889	P00338	1.1.1.37	1.1.1.27	Escherichia coli	Homo sapiens	5z3w	6bb3	0.236	2.12	Same EC3
P13714	Q9P9L2	1.1.1.27	1.1.1.37	Bacillus subtilis	Haloferax volcanii	3pqf	4bgu	0.353	2.11	Same EC3
P37468	Q9UNQ2	2.1.1.182	2.1.1.183	Bacillus subtilis	Homo sapiens	6ifw	1zq9	0.327	2.11	Same EC3
P9WNG3	P20582	2.3.1.180	2.3.1.230	Mycobacterium tuberculosis	Pseudomonas aeruginosa	2qx1	3h78	0.287	2.1	Same EC3
P24752	P0A2H7	2.3.1.9	2.3.1.16	Homo sapiens	Salmonella typhi	2iby	3goa	0.343	2.09	Same EC3
P43567	P96060	2.6.1.44	2.6.1.37	Saccharomyces cerevisiae	Salmonella typhi	2bkw	1m32	0.188	2.09	Same EC3
P25325	P9WHF7	2.8.1.2	2.8.1.1	Homo sapiens	Mycobacterium tuberculosis	4jgt	3hzu	0.271	2.08	Same EC3
P45251	Q9WYH8	2.5.1.55	2.5.1.54	Haemophilus influenzae	Thermotoga maritima	1o60	4grs	0.256	2.08	Same EC3
P93832	P08200	1.1.1.85	1.1.1.42	Arabidopsis thaliana	Escherichia coli	5j34	9icd	0.275	2.06	Same EC3
O58843	Q9X1P7	2.4.2.48	2.4.2.29	Pyrococcus horikoshii	Thermotoga maritima	1j2b	2ash	0.251	2.06	Same EC3
P17735	Q9X0Y2	2.6.1.5	2.6.1.1	Homo sapiens	Thermotoga maritima	3dyd	1o4s	0.251	2.06	Same EC3
P53555	Q9I700	2.6.1.105	2.6.1.18	Bacillus subtilis	Pseudomonas aeruginosa	3du4	4bq0	0.289	2.04	Same EC3
P96060	Q97VM5	2.6.1.37	2.6.1.51	Salmonella typhi	Sulfolobus solfataricus	1m32	3zrr	0.227	2.04	Same EC3
P39451	Q04894	1.1.1.1	1.1.1.2	Escherichia coli	Saccharomyces cerevisiae	4gkv	1q1n	0.26	2.04	Same EC3
Q01415	O58107	2.7.1.157	2.7.1.6	Homo sapiens	Pyrococcus horikoshii	2a2d	2dej	0.253	2.03	Same EC3
P00813	Q9I6Y4	3.5.4.4	3.5.4.2	Homo sapiens	Pseudomonas aeruginosa	3iar	3pbm	0.258	2.03	Same EC3
P0AAI5	P9WQD7	2.3.1.179	2.3.1.41	Escherichia coli	Mycobacterium tuberculosis	3i8p	2gp6	0.354	2.03	Same EC3
Q9P9L2	P07195	1.1.1.37	1.1.1.27	Haloferax volcanii	Homo sapiens	4bgu	1t2f	0.323	2.01	Same EC3
P44427	P07195	1.1.1.37	1.1.1.27	Haemophilus influenzae	Homo sapiens	6bal	1t2f	0.205	2.01	Same EC3
P61889	P07195	1.1.1.37	1.1.1.27	Escherichia coli	Homo sapiens	5z3w	1t2f	0.218	2.01	Same EC3
P25325	P9WHF9	2.8.1.2	2.8.1.1	Homo sapiens	Mycobacterium tuberculosis	4jgt	3hwi	0.265	1.99	Same EC3
P60472	P9WFF5	2.5.1.31	2.5.1.68	Escherichia coli	Mycobacterium tuberculosis	5cqj	2vg1	0.33	1.98	Same EC3
Q00796	O58389	1.1.1.14	1.1.1.103	Homo sapiens	Pyrococcus horikoshii	1pl8	2dfv	0.284	1.97	Same EC3
P31142	P9WHF9	2.8.1.2	2.8.1.1	Escherichia coli	Mycobacterium tuberculosis	1urh	3hwi	0.279	1.97	Same EC3
P08200	P50213	1.1.1.42	1.1.1.41	Escherichia coli	Homo sapiens	9icd	5yvt	0.347	1.97	Same EC3
Q46857	P15121	1.1.1.274	1.1.1.21	Escherichia coli	Homo sapiens	1mzr	5ouk	0.385	1.97	Same EC3
P39633	P96110	1.4.1.2	1.4.1.3	Bacillus subtilis	Thermotoga maritima	3k92	2tmg	0.485	1.97	Same EC3
P9WQD7	G3XDA2	2.3.1.41	2.3.1.179	Mycobacterium tuberculosis	Pseudomonas aeruginosa	2gp6	4jpf	0.351	1.96	Same EC3
Q13825	P9WNN9	4.2.1.18	4.2.1.17	Homo sapiens	Mycobacterium tuberculosis	2zqr	4fjw	0.346	1.95	Same EC3
P39142	Q7CP66	2.4.2.2	2.4.2.4	Bacillus subtilis	Salmonella typhi	5oln	5ey3	0.434	1.95	Same EC3
P0AFC0	P50583	3.6.1.67	3.6.1.17	Escherichia coli	Homo sapiens	2o5w	4ijx	0.244	1.95	Same EC3
O34340	P9WQD7	2.3.1.179	2.3.1.41	Bacillus subtilis	Mycobacterium tuberculosis	4ls8	2gp6	0.36	1.94	Same EC3
P45855	P0A2H7	2.3.1.9	2.3.1.16	Bacillus subtilis	Salmonella typhi	5lp7	3goa	0.371	1.94	Same EC3
P77806	Q9X0Y2	2.6.1.88	2.6.1.1	Escherichia coli	Thermotoga maritima	1u08	1o4s	0.295	1.94	Same EC3
Q13825	P96404	4.2.1.18	4.2.1.17	Homo sapiens	Mycobacterium tuberculosis	2zqr	5kjp	0.341	1.92	Same EC3
Q56WD9	P45855	2.3.1.16	2.3.1.9	Arabidopsis thaliana	Bacillus subtilis	2wu9	5lp7	0.395	1.89	Same EC3
P77581	P04181	2.6.1.81	2.6.1.13	Escherichia coli	Homo sapiens	4ade	5vwo	0.321	1.89	Same EC3
P9WPZ5	Q9X0Y2	2.6.1.17	2.6.1.1	Mycobacterium tuberculosis	Thermotoga maritima	2o0r	1o4s	0.264	1.87	Same EC3
Q9BWD1	P0A2H7	2.3.1.9	2.3.1.16	Homo sapiens	Salmonella typhi	1wl5	3goa	0.414	1.87	Same EC3
P43567	Q97VM5	2.6.1.44	2.6.1.51	Saccharomyces cerevisiae	Sulfolobus solfataricus	2bkw	3zrr	0.345	1.86	Same EC3
P0AB74	P9WQA3	4.1.2.40	4.1.2.13	Escherichia coli	Mycobacterium tuberculosis	1gvf	4lv4	0.247	1.85	Same EC3
P34439	P9WNP7	1.1.1.35	1.1.1.157	Caenorhabditis elegans	Mycobacterium tuberculosis	4j0f	6hrd	0.356	1.84	Same EC3
P77806	P9WPZ5	2.6.1.88	2.6.1.17	Escherichia coli	Mycobacterium tuberculosis	1u08	2o0r	0.377	1.81	Same EC3
Q9P9L2	P04642	1.1.1.37	1.1.1.27	Haloferax volcanii	Rattus norvegicus	4bgu	5es3	0.337	1.8	Same EC3
P10515	O06159	2.3.1.12	2.3.1.168	Homo sapiens	Mycobacterium tuberculosis	6ct0	3l60	0.317	1.78	Same EC3
Q56WD9	P76461	2.3.1.16	2.3.1.9	Arabidopsis thaliana	Escherichia coli	2wu9	5f38	0.431	1.76	Same EC3
Q46857	P14550	1.1.1.274	1.1.1.2	Escherichia coli	Homo sapiens	1mzr	2alr	0.398	1.76	Same EC3
Q9ZFK4	Q9WYH8	2.5.1.55	2.5.1.54	Pseudomonas aeruginosa	Thermotoga maritima	4lu0	4grs	0.269	1.76	Same EC3
P06715	Q16881	1.8.1.7	1.8.1.9	Escherichia coli	Homo sapiens	1geu	3qfb	0.364	1.76	Same EC3
P0AAI5	P9WQD9	2.3.1.179	2.3.1.41	Escherichia coli	Mycobacterium tuberculosis	3i8p	5ld8	0.408	1.75	Same EC3
P15034	P40051	3.4.11.9	3.4.11.26	Escherichia coli	Saccharomyces cerevisiae	2v3z	6a9v	0.326	1.75	Same EC3
P76461	P09110	2.3.1.9	2.3.1.16	Escherichia coli	Homo sapiens	5f38	2iik	0.434	1.75	Same EC3
P06715	O89049	1.8.1.7	1.8.1.9	Escherichia coli	Rattus norvegicus	1geu	4kpr	0.353	1.73	Same EC3
P45855	P09110	2.3.1.9	2.3.1.16	Bacillus subtilis	Homo sapiens	5lp7	2iik	0.402	1.73	Same EC3
P9WQD9	G3XDA2	2.3.1.41	2.3.1.179	Mycobacterium tuberculosis	Pseudomonas aeruginosa	5ld8	4jpf	0.386	1.73	Same EC3
P77555	O59028	1.1.1.350	1.1.1.37	Escherichia coli	Pyrococcus horikoshii	4h8a	1v9n	0.34	1.72	Same EC3
P0AB77	P22557	2.3.1.29	2.3.1.37	Escherichia coli	Homo sapiens	1fc4	6hrh	0.317	1.72	Same EC3
Q9P9L2	P00338	1.1.1.37	1.1.1.27	Haloferax volcanii	Homo sapiens	4bgu	6bb3	0.343	1.71	Same EC3
P50735	P96110	1.4.1.2	1.4.1.3	Bacillus subtilis	Thermotoga maritima	3k8z	2tmg	0.5	1.71	Same EC3
P40051	Q7CGS9	3.4.11.26	3.4.11.9	Saccharomyces cerevisiae	Yersinia pestis	6a9v	4pv4	0.329	1.7	Same EC3
P04181	Q9X2A5	2.6.1.13	2.6.1.11	Homo sapiens	Thermotoga maritima	5vwo	2ord	0.349	1.7	Same EC3
O34340	P9WQD9	2.3.1.179	2.3.1.41	Bacillus subtilis	Mycobacterium tuberculosis	4ls8	5ld8	0.39	1.7	Same EC3
O34340	Q7CJB1	2.3.1.179	2.3.1.41	Bacillus subtilis	Yersinia pestis	4ls8	3oyt	0.427	1.69	Same EC3
P0AF24	O33194	3.1.3.5	3.1.3.21	Escherichia coli	Mycobacterium tuberculosis	2c4n	4i9g	0.266	1.67	Same EC3
P0A1F6	P50389	2.4.2.3	2.4.2.1	Salmonella typhi	Sulfolobus solfataricus	4ogk	1jpv	0.294	1.64	Same EC3
P9WNY5	Q9I5I6	1.1.1.31	1.1.1.387	Mycobacterium tuberculosis	Pseudomonas aeruginosa	5y8p	3q3c	0.46	1.63	Same EC3
P0AB77	P09950	2.3.1.29	2.3.1.37	Escherichia coli	Saccharomyces cerevisiae	1fc4	5txt	0.332	1.63	Same EC3
P00337	Q9P9L2	1.1.1.27	1.1.1.37	Gallus gallus	Haloferax volcanii	5k0z	4bgu	0.321	1.63	Same EC3
P12998	P09950	2.3.1.47	2.3.1.37	Escherichia coli	Saccharomyces cerevisiae	2g6w	5txt	0.285	1.61	Same EC3
P42588	Q9X2A5	2.6.1.82	2.6.1.11	Escherichia coli	Thermotoga maritima	5x3f	2ord	0.377	1.6	Same EC3
P42588	P04181	2.6.1.82	2.6.1.13	Escherichia coli	Homo sapiens	5x3f	5vwo	0.315	1.58	Same EC3
P25856	P0A9B6	1.2.1.13	1.2.1.72	Arabidopsis thaliana	Escherichia coli	3rvd	2xf8	0.42	1.56	Same EC3
O34340	P0A953	2.3.1.179	2.3.1.41	Bacillus subtilis	Escherichia coli	4ls8	5kof	0.412	1.52	Same EC3
P12758	P50389	2.4.2.3	2.4.2.1	Escherichia coli	Sulfolobus solfataricus	3kvv	1jpv	0.304	1.52	Same EC3
P21889	P9WFW3	6.1.1.12	6.1.1.23	Escherichia coli	Mycobacterium tuberculosis	1il2	5w25	0.475	1.52	Same EC3
P02794	Q9X0L2	1.16.3.1	1.16.3.2	Homo sapiens	Thermotoga maritima	6ftv	1z4a	0.315	1.44	Same EC3
P45855	P42765	2.3.1.9	2.3.1.16	Bacillus subtilis	Homo sapiens	5lp7	4c2k	0.418	1.43	Same EC3
Q16836	P9WNP7	1.1.1.35	1.1.1.157	Homo sapiens	Mycobacterium tuberculosis	3rqs	6hrd	0.404	1.42	Same EC3
P05091	Q9HTJ1	1.2.1.3	1.2.1.8	Homo sapiens	Pseudomonas aeruginosa	5l13	6bpg	0.421	1.4	Same EC3
Q13126	Q9HZK1	2.4.2.28	2.4.2.44	Homo sapiens	Pseudomonas aeruginosa	5tc8	3ozb	0.305	1.39	Same EC3
Q9HZK1	Q97W94	2.4.2.44	2.4.2.28	Pseudomonas aeruginosa	Sulfolobus solfataricus	3ozb	3t94	0.345	1.34	Same EC3
P0A998	P02794	1.16.3.2	1.16.3.1	Escherichia coli	Homo sapiens	4ztt	6ftv	0.233	1.33	Same EC3
P31937	Q9I5I6	1.1.1.31	1.1.1.387	Homo sapiens	Pseudomonas aeruginosa	2i9p	3q3c	0.427	1.22	Same EC3
P76461	P42765	2.3.1.9	2.3.1.16	Escherichia coli	Homo sapiens	5f38	4c2k	0.434	1.21	Same EC3
P77581	Q9X2A5	2.6.1.81	2.6.1.11	Escherichia coli	Thermotoga maritima	4ade	2ord	0.406	1.13	Same EC3
P42316	P76459	2.8.3.5	2.8.3.8	Bacillus subtilis	Escherichia coli	3cdk	5dbn	0.453	1.05	Same EC3
P42316	P76459	2.8.3.5	2.8.3.8	Bacillus subtilis	Escherichia coli	3cdk	5dbn	0.453	1.05	Same EC3
P25856	P0A9B2	1.2.1.13	1.2.1.12	Arabidopsis thaliana	Escherichia coli	3rvd	5za0	0.48	0.99	Same EC3
P25526	P51649	1.2.1.79	1.2.1.24	Escherichia coli	Homo sapiens	3jz4	2w8r	0.555	0.95	Same EC3
P48452	P62942	3.1.3.16	5.2.1.8	Bos taurus	Homo sapiens	1tco	2dg3	0.108	5.1	Same Fold
O94760	P08078	3.5.3.18	2.1.4.2	Homo sapiens	Streptomyces griseus	2jai	1bwd	0.154	2.83	Same Fold
Q91V12	P0A6Q3	3.1.2.2	4.2.1.59	Mus musculus	Escherichia coli	2v1o	4keh	0.099	2.09	Same Fold
P9WIC1	O53512	5.4.99.5	2.5.1.54	Mycobacterium tuberculosis	Mycobacterium tuberculosis	2vkl	2w1a	0.081	3.56	Same Fold
P62942	P48452	5.2.1.8	3.1.3.16	Homo sapiens	Bos taurus	1j4h	1tco	0.042	5.17	Same Fold
P13633	P05024	2.7.13.3	3.6.3.9	Rhizobium meliloti	Sus scrofa	4gkg	3b8e	0.039	2.65	Same Fold
Q9Y233	C9X208	3.1.4.17	1.8.4.14	Homo sapiens	Neisseria meningitidis	2zmf	3mmh	0.178	3.08	Same Fold
P29476	Q12923	1.14.13.39	3.1.3.48	Rattus norvegicus	Homo sapiens	1qau	2m10	0.302	2.4	Same Fold
P03366	P0A7Y4	2.7.7.49	3.1.26.4	Human immunodeficiency virus	Escherichia coli	4qag	1goa	0.262	2.03	Same Fold
Q46079	Q9F5I8	4.2.2.19	3.2.1.157	Pedobacter heparinus	Alteromonas fortis	1ofl	1ktw	0.092	4	Same Fold
Q9UBP0	D7NQS8	3.6.4.3	2.4.1.16	Homo sapiens	Saprolegnia monoica	3eab	2mpk	0.101	2.87	Same Fold
Q9UNP9	P38919	5.2.1.8	3.6.4.13	Homo sapiens	Homo sapiens	3mdf	2xb2	0.08	4.49	Same Fold
A7XNI2	Q6V1L5	3.2.2.24	2.7.2.8	Azospirillum brasilense	Synechococcus elongatus	3o5t	2jj4	0.093	6.39	Same Fold
O29912	Q97W02	3.1.26.4	2.7.7.7	Archaeoglobus fulgidus	Sulfolobus solfataricus	3p83	3fds	0.076	6.57	Same Fold
P06213	P10686	2.7.10.1	3.1.4.11	Homo sapiens	Rattus norvegicus	1rqq	4k44	0.078	4.81	Same Fold
P07953	P07738	3.1.3.46	5.4.2.4	Rattus norvegicus	Homo sapiens	1c7z	2hhj	0.213	2.68	Same Fold
Q8LTE6	P00573	3.5.1.28	2.7.7.6	Bacillus phage Gamma	Enterobacteria phage T7	2l47	1aro	0.051	5.99	Same Fold
Q06520	P56255	2.8.2.14	3.6.4.12	Homo sapiens	Geobacillus stearothermophilus	4ifb	1qhh	0.035	5.44	Same Fold
P31749	Q05193	2.7.11.1	3.6.5.5	Homo sapiens	Homo sapiens	2uzs	1dyn	0.173	2.29	Same Fold
P03366	Q14191	2.7.7.49	3.6.4.12	Human immunodeficiency virus	Homo sapiens	4qag	2fbv	0.034	4.65	Same Fold
P25052	P06762	3.5.99.2	1.14.99.3	Bacillus subtilis	Rattus norvegicus	2qcx	1ulx	0.117	3.57	Same Fold
P26213	Q3SAG3	3.2.1.15	4.2.2.18	Aspergillus niger	Bacillus sp.	1nhc	2inv	0.108	2.75	Same Fold
P04412	P00736	2.7.10.1	3.4.21.41	Drosophila melanogaster	Homo sapiens	3ltg	1apq	0.025	3.77	Same Fold
P37268	P13513	2.5.1.21	4.2.3.6	Homo sapiens	Fusarium sporotrichioides	3lee	2ps4	0.081	5.16	Same Fold
P28834	Q8X607	1.1.1.41	2.7.11.5	Saccharomyces cerevisiae	Escherichia coli	3blx	3lcb	0.062	7.02	Same Fold
B3VH91	P31327	4.2.3.3	6.3.4.16	Thermus sp. GH5	Homo sapiens	2x8w	2yvq	0.148	2.77	Same Fold
O42807	Q12053	3.1.1.73	2.3.1.221	Aspergillus niger	Aspergillus parasiticus	2hl6	3ils	0.111	4.11	Same Fold
Q9Z4P9	P49354	3.2.1.101	2.5.1.58	Bacillus circulans	Homo sapiens	4d4c	1mzc	0.037	5.32	Same Fold
P13674	P33981	1.14.11.2	2.7.12.1	Homo sapiens	Homo sapiens	1tjc	4h7y	0.114	3.15	Same Fold
Q9RB42	Q8GZD5	4.2.2.11	2.4.1.207	Corynebacterium sp.	Populus tremula	1uai	1umz	0.064	3.31	Same Fold
P29476	O14936	1.14.13.39	2.7.11.1	Rattus norvegicus	Homo sapiens	1qau	1kwa	0.159	2.23	Same Fold
Q84CU3	Q13907	3.6.1.13	5.3.3.2	Thermus thermophilus	Homo sapiens	1v8w	2i6k	0.156	3.05	Same Fold
P00736	P00533	3.4.21.41	2.7.10.1	Homo sapiens	Homo sapiens	1apq	3njp	0.077	3.77	Same Fold
Q8RCQ6	P0AC81	5.1.99.1	4.4.1.5	Caldanaerobacter subterraneus	Escherichia coli	3gm5	1fa5	0.188	3.71	Same Fold
P17169	P0A7B8	2.6.1.16	3.4.25.2	Escherichia coli	Escherichia coli	1xff	1hqy	0.165	3.1	Same Fold
P56221	P07445	4.2.1.94	5.3.3.1	Magnaporthe oryzae	Pseudomonas putida	5std	1w6y	0.089	2.63	Same Fold
Q97W94	Q99TQ0	2.4.2.28	3.2.2.9	Sulfolobus solfataricus	Staphylococcus aureus	3t94	4gmh	0.127	2.47	Same Fold
Q60048	Q7A827	3.6.3.3	1.14.99.48	Listeria monocytogenes	Staphylococcus aureus	2aj0	3lgm	0.149	3.23	Same Fold
Q13976	Q8GXV5	2.7.11.12	3.5.3.26	Homo sapiens	Arabidopsis thaliana	4ku7	4e2q	0.097	3.79	Same Fold
P14324	P13513	2.5.1.10	4.2.3.6	Homo sapiens	Fusarium sporotrichioides	3n5j	2ps8	0.081	4.32	Same Fold
Q5F9K6	Q00511	3.5.4.16	1.7.3.3	Neisseria gonorrhoeae	Aspergillus flavus	3d2o	4fsk	0.071	3.56	Same Fold
P48452	Q9NWM8	3.1.3.16	5.2.1.8	Bos taurus	Homo sapiens	1tco	4dip	0.026	5.16	Same Fold
Q9HKT1	Q9Y285	2.7.7.63	6.1.1.20	Thermoplasma acidophilum	Homo sapiens	2c8m	3l4g	0.044	3.99	Same Fold
Q9X0X3	Q6NY42	6.3.5.3	3.4.19.9	Thermotoga maritima	Danio rerio	3d54	4l95	0.047	6.33	Same Fold
O66187	Q7SID2	3.5.5.8	4.2.1.84	Thiobacillus thioparus	Pseudonocardia thermophila	2dd5	3vyh	0.076	5.51	Same Fold
P42419	Q9WYJ7	5.3.99.11	3.1.21.2	Bacillus subtilis	Thermotoga maritima	1i60	2x7v	0.173	3.47	Same Fold
P47811	P30307	2.7.11.24	3.1.3.48	Mus musculus	Homo sapiens	3tg1	3op3	0.043	6.15	Same Fold
P29350	O60942	3.1.3.48	2.7.7.50	Homo sapiens	Homo sapiens	4grz	2c46	0.119	2.82	Same Fold
Q05193	P25098	3.6.5.5	2.7.11.15	Homo sapiens	Homo sapiens	2dyn	1bak	0.161	3.31	Same Fold
Q6TEC1	Q13907	3.6.1.62	5.3.3.2	Xenopus laevis	Homo sapiens	2a8t	2icj	0.154	2.78	Same Fold
O15047	P38919	2.1.1.43	3.6.4.13	Homo sapiens	Homo sapiens	3s8s	2j0q	0.097	4.22	Same Fold
P22337	Q03131	1.14.19.2	2.3.1.94	Ricinus communis	Saccharopolyspora erythraea	2xz0	2ju1	0.108	3.98	Same Fold
P30138	P71079	2.7.7.73	1.3.1.104	Escherichia coli	Bacillus subtilis	1zfn	3oid	0.152	3.95	Same Fold
Q75WP3	E0XN39	4.2.2.3	3.2.1.73	Sphingomonas sp. A1	Paecilomyces sp.	2za9	3wdv	0.067	3.67	Same Fold
P17169	P0A7B8	2.6.1.16	3.4.25.2	Escherichia coli	Escherichia coli	1xfg	1ned	0.154	3.43	Same Fold
P49597	Q67A25	3.1.3.16	4.2.1.78	Arabidopsis thaliana	Thalictrum flavum	3jrq	2vq5	0.074	4.94	Same Fold
P63086	P42575	2.7.11.24	3.4.22.55	Rattus norvegicus	Homo sapiens	3zu7	2p2c	0.083	5.43	Same Fold
Q6V1L5	A7XNI2	2.7.2.8	3.2.2.24	Synechococcus elongatus	Azospirillum brasilense	2v5h	3o5t	0.109	6.12	Same Fold
P9WGT1	Q7A2Y4	1.1.1.53	4.2.1.115	Mycobacterium tuberculosis	Staphylococcus aureus	1nfq	3vvb	0.116	2.75	Same Fold
P63086	Q14790	2.7.11.24	3.4.22.61	Rattus norvegicus	Homo sapiens	3zu7	2y1l	0.061	5.24	Same Fold
Q2A4B6	Q6FNA9	6.3.1.5	2.7.7.2	Francisella tularensis	Candida glabrata	3fiu	3g5a	0.096	3.81	Same Fold
Q39249	P00735	1.10.99.3	3.4.21.5	Arabidopsis thaliana	Bos taurus	3cqn	1avg	0.103	3.26	Same Fold
P09394	P08954	3.1.4.46	4.6.1.13	Escherichia coli	Bacillus thuringiensis	1ydy	1t6m	0.107	4.86	Same Fold
P45723	P09394	4.6.1.13	3.1.4.46	Staphylococcus aureus	Escherichia coli	4i9j	1t8q	0.118	4.75	Same Fold
P13922	P0CI79	1.5.1.3	2.1.1.45	Plasmodium falciparum	Bacillus subtilis	3dga	1bkp	0.074	5.83	Same Fold
P29317	P38501	2.7.10.1	1.7.2.1	Homo sapiens	Alcaligenes faecalis	3czu	2p80	0.04	4.85	Same Fold
P0A731	P31327	4.2.3.3	6.3.4.16	Escherichia coli	Homo sapiens	1ik4	2yvq	0.184	3.15	Same Fold
P33981	P13674	2.7.12.1	1.14.11.2	Homo sapiens	Homo sapiens	4h7x	2v5f	0.111	3.21	Same Fold
Q04631	Q9Z4P9	2.5.1.58	3.2.1.101	Rattus norvegicus	Bacillus circulans	4gtp	4d4b	0.024	5.39	Same Fold
P05041	P0AEJ2	2.6.1.85	5.4.4.2	Escherichia coli	Escherichia coli	1k0e	3hwo	0.203	2.69	Same Fold
O15294	P53041	2.4.1.255	3.1.3.16	Homo sapiens	Homo sapiens	1w3b	1a17	0.173	2.89	Same Fold
P09622	P11182	1.8.1.4	2.3.1.168	Homo sapiens	Homo sapiens	2f5z	1zwv	0.091	3.36	Same Fold
Q9ZAG3	P00947	3.3.2.8	5.3.3.1	Rhodococcus erythropolis	Comamonas testosteroni	4r9l	1ohs	0.175	2.33	Same Fold
P52731	C9X208	3.1.4.35	1.8.4.14	Gallus gallus	Neisseria meningitidis	3dba	3mmh	0.116	3	Same Fold
P0A7B8	P17169	3.4.25.2	2.6.1.16	Escherichia coli	Escherichia coli	1ht1	1xfg	0.165	3.17	Same Fold
P0A8N3	O28303	6.1.1.6	3.6.4.8	Escherichia coli	Archaeoglobus fulgidus	1krs	2wg6	0.048	3.21	Same Fold
P68175	P27169	4.3.3.2	3.1.1.2	Rauvolfia serpentina	Homo sapiens	2fpc	1v04	0.134	3.4	Same Fold
P00740	P00533	3.4.21.22	2.7.10.1	Homo sapiens	Homo sapiens	3lc3	3njp	0.066	6.49	Same Fold
P49916	P09874	6.5.1.1	2.4.2.30	Homo sapiens	Homo sapiens	3qvg	2cok	0.077	2.5	Same Fold
Q03131	P0AEK4	2.3.1.94	1.3.1.9	Saccharopolyspora erythraea	Escherichia coli	2ju1	2fhs	0.058	4.83	Same Fold
Q04631	Q9Z4P9	2.5.1.58	3.2.1.101	Rattus norvegicus	Bacillus circulans	4gtm	4d4d	0.03	5.56	Same Fold
P49916	P09874	6.5.1.1	2.4.2.30	Homo sapiens	Homo sapiens	3qvg	2cok	0.077	2.5	Same Fold
Q9BU02	Q7CH76	3.6.1.28	4.6.1.1	Homo sapiens	Yersinia pestis	3tvl	3n0y	0.164	2.82	Same Fold
Q96DE0	Q13907	3.6.1.62	5.3.3.2	Homo sapiens	Homo sapiens	2xsq	2icj	0.127	2.7	Same Fold
P54646	P45974	2.7.11.1	3.4.19.12	Homo sapiens	Homo sapiens	2ltu	2dak	0.111	3.22	Same Fold
P48452	P62942	3.1.3.16	5.2.1.8	Bos taurus	Homo sapiens	1tco	1nsg	0.086	5	Same Fold
Q8PXZ6	P06132	2.1.1.247	4.1.1.37	Methanosarcina mazei	Homo sapiens	4ay8	3gvw	0.231	2.46	Same Fold
O66187	P13448	3.5.5.8	4.2.1.84	Thiobacillus thioparus	Rhodococcus erythropolis	2dxc	3a8g	0.068	5.15	Same Fold
P32170	A4VVI4	5.3.1.14	4.2.1.8	Escherichia coli	Streptococcus suis	1de5	3bdk	0.095	3.75	Same Fold
P00698	Q03526	3.2.1.17	2.7.10.2	Gallus gallus	Mus musculus	3ulr	2k7a	0.024	4.14	Same Fold
P10515	P0ABD8	2.3.1.12	6.4.1.2	Homo sapiens	Escherichia coli	2dne	1a6x	0.296	1.57	Same Fold
P49789	P9WMK9	3.6.1.29	2.7.7.53	Homo sapiens	Mycobacterium tuberculosis	2fit	3ano	0.287	2.08	Same Fold
O15357	P06213	3.1.3.86	2.7.10.1	Homo sapiens	Homo sapiens	2mk2	1rqq	0.056	4.89	Same Fold
P61875	O29912	2.7.7.7	3.1.26.4	Pyrococcus furiosus	Archaeoglobus fulgidus	3a2f	3p83	0.06	6.42	Same Fold
Q8X607	P08200	2.7.11.5	1.1.1.42	Escherichia coli	Escherichia coli	4p69	1grp	0.047	7.32	Same Fold
P0A006	Q9X180	1.20.4.1	2.7.13.3	Staphylococcus aureus	Thermotoga maritima	1ljl	3a0r	0.052	5.3	Same Fold
B1IS70	P31057	4.1.2.52	2.1.2.11	Escherichia coli	Escherichia coli	4b5t	1m3u	0.061	3.01	Same Fold
Q39249	P00735	1.10.99.3	3.4.21.5	Arabidopsis thaliana	Bos taurus	3cqr	1avg	0.067	3.55	Same Fold
P9WP53	P21890	2.5.1.113	1.18.1.2	Mycobacterium tuberculosis	Nostoc sp.	3dwg	1ewy	0.066	4.9	Same Fold
Q9X180	P74313	2.7.13.3	1.20.4.1	Thermotoga maritima	Synechocystis sp.	3a0r	2l18	0.039	5.06	Same Fold
O32220	Q7A827	3.6.3.54	1.14.99.48	Bacillus subtilis	Staphylococcus aureus	1opz	2zdp	0.056	3.36	Same Fold
O53512	P9WIC1	2.5.1.54	5.4.99.5	Mycobacterium tuberculosis	Mycobacterium tuberculosis	2w1a	2vkl	0.081	3.56	Same Fold
Q60860	P08011	4.4.1.20	2.5.1.18	Mus musculus	Rattus norvegicus	4nta	2h8a	0.134	2.58	Same Fold
O28303	Q9V011	3.6.4.8	6.1.1.10	Archaeoglobus fulgidus	Pyrococcus abyssi	2wg6	1mkh	0.123	2.75	Same Fold
Q12923	O14936	3.1.3.48	2.7.11.1	Homo sapiens	Homo sapiens	2m10	1kwa	0.2	2.37	Same Fold
Q03131	P22337	2.3.1.94	1.14.19.2	Saccharopolyspora erythraea	Ricinus communis	2ju1	2xz0	0.108	3.98	Same Fold
P13650	Q7SIG4	1.1.5.2	3.1.8.2	Acinetobacter calcoaceticus	Loligo vulgaris	1cq1	2ias	0.101	3.3	Same Fold
Q8GZD5	P00690	2.4.1.207	3.2.1.1	Populus tremula	Sus scrofa	1umz	1dhk	0.034	5.99	Same Fold
P13674	P33981	1.14.11.2	2.7.12.1	Homo sapiens	Homo sapiens	2v5f	4b94	0.111	3.24	Same Fold
P17169	P0A7B8	2.6.1.16	3.4.25.2	Escherichia coli	Escherichia coli	1xfg	4g4e	0.148	3.22	Same Fold
P33981	P53041	2.7.12.1	3.1.3.16	Homo sapiens	Homo sapiens	4h7y	2bug	0.172	3.05	Same Fold
P10845	Q13188	3.4.24.69	2.7.11.1	Clostridium botulinum	Homo sapiens	1xtg	4lgd	0.065	6.62	Same Fold
P17169	P0A7B8	2.6.1.16	3.4.25.2	Escherichia coli	Escherichia coli	1xfg	1hqy	0.165	3.08	Same Fold
P24182	P32099	6.3.4.14	2.7.7.63	Escherichia coli	Escherichia coli	4hr7	3a7a	0.043	6.49	Same Fold
Q9F1Y6	P14324	4.2.3.118	2.5.1.10	Streptomyces coelicolor	Homo sapiens	3v1x	4nfj	0.077	3.72	Same Fold
P31570	P00459	2.5.1.17	1.18.6.1	Salmonella typhimurium	Azotobacter vinelandii	1g5r	2c8v	0.144	4.45	Same Fold
P21524	Q38HX4	1.17.4.1	4.1.1.83	Saccharomyces cerevisiae	Clostridium scatologenes	2cvv	2yaj	0.103	5.09	Same Fold
O14684	P08011	5.3.99.3	2.5.1.18	Homo sapiens	Rattus norvegicus	3dww	2h8a	0.205	1.68	Same Fold
P13633	P05024	2.7.13.3	3.6.3.9	Rhizobium meliloti	Sus scrofa	4gkg	3b8e	0.039	2.65	Same Fold
P49789	P9WMK9	3.6.1.29	2.7.7.53	Homo sapiens	Mycobacterium tuberculosis	2fit	3ano	0.287	2.08	Same Fold
C9X208	Q8CG03	1.8.4.14	3.1.4.35	Neisseria meningitidis	Mus musculus	3mmh	2k31	0.172	2.87	Same Fold
P29476	O14936	1.14.13.39	2.7.11.1	Rattus norvegicus	Homo sapiens	1b8q	1kwa	0.163	2.67	Same Fold
Q9BV47	O60942	3.1.3.16	2.7.7.50	Homo sapiens	Homo sapiens	4hrf	2c46	0.145	2.88	Same Fold
P55210	P63086	3.4.22.60	2.7.11.24	Homo sapiens	Rattus norvegicus	4jb8	3zu7	0.102	5.13	Same Fold
P56221	P07445	4.2.1.94	5.3.3.1	Magnaporthe oryzae	Pseudomonas putida	5std	2inx	0.083	2.69	Same Fold
Q38HX4	P09373	4.1.1.83	2.3.1.54	Clostridium scatologenes	Escherichia coli	2y8n	3pfl	0.196	2.96	Same Fold
Q9UR08	A9JQL9	4.2.3.9	2.5.1.96	Aspergillus terreus	Staphylococcus aureus	3bnx	3adz	0.067	4.29	Same Fold
Q13907	O95848	5.3.3.2	3.6.1.45	Homo sapiens	Homo sapiens	2ick	3q91	0.119	2.76	Same Fold
P13922	P08773	1.5.1.3	2.1.2.8	Plasmodium falciparum	Enterobacteria phage T4	1j3j	1b49	0.058	5.78	Same Fold
Q52VH2	P0DJQ5	3.4.11.25	2.3.1.35	Sphingosinicella xenopeptidilytica	Streptomyces clavuligerus	3n2w	2v4i	0.12	3.8	Same Fold
P51584	Q54873	3.2.1.8	4.2.2.1	Clostridium thermocellum	Streptococcus pneumoniae	1h6x	4d0q	0.088	3.13	Same Fold
P29477	P62577	1.14.13.39	2.3.1.28	Mus musculus	Escherichia coli	1noc	1pd5	0.057	5.53	Same Fold
Q54764	P07798	4.1.99.5	1.16.3.1	Synechococcus elongatus	Lithobates catesbeiana	4rc6	3re7	0.108	3.17	Same Fold
Q936X2	Q9X0Z9	3.5.1.54	6.3.5.7	Pseudomonas sp.	Thermotoga maritima	4cp8	3al0	0.275	2.09	Same Fold
P09373	Q38HX4	2.3.1.54	4.1.1.83	Escherichia coli	Clostridium scatologenes	1mzo	2y8n	0.196	2.97	Same Fold
P29317	P0A444	2.7.10.1	1.10.3.9	Homo sapiens	Thermosynechococcus elongatus	2k9y	1s5l	0.121	1.92	Same Fold
Q8RCQ6	Q04760	5.1.99.1	4.4.1.5	Caldanaerobacter subterraneus	Homo sapiens	3gm5	1qip	0.217	3.78	Same Fold
Q00534	P55210	2.7.11.22	3.4.22.60	Homo sapiens	Homo sapiens	1bi8	4lsz	0.116	5.16	Same Fold
P13674	P53041	1.14.11.2	3.1.3.16	Homo sapiens	Homo sapiens	2v5f	1a17	0.1	1.76	Same Fold
Q39249	P00735	1.10.99.3	3.4.21.5	Arabidopsis thaliana	Bos taurus	3cqn	1avg	0.103	3.26	Same Fold
A7XNI2	Q9SCL7	3.2.2.24	2.7.2.8	Azospirillum brasilense	Arabidopsis thaliana	3o5t	4usj	0.087	6.27	Same Fold
O05927	Q9HAN9	1.8.4.10	2.7.7.1	Pseudomonas aeruginosa	Homo sapiens	2goy	1kqo	0.04	5.2	Same Fold
O14936	P29476	2.7.11.1	1.14.13.39	Homo sapiens	Rattus norvegicus	1kwa	1b8q	0.163	2.67	Same Fold
O35215	P14174	4.1.1.84	5.3.2.1	Mus musculus	Homo sapiens	3ker	2ooz	0.281	1.2	Same Fold
P03366	Q5SJC4	2.7.7.49	3.1.22.4	Human immunodeficiency virus	Thermus thermophilus	4qag	4ld0	0.112	4.28	Same Fold
Q8E9N3	Q8X607	1.1.1.85	2.7.11.5	Shewanella oneidensis	Escherichia coli	3vl3	3lcb	0.06	6.66	Same Fold
P0AEK4	Q03131	1.3.1.9	2.3.1.94	Escherichia coli	Saccharopolyspora erythraea	2fhs	2ju2	0.073	4.36	Same Fold
Q5LH68	B3EYM8	2.4.1.281	3.2.1.99	Bacteroides fragilis	Geobacillus stearothermophilus	3wat	3d61	0.084	3.76	Same Fold
Q9ZAG3	P56221	3.3.2.8	4.2.1.94	Rhodococcus erythropolis	Magnaporthe oryzae	1nww	5std	0.102	2.91	Same Fold
P0A7B8	P17169	3.4.25.2	2.6.1.16	Escherichia coli	Escherichia coli	4g4e	1xff	0.148	3.23	Same Fold
Q99KK2	P45314	2.7.7.43	3.1.3.45	Mus musculus	Haemophilus influenzae	3ewi	4hgp	0.273	2.21	Same Fold
P0DJQ5	Q52VH2	2.3.1.35	3.4.11.25	Streptomyces clavuligerus	Sphingosinicella xenopeptidilytica	2yep	3n5i	0.12	3.75	Same Fold
Q9F5I8	Q3SAG3	3.2.1.157	4.2.2.18	Alteromonas fortis	Bacillus sp.	1h80	2inu	0.129	3.61	Same Fold
Q8GZD5	Q9RGX8	2.4.1.207	3.2.1.81	Populus tremula	Zobellia galactanivorans	1umz	1o4z	0.141	3.14	Same Fold
P05055	P0A8N3	2.7.7.8	6.1.1.6	Escherichia coli	Escherichia coli	1sro	1krt	0.069	3.84	Same Fold
P48452	P62942	3.1.3.16	5.2.1.8	Bos taurus	Homo sapiens	1tco	1fkt	0.086	5.06	Same Fold
P38501	P54764	1.7.2.1	2.7.10.1	Alcaligenes faecalis	Homo sapiens	2p80	2wo2	0.069	4.48	Same Fold
P29317	P0A444	2.7.10.1	1.10.3.9	Homo sapiens	Thermosynechococcus elongatus	2k9y	1s5l	0.121	1.92	Same Fold
P09394	P45723	3.1.4.46	4.6.1.13	Escherichia coli	Staphylococcus aureus	1ydy	4f2b	0.123	4.83	Same Fold
P05024	P13633	3.6.3.9	2.7.13.3	Sus scrofa	Rhizobium meliloti	3b8e	4gkg	0.039	2.65	Same Fold
Q02724	Q13164	3.4.22.68	2.7.11.24	Saccharomyces cerevisiae	Homo sapiens	1euv	4ic7	0.062	6.06	Same Fold
P49915	Q6NY42	6.3.5.2	3.4.19.9	Homo sapiens	Danio rerio	2vpi	4l8y	0.117	2.58	Same Fold
Q8X655	P9WH11	1.13.11.4	5.1.3.13	Escherichia coli	Mycobacterium tuberculosis	2d40	1pm7	0.053	5.62	Same Fold
Q81QQ0	P05041	5.4.4.2	2.6.1.85	Bacillus anthracis	Escherichia coli	3os6	1k0g	0.194	3.25	Same Fold
C9X208	Q9Y233	1.8.4.14	3.1.4.17	Neisseria meningitidis	Homo sapiens	3mmh	2zmf	0.178	3.08	Same Fold
P0ABD8	P20708	6.4.1.2	2.3.1.61	Escherichia coli	Azotobacter vinelandii	1bdo	1ghj	0.2	1.77	Same Fold
P17252	P47712	2.7.11.13	3.1.1.4	Homo sapiens	Homo sapiens	4dnl	1bci	0.265	2.45	Same Fold
Q00277	Q51948	1.11.1.9	5.99.1.4	Schistosoma mansoni	Pseudomonas putida	2wgr	2imf	0.085	3.21	Same Fold
P06762	P25052	1.14.99.3	3.5.99.2	Rattus norvegicus	Bacillus subtilis	4mec	1yaf	0.117	3.68	Same Fold
Q9REI7	Q13976	1.13.11.41	2.7.11.12	Alcaligenes sp.	Homo sapiens	4p9g	4ku8	0.072	3.99	Same Fold
Q9BMI9	Q9T0I8	2.4.2.1	3.2.2.9	Schistosoma mansoni	Arabidopsis thaliana	1tcu	2qtt	0.109	3.76	Same Fold
A7XNI2	Q9SCL7	3.2.2.24	2.7.2.8	Azospirillum brasilense	Arabidopsis thaliana	3o5t	4usj	0.087	6.27	Same Fold
P30046	P14174	4.1.1.84	5.3.2.1	Homo sapiens	Homo sapiens	4q3f	3wnr	0.325	1.14	Same Fold
P30046	P14174	4.1.1.84	5.3.2.1	Homo sapiens	Homo sapiens	4q3f	4gro	0.316	1.17	Same Fold
Q84CN9	P07738	3.1.3.8	5.4.2.4	Klebsiella pneumoniae	Homo sapiens	2wu0	2hhj	0.161	4.54	Same Fold
P42404	P44862	5.3.1.27	4.2.1.126	Bacillus subtilis	Haemophilus influenzae	1viv	1nri	0.15	2.87	Same Fold
O66937	Q7X9A9	2.4.1.25	3.2.1.149	Aquifex aeolicus	Camellia sinensis	1tz7	3wq5	0.072	5.01	Same Fold
Q5F9K6	Q00511	3.5.4.16	1.7.3.3	Neisseria gonorrhoeae	Aspergillus flavus	3d2o	3plm	0.071	3.52	Same Fold
Q03723	P30044	2.4.99.18	1.11.1.15	Saccharomyces cerevisiae	Homo sapiens	3g7y	2vl2	0.119	2.93	Same Fold
P10547	P08839	3.4.24.75	2.7.3.9	Staphylococcus simulans	Escherichia coli	4qpb	2mp0	0.057	5.43	Same Fold
Q9HKT1	Q9Y285	2.7.7.63	6.1.1.20	Thermoplasma acidophilum	Homo sapiens	3r07	3l4g	0.05	4.22	Same Fold
P0AEJ2	P05041	5.4.4.2	2.6.1.85	Escherichia coli	Escherichia coli	3hwo	1k0e	0.203	2.69	Same Fold
P45974	P54646	3.4.19.12	2.7.11.1	Homo sapiens	Homo sapiens	2dak	2ltu	0.111	3.22	Same Fold
P40818	Q13163	3.4.19.12	2.7.12.2	Homo sapiens	Homo sapiens	3n3k	2o2v	0.079	4.18	Same Fold
Q9Y233	C9X208	3.1.4.17	1.8.4.14	Homo sapiens	Neisseria meningitidis	2zmf	3mmh	0.178	3.08	Same Fold
P49916	P09874	6.5.1.1	2.4.2.30	Homo sapiens	Homo sapiens	1in1	2cok	0.082	2.32	Same Fold
Q57764	P00780	4.1.1.19	3.4.21.62	Methanocaldococcus jannaschii	Bacillus licheniformis	1mt1	1r0r	0.065	3.23	Same Fold
O14684	Q16873	5.3.99.3	4.4.1.20	Homo sapiens	Homo sapiens	4al0	2pno	0.155	2.72	Same Fold
P9WNP5	P80244	4.1.3.36	3.4.21.92	Mycobacterium tuberculosis	Bacillus subtilis	3t8b	3tt7	0.132	3.24	Same Fold
Q13043	P10845	2.7.11.1	3.4.24.69	Homo sapiens	Clostridium botulinum	4oh8	1xtg	0.033	1.94	Same Fold
Q9Y285	Q9HKT1	6.1.1.20	2.7.7.63	Homo sapiens	Thermoplasma acidophilum	3l4g	3r07	0.05	4.22	Same Fold
P07464	P40881	2.3.1.18	4.2.1.1	Escherichia coli	Methanosarcina thermophila	1kqa	3ou9	0.188	3.41	Same Fold
P13633	P05024	2.7.13.3	3.6.3.9	Rhizobium meliloti	Sus scrofa	4gkg	3b8e	0.039	2.65	Same Fold
Q16873	O14684	4.4.1.20	5.3.99.3	Homo sapiens	Homo sapiens	4jc7	4al0	0.162	2.71	Same Fold
P39058	P59337	2.3.1.175	3.8.1.5	Acremonium chrysogenum	Bradyrhizobium diazoefficiens	2vav	3afi	0.145	3.71	Same Fold
Q837U5	P08078	3.5.3.12	2.1.4.2	Enterococcus faecalis	Streptomyces griseus	2jer	1bwd	0.13	3.23	Same Fold
O94760	P08078	3.5.3.18	2.1.4.2	Homo sapiens	Streptomyces griseus	3i4a	1bwd	0.156	2.88	Same Fold
Q05871	Q8YNV6	5.3.3.8	3.7.1.7	Saccharomyces cerevisiae	Nostoc sp.	1hno	2j5s	0.124	2.5	Same Fold
P49916	P09874	6.5.1.1	2.4.2.30	Homo sapiens	Homo sapiens	3qvg	2cok	0.077	2.5	Same Fold
Q03723	P36969	2.4.99.18	1.11.1.12	Saccharomyces cerevisiae	Homo sapiens	3g7y	2gs3	0.067	3.04	Same Fold
P96578	Q9ZFE7	5.3.1.15	1.13.11.54	Bacillus subtilis	Klebsiella oxytoca	2y0o	2hji	0.195	3.18	Same Fold
P00573	P06653	2.7.7.6	3.5.1.28	Enterobacteria phage T7	Streptococcus pneumoniae	1aro	4ivv	0.093	5.44	Same Fold
P38501	P29317	1.7.2.1	2.7.10.1	Alcaligenes faecalis	Homo sapiens	2p80	3mbw	0.039	6.1	Same Fold
Q9Z4P9	Q02293	3.2.1.101	2.5.1.58	Bacillus circulans	Rattus norvegicus	4d4c	1fpp	0.087	4.26	Same Fold
P0AES6	O34757	5.99.1.3	2.7.13.3	Escherichia coli	Bacillus subtilis	1aj6	3ehg	0.19	2.33	Same Fold
P04058	P37023	3.1.1.7	2.7.11.30	Torpedo californica	Homo sapiens	1fss	2lcr	0.07	4.79	Same Fold
P06653	P00573	3.5.1.28	2.7.7.6	Streptococcus pneumoniae	Enterobacteria phage T7	4ivv	1aro	0.093	5.44	Same Fold
Q9Z4P9	Q04631	3.2.1.101	2.5.1.58	Bacillus circulans	Rattus norvegicus	4d4a	1n4r	0.049	5.55	Same Fold
P09373	O33839	2.3.1.54	1.17.4.1	Escherichia coli	Thermotoga maritima	1h17	1xjf	0.087	4.24	Same Fold
Q67A25	P49597	4.2.1.78	3.1.3.16	Thalictrum flavum	Arabidopsis thaliana	2vq5	3jrq	0.074	4.94	Same Fold
P45723	P09394	4.6.1.13	3.1.4.46	Staphylococcus aureus	Escherichia coli	4i8y	1ydy	0.118	4.89	Same Fold
P20708	P24182	2.3.1.61	6.3.4.14	Azotobacter vinelandii	Escherichia coli	1ghk	4hr7	0.156	4.07	Same Fold
Q03131	O29370	2.3.1.94	1.5.1.40	Saccharopolyspora erythraea	Archaeoglobus fulgidus	2fr1	1jax	0.159	4.57	Same Fold
Q8WZ42	P10845	2.7.11.1	3.4.24.69	Homo sapiens	Clostridium botulinum	1waa	3v0a	0.137	3.81	Same Fold
O15922	Q96LI5	4.2.99.18	3.1.13.4	Leishmania major	Homo sapiens	2j63	3ngq	0.124	3.78	Same Fold
Q16832	Q8XM24	2.7.10.1	3.2.1.50	Homo sapiens	Clostridium perfringens	2z4f	4a41	0.135	2.81	Same Fold
Q6V1L5	A7XNI2	2.7.2.8	3.2.2.24	Synechococcus elongatus	Azospirillum brasilense	2jj4	3o5t	0.093	6.39	Same Fold
Q13569	Q13164	3.2.2.29	2.7.11.24	Homo sapiens	Homo sapiens	2d07	4ic7	0.048	5.3	Same Fold
O14684	P08011	5.3.99.3	2.5.1.18	Homo sapiens	Rattus norvegicus	3dww	2h8a	0.205	1.68	Same Fold
Q5LH68	B3EYM8	2.4.1.281	3.2.1.99	Bacteroides fragilis	Geobacillus stearothermophilus	3was	3d60	0.084	3.75	Same Fold
O29675	P00639	4.2.99.18	3.1.21.1	Archaeoglobus fulgidus	Bos taurus	2voa	2dnj	0.15	2.84	Same Fold
P00523	P19174	2.7.10.2	3.1.4.11	Gallus gallus	Homo sapiens	4omo	1hsq	0.345	2.35	Same Fold
P17854	P19836	1.8.4.8	2.7.7.15	Escherichia coli	Rattus norvegicus	1sur	4mvc	0.085	4.56	Same Fold
P13674	P53041	1.14.11.2	3.1.3.16	Homo sapiens	Homo sapiens	2v5f	1a17	0.1	1.76	Same Fold
O87172	Q1XH05	2.4.1.25	3.2.1.182	Thermus thermophilus	Triticum aestivum	2owc	3ais	0.061	5.29	Same Fold
P11182	P09622	2.3.1.168	1.8.1.4	Homo sapiens	Homo sapiens	1zwv	3rnm	0.079	3.52	Same Fold
Q9BV47	O60942	3.1.3.16	2.7.7.50	Homo sapiens	Homo sapiens	2e0t	2c46	0.161	2.89	Same Fold
P80561	Q9NXS2	3.4.11.24	2.3.2.5	Streptomyces griseus	Homo sapiens	1f2o	3pb6	0.201	2.09	Same Fold
P9WI79	P27169	2.7.11.1	3.1.1.2	Mycobacterium tuberculosis	Homo sapiens	1rwl	1v04	0.142	2.71	Same Fold
P09394	P34024	3.1.4.46	4.6.1.13	Escherichia coli	Listeria monocytogenes	1ydy	1aod	0.11	4.47	Same Fold
Q8KZM4	P30138	1.1.1.103	2.7.7.73	Flavobacterium frigidimaris	Escherichia coli	2yy7	1zfn	0.094	4.06	Same Fold
P25098	Q05193	2.7.11.15	3.6.5.5	Homo sapiens	Homo sapiens	1bak	2dyn	0.161	3.31	Same Fold
P00698	P06241	3.2.1.17	2.7.10.2	Gallus gallus	Homo sapiens	3ulr	1zbj	0.158	3.97	Same Fold
Q9ZMY2	P0A1F6	3.2.2.30	2.4.2.3	Helicobacter pylori	Salmonella typhimurium	4p54	2oec	0.174	3.05	Same Fold
Q84G06	P76469	3.11.1.3	4.1.2.53	Variovorax sp.	Escherichia coli	2hjp	2vws	0.12	3.38	Same Fold
Q8YNV6	P9WNP5	3.7.1.7	4.1.3.36	Nostoc sp.	Mycobacterium tuberculosis	2j5g	3t8b	0.193	2.92	Same Fold
Q46079	P26214	4.2.2.19	3.2.1.15	Pedobacter heparinus	Aspergillus niger	1ofm	1czf	0.07	3.24	Same Fold
D7GXG0	Q8GZD5	3.2.1.178	2.4.1.207	Zobellia galactanivorans	Populus tremula	4ate	1un1	0.089	2.84	Same Fold
P05024	P13633	3.6.3.9	2.7.13.3	Sus scrofa	Rhizobium meliloti	3b8e	4gkg	0.039	2.65	Same Fold
P04075	Q8G907	4.1.2.13	1.1.99.38	Homo sapiens	Bacillus circulans	2ald	4m7t	0.053	5.45	Same Fold
P02794	Q54764	1.16.3.1	4.1.99.5	Homo sapiens	Synechococcus elongatus	1fha	4rc6	0.086	3.39	Same Fold
P9WMK9	P49789	2.7.7.53	3.6.1.29	Mycobacterium tuberculosis	Homo sapiens	3ano	4fit	0.287	1.96	Same Fold
P94368	P06999	4.2.1.136	2.7.1.11	Bacillus subtilis	Escherichia coli	3rq5	3uqd	0.119	3.6	Same Fold
Q8PXZ6	P06132	2.1.1.247	4.1.1.37	Methanosarcina mazei	Homo sapiens	4ay8	1r3w	0.229	2.34	Same Fold
Q13569	P41743	3.2.2.29	2.7.11.13	Homo sapiens	Homo sapiens	1wyw	1wmh	0.056	4.53	Same Fold
Q13188	P10845	2.7.11.1	3.4.24.69	Homo sapiens	Clostridium botulinum	4lgd	1xtg	0.065	6.62	Same Fold
P0A884	P13922	2.1.1.45	1.5.1.3	Escherichia coli	Plasmodium falciparum	1zpr	3dg8	0.071	6.37	Same Fold
P00590	Q03133	3.1.1.74	2.3.1.94	Fusarium solani	Saccharopolyspora erythraea	3esb	1kez	0.151	4.26	Same Fold
P23470	P00918	3.1.3.48	4.2.1.1	Homo sapiens	Homo sapiens	3jxh	1cnh	0.297	1.68	Same Fold
Q12923	P29476	3.1.3.48	1.14.13.39	Homo sapiens	Rattus norvegicus	2m0z	1qau	0.306	2.58	Same Fold
P09874	P49916	2.4.2.30	6.5.1.1	Homo sapiens	Homo sapiens	2cok	3pc7	0.066	2.56	Same Fold
Q15746	Q9Y5Z0	2.7.11.18	3.4.23.45	Homo sapiens	Homo sapiens	2cqv	3zlq	0.039	4.86	Same Fold
P13674	O15294	1.14.11.2	2.4.1.255	Homo sapiens	Homo sapiens	2v5f	1w3b	0.207	1.51	Same Fold
P37268	Q55012	2.5.1.21	4.2.3.7	Homo sapiens	Streptomyces exfoliatus	1ezf	1ps1	0.084	4.64	Same Fold
Q54AI1	P25052	1.14.99.3	3.5.99.2	Corynebacterium diphtheriae	Bacillus subtilis	2z68	2qcx	0.117	3.6	Same Fold
P0A6Q3	Q1EMV2	4.2.1.59	3.1.2.29	Escherichia coli	Streptomyces cattleya	1mkb	3p2q	0.086	2.47	Same Fold
P0ABD3	Q54764	1.16.3.1	4.1.99.5	Escherichia coli	Synechococcus elongatus	3e1o	4rc6	0.193	2.42	Same Fold
P21816	Q8GXV5	1.13.11.20	3.5.3.26	Rattus norvegicus	Arabidopsis thaliana	4iez	4e2s	0.074	3.23	Same Fold
P00772	Q15303	3.4.21.36	2.7.10.1	Sus scrofa	Homo sapiens	1eai	3u7u	0.06	6.44	Same Fold
P20932	P58687	1.1.99.31	4.2.1.10	Pseudomonas putida	Salmonella typhimurium	3giy	3l2i	0.084	3.93	Same Fold
P00780	Q57764	3.4.21.62	4.1.1.19	Bacillus licheniformis	Methanocaldococcus jannaschii	1yu6	1mt1	0.067	3.17	Same Fold
P38501	P29317	1.7.2.1	2.7.10.1	Alcaligenes faecalis	Homo sapiens	2p80	3mbw	0.039	6.1	Same Fold
P40347	P49333	3.1.3.48	2.7.13.3	Saccharomyces cerevisiae	Arabidopsis thaliana	1d1q	1dcf	0.081	3.49	Same Fold
O35215	P14174	4.1.1.84	5.3.2.1	Mus musculus	Homo sapiens	3ker	3dji	0.281	1.16	Same Fold
P21802	O60911	2.7.10.1	3.4.22.43	Homo sapiens	Homo sapiens	1djs	3h6s	0.069	6.24	Same Fold
Q8GWW7	P08078	3.5.3.12	2.1.4.2	Arabidopsis thaliana	Streptomyces griseus	3h7k	1bwd	0.135	3.41	Same Fold
P13569	P48736	3.6.3.49	2.7.1.153	Homo sapiens	Homo sapiens	1xmj	1he8	0.065	6.54	Same Fold
Q9WYJ7	A4VVI4	3.1.21.2	4.2.1.8	Thermotoga maritima	Streptococcus suis	2x7w	3bdk	0.106	3.68	Same Fold
P00736	P04412	3.4.21.41	2.7.10.1	Homo sapiens	Drosophila melanogaster	1apq	3ltf	0.025	3.79	Same Fold
Q91ZI8	P07237	1.97.1.11	5.3.4.1	Mus musculus	Homo sapiens	4tr4	1bjx	0.074	3.34	Same Fold
Q00511	Q5F9K6	1.7.3.3	3.5.4.16	Aspergillus flavus	Neisseria gonorrhoeae	3pk3	3d2o	0.071	3.51	Same Fold
P49597	Q67A25	3.1.3.16	4.2.1.78	Arabidopsis thaliana	Thalictrum flavum	3jrq	2vq5	0.074	4.94	Same Fold
P17655	P0DKX7	3.4.22.53	4.6.1.1	Homo sapiens	Bordetella pertussis	1kfx	2col	0.057	6.73	Same Fold
P00766	Q57764	3.4.21.1	4.1.1.19	Bos taurus	Methanocaldococcus jannaschii	1cgi	1n13	0.062	3.77	Same Fold
P03366	P07339	2.7.7.49	3.4.23.5	Human immunodeficiency virus	Homo sapiens	1gnn	1lyw	0.145	2.38	Same Fold
Q54873	P54756	4.2.2.1	2.7.10.1	Streptococcus pneumoniae	Homo sapiens	4d0q	4et7	0.119	3.41	Same Fold
P13650	P9WI79	1.1.5.2	2.7.11.1	Acinetobacter calcoaceticus	Mycobacterium tuberculosis	1qbi	1rwi	0.135	2.81	Same Fold
O66187	P13448	3.5.5.8	4.2.1.84	Thiobacillus thioparus	Rhodococcus erythropolis	2zzd	2zpb	0.081	5.1	Same Fold
P17169	P0A7B8	2.6.1.16	3.4.25.2	Escherichia coli	Escherichia coli	1xfg	1ht2	0.165	3.08	Same Fold
P40881	P26841	4.2.1.1	2.3.1.28	Methanosarcina thermophila	Pseudomonas aeruginosa	1thj	2xat	0.138	3.78	Same Fold
P00573	P06653	2.7.7.6	3.5.1.28	Enterobacteria phage T7	Streptococcus pneumoniae	1aro	4ivv	0.093	5.44	Same Fold
Q9Y285	Q9HKT1	6.1.1.20	2.7.7.63	Homo sapiens	Thermoplasma acidophilum	3l4g	2c7i	0.057	4.19	Same Fold
P37268	P13513	2.5.1.21	4.2.3.6	Homo sapiens	Fusarium sporotrichioides	3v66	1yyr	0.08	5.1	Same Fold
P23921	P09373	1.17.4.1	2.3.1.54	Homo sapiens	Escherichia coli	3hne	1h17	0.098	4.48	Same Fold
Q9HKT1	Q9Y285	2.7.7.63	6.1.1.20	Thermoplasma acidophilum	Homo sapiens	2c8m	3l4g	0.044	3.99	Same Fold
O54161	Q43998	3.2.1.55	2.4.1.10	Streptomyces coelicolor	Gluconacetobacter diazotrophicus	3wn2	1w18	0.089	3.48	Same Fold
P0DJQ5	Q52VH2	2.3.1.35	3.4.11.25	Streptomyces clavuligerus	Sphingosinicella xenopeptidilytica	2v4i	3n2w	0.12	3.8	Same Fold
P10845	Q13043	3.4.24.69	2.7.11.1	Clostridium botulinum	Homo sapiens	1xtg	4oh8	0.033	1.94	Same Fold
O05927	P19836	1.8.4.10	2.7.7.15	Pseudomonas aeruginosa	Rattus norvegicus	2goy	3hl4	0.098	4.35	Same Fold
P54577	P05055	6.1.1.1	2.7.7.8	Homo sapiens	Escherichia coli	1ntg	1sro	0.123	3.05	Same Fold
O05927	P31663	1.8.4.10	6.3.2.1	Pseudomonas aeruginosa	Escherichia coli	2goy	3guz	0.109	3.97	Same Fold
Q13907	Q84CU3	5.3.3.2	3.6.1.13	Homo sapiens	Thermus thermophilus	2icj	1v8y	0.144	3.03	Same Fold
Q46372	Q9ZAG3	1.14.12.18	3.3.2.8	Comamonas testosteroni	Rhodococcus erythropolis	3gzx	4r9k	0.068	4.63	Same Fold
Q03723	P30101	2.4.99.18	5.3.4.1	Saccharomyces cerevisiae	Homo sapiens	3ga4	2alb	0.148	2.38	Same Fold
P38501	P29320	1.7.2.1	2.7.10.1	Alcaligenes faecalis	Homo sapiens	2p80	4l0p	0.081	4.26	Same Fold
Q9BU02	Q7CH76	3.6.1.28	4.6.1.1	Homo sapiens	Yersinia pestis	3tvl	2fjt	0.152	3.06	Same Fold
P53041	P13674	3.1.3.16	1.14.11.2	Homo sapiens	Homo sapiens	2bug	2v5f	0.09	1.82	Same Fold
P0AFG6	P09622	2.3.1.61	1.8.1.4	Escherichia coli	Homo sapiens	2btg	1zy8	0.065	2.81	Same Fold
