# Supplementary material for: Molecular function limits divergent protein evolution on planetary timescales
Source: eLife. 2019 Sep 18;8:e39705. doi: 10.7554/eLife.39705 (PMC6750897; doi:10.7554/eLife.39705)
Supplement: Supplementary file 3. [file elife-39705-supp3.xlsx]

## Sheet: Sheet1
Supplementary file 3. Average relative growth rate change of amino acid substitutions in the FolA protein of E. coli
Position	Start	2	3	4	5	6	7	8	9	10	11	12	13	14	15	16	17	18	19	20	21	22	23	24	25	26	27	28	29	30	31	32	33	34	35	36	37	38	39	40	41	42	43	44	45	46	47	48	49
Codon	ATG	ATC	AGT	CTG	ATT	GCG	GCG	TTA	GCG	GTA	GAT	CGC	GTT	ATC	GGC	ATG	GAA	AAC	GCC	ATG	CCG	TGG	AAC	CTG	CCT	GCC	GAT	CTC	GCC	TGG	TTT	AAA	CGC	AAC	ACC	TTA	AAT	AAA	CCC	GTG	ATT	ATG	GGC	CGC	CAT	ACC	TGG	GAA	TCA
Amino acid	M	I	S	L	I	A	A	L	A	V	D	R	V	I	G	M	E	N	A	M	P	W	N	L	P	A	D	L	A	W	F	K	R	N	T	L	N	K	P	V	I	M	G	R	H	T	W	E	S
A	-0.41457	-0.0405228	-0.0769349	-0.054562	-0.0150334	-0.000479173	0.00889479	-0.00580305	0.00565437	-0.0287498	-0.00633852	-0.0209997	0.0032804	0.00377541	-0.0930797	0.000711474	-0.0123852	-0.00671059	0.00490104	-0.302261	-0.000238746	-0.220482	-0.0060734	0.0114568	0.0130266	0.0113499	-0.288944	-0.00819194	0.0166756	0.00683708	-0.393157	0.00325889	-0.033608	-0.010353	-0.0606885	0.00720163	-0.00240552	-0.00912905	-0.00124129	-0.0192141	-0.00822521	-0.00243962	-0.363051	0.0116921	-0.0191296	-0.0223924	-0.00747735	-0.0151297	-0.015725
C	NaN	-0.00429132	-0.138849	-0.038072	0.00208217	-0.0135527	-0.0105478	-0.00371131	0.0270244	-8.77869e-05	-0.00626326	0.0064646	-0.00734557	0.00490762	-0.175037	NaN	-0.0257728	-0.00962921	0.00709387	NaN	0.0028832	-0.0195768	-0.000273102	NaN	0.0093721	0.00758565	-0.384254	0.00321607	0.00909149	0.0119841	-0.0565288	0.000585076	0.00709849	0.00325098	0.00322063	-0.0210787	-0.008366	-0.00405281	-0.00376348	0.000845748	-0.00716289	0.0992076	-0.265821	-0.00330987	-1.57855e-05	-0.0150225	-0.0130488	-0.0205068	0.00734802
D	-0.504721	-0.289709	-0.0316529	-0.370924	NaN	-0.325933	-0.474983	-0.0810933	-0.00204461	-0.00275053	-0.00646362	-0.0102313	-0.00736686	-0.443846	-0.273233	-0.00059654	0.00722615	0.0143979	0.00255076	-0.444839	-0.119079	-0.409932	-0.011849	-0.00742827	-0.0041528	0.0218712	0.00080074	-0.333292	0.0183206	-0.0101716	-0.384807	-0.319406	0.00520323	-0.0160921	-0.542425	-0.001648	-0.0103971	0.000931724	-0.0187718	-0.202669	-0.415876	-0.315871	-0.284639	-0.0477913	-0.0245617	-0.381209	-0.141025	-0.00469608	-0.00587611
E	-0.269154	-0.0197867	0.0354481	-0.053558	-0.279791	-0.244015	-0.211902	-0.00534106	0.0129186	-0.0280195	0.0041699	-0.010213	-0.0160884	-0.32083	-0.589091	-0.00396281	0.00280759	-0.0124386	-0.00980265	-0.00318002	-0.0143329	-0.349564	-0.024398	0.0258739	-0.024685	0.0152726	0.00414141	-0.243991	0.0132941	0.0176725	-0.406525	-0.0561923	-0.0141694	-0.0104749	NaN	0.000780578	-0.0162719	0.00041782	-0.00413395	-0.0229373	-0.335515	-0.0150254	-0.388372	-0.0168105	-0.00106166	-0.363463	-0.020567	-0.00738159	-0.0115962
F	-0.414794	0.00541021	-0.22002	0.0160227	0.00535129	-0.00975557	-0.355251	-0.00147808	-0.0162839	0.00310272	-0.0101376	-0.0061576	-0.0126865	-0.228094	-0.465625	-0.0163034	-0.0870808	0.00182623	0.00409201	-0.0180612	-0.198074	0.0139857	0.00745157	-0.00676745	-0.00118392	0.0167895	-0.523492	0.0128813	-0.00225879	0.0114692	0.00850015	-0.00816515	-0.0189836	0.00148003	-0.433824	-0.00323644	-0.00720368	0.00473106	-0.010041	-0.0148801	0.00717441	-0.0102286	-0.43965	-0.00402814	0.00581606	NaN	-0.00940649	-0.00934315	-0.0142822
G	-0.438565	-0.346932	-0.0473521	-0.053823	NaN	0.00767408	0.00854015	NaN	-0.019233	-0.0135913	0.00010694	-0.00419485	-0.00348898	-0.35642	0.00733942	-0.0527319	-0.0222727	0.049275	0.00205034	-0.378219	-0.046712	-0.278319	0.00210265	-0.00573349	0.0134791	0.015214	-0.158451	0.0108674	-0.00687176	-0.00528504	-0.213951	-0.00683289	-0.0189112	0.00418203	-0.089416	0.0095748	-0.00612508	-0.00272835	-0.00361426	-0.00410454	-0.215104	0.00345736	-0.0102701	-0.0144868	-0.0221961	-0.0632048	-0.00728317	-0.0177005	0.00129723
H	-0.269731	0.0284499	-0.0255097	-0.00315463	-0.0100114	-0.401237	-0.374591	-0.00597595	-0.23965	-0.00716368	-0.00120494	0.00398074	-0.0226385	-0.403653	-0.859259	-0.0146462	-0.071128	0.00847697	0.0130907	-0.402832	-0.0156701	-0.158333	0.00638425	0.0168091	0.00548185	0.0113802	-0.212258	-0.0659256	0.0208811	0.00314037	-0.352365	-0.00842212	-0.00128513	-0.00526666	-0.358273	-0.00356038	-0.000725071	0.00952834	-0.00995458	-0.00871663	-0.403172	-0.0339096	-0.425602	-0.00923401	-0.00819763	-0.269636	-0.00295304	-0.0128069	0.0521373
I	-0.114693	0.000741577	-0.11605	0.000750017	-5.37037e-05	0.00727692	-0.0161362	-0.00236291	0.00152698	-0.000795105	0.0164499	-0.00339239	0.00152478	0.00222642	-0.501146	0.00156483	-0.311333	-0.00858492	-0.000133185	-0.00118847	0.00680394	-0.162069	0.00358733	0.00872742	-0.00158431	0.0126617	-0.477478	0.00458069	0.0277737	0.00451966	-0.22807	-0.00910597	-0.00595095	-0.00310644	-0.224634	-0.00887316	-0.00369171	-0.00998629	-0.000440697	-0.00533914	0.00364907	-0.00453893	-0.572789	-0.00383204	0.00974906	-0.267116	-0.0092179	-0.00396357	-0.00536605
K	-0.29281	0.000125321	-0.00373966	-0.274675	-0.210784	-0.426893	-0.430233	-0.0016321	-0.180954	-0.0123274	-0.0129562	0.000577522	-0.0441212	-0.43945	-0.302971	0.00170937	0.00245221	0.0094255	0.0136702	-0.145047	-0.00207358	-0.441459	0.0100893	-0.0266805	0.0117335	0.00768796	-0.393176	-0.529904	0.00404976	0.018797	-0.471271	-0.00731153	-0.00661701	-0.0110196	-0.394954	-0.00258367	-0.00454553	0.0136087	0.0055508	-0.394522	-0.368738	-0.0190128	-0.467447	-0.0101835	0.00297398	-0.477563	-0.00273568	0.00414848	-0.380975
L	-0.307161	0.0018417	-0.0640788	0.00524029	-0.00987906	0.0021139	-0.32753	0.000996071	-0.0172468	-0.00787446	-0.00345434	-0.000927274	-0.00854776	0.00260327	-0.462443	-0.00322582	-0.0276549	0.00370669	0.00979887	-0.00311779	0.00955132	-0.127359	-6.8132e-05	0.00888002	0.00793816	0.0133864	-0.495871	0.0132608	0.00755143	0.0117894	-0.0135938	-0.00679976	-0.00231098	0.00855767	-0.407633	-0.000322209	-0.000188641	-0.0108353	-0.00285685	-0.00554474	-0.00332891	-0.00437955	-0.442625	-0.0112591	-0.00907639	-0.473276	-0.00789728	-0.0118951	-0.0583624
M	NaN	-0.00678994	-0.047449	-0.00274915	0.00406352	0.014563	-0.237497	0.0188798	-0.00745305	-0.0358469	NaN	0.0155773	0.000427629	-0.00275858	-0.286546	NaN	-0.0647326	0.00346424	0.0134396	NaN	-0.00862689	-0.116777	0.00377164	0.0123164	0.00212763	0.0283279	NaN	0.0206403	0.0288241	0.0429696	-0.00930707	-0.00456623	0.0121549	-0.00132737	-0.565795	-0.00490206	-0.00269415	-0.00313039	0.0151744	0.00171136	-0.00269272	NaN	-0.538238	0.00323388	NaN	-0.473932	0.00794679	-0.0182918	-0.0316824
N	-0.433674	0.000690817	-0.00705162	0.000206967	-0.0212267	-0.00788453	-0.0677815	-0.0177102	-0.0108039	0.00518396	0.00332301	0.00290529	-0.013263	-0.25963	-0.495579	0.00277707	-0.00878289	0.0171649	0.0160444	-0.336856	-0.00037193	-0.351899	0.0159144	-0.00118645	-0.000589296	0.0119908	-0.236357	0.0102233	0.00960404	0.0196359	-0.363326	-0.00926761	0.00348789	0.0014	-0.181988	-0.00591264	-0.00519698	-0.010261	-0.0120823	-0.00340498	-0.0957756	-0.0201789	-0.432868	0.000796186	-0.00157793	-0.0794239	-0.0070923	0.00153717	-0.00947021
P	-0.413005	-0.00707151	-0.442906	-0.0990114	-0.455547	-0.339837	-0.402218	-0.148562	-0.0905137	-0.00251178	-0.010727	-0.123359	-0.118125	-0.489058	-0.519731	-0.510471	NaN	-0.434194	-0.192106	-0.358505	0.00826584	-0.367878	-0.0530574	-0.179279	0.00691474	0.00904469	-0.443766	-0.229849	-0.197991	-0.351755	-0.44255	-0.395139	-0.00690721	-0.420753	-0.329038	-0.0617166	-0.0047696	-0.337657	-0.00604357	-0.342188	-0.368377	-0.474381	-0.483344	-0.250371	-0.0163912	-0.34357	-0.509894	-0.0157146	-0.0169232
Q	-0.413486	0.00119684	0.00338858	-0.000343793	-0.041134	-0.0853149	-0.420269	2.28842e-05	-0.0126372	-0.00630118	-0.0156269	0.00224184	0.00909742	-0.300724	-0.382711	-0.00128654	-0.00609617	-0.0251374	-0.00297058	-0.0882315	0.00779521	-0.278672	0.0232576	0.000267433	0.00127428	0.0143234	-0.5377	-0.103555	0.0230646	-0.00987593	-0.363643	0.00811159	0.00224841	-0.00326065	-0.308795	0.00782573	0.00121018	-0.000881762	-0.00155548	0.001551	-0.314116	-0.00961295	-0.416885	-0.00625979	-0.00599488	-0.414328	0.000428113	-0.0168164	-0.0103844
R	-0.294619	-0.0147964	-0.0820483	-0.260986	-0.211165	-0.330381	-0.340155	-0.011168	-0.236194	-0.0184948	-0.00512245	0.0102599	-0.0941817	-0.416872	-0.388251	0.006114	-0.11205	0.0101845	0.00488147	-0.212895	-0.0343835	-0.259527	-0.0110072	-0.142395	0.00777018	0.00351365	-0.427575	-0.20221	0.0084252	0.000218364	-0.527214	-0.0125114	-0.00179115	-0.0115139	-0.219781	7.09403e-05	-0.00153815	-0.0125609	-0.00169674	-0.380782	-0.425091	-0.38939	-0.414568	-0.00833936	0.0032389	-0.394044	-0.00926136	-0.0133228	-0.380026
S	-0.314369	-0.0510665	-0.113997	0.00669806	-0.0316956	0.00883029	-0.0090896	-0.00654848	0.00453213	-0.00514401	0.00463482	-0.00690082	-0.0169569	-0.208733	-0.27687	-0.0141837	-0.0304501	0.00700208	-0.00203045	-0.234917	0.00640819	-0.284712	0.0138965	0.0197831	0.0120704	0.00886456	-0.419176	0.00639639	0.00577521	0.0072356	-0.445812	-0.0150147	-0.00520653	-0.00267518	-0.00395614	0.00533873	-0.00216186	-0.0147785	-0.00391568	0.00538189	-0.0380182	-0.00468233	-0.419425	-0.00454012	-0.0185824	-0.0044446	-0.00670343	-0.00604308	-0.00279223
T	-0.290866	0.00230117	-0.0243206	0.00978175	-0.00938957	-0.00253464	-0.041908	0.00463697	-0.00251232	-0.0797063	-0.00968838	0.00276892	0.00260281	-0.0115118	-0.378873	-0.0146443	-0.0443304	-0.00344122	0.00778176	-0.00992379	0.0143687	-0.0632193	0.0144369	0.00946094	0.00735114	0.00854714	-0.378134	0.00139922	0.017419	0.00534464	-0.39816	-0.0131304	-0.0140538	-0.00425336	-0.000475658	-0.00282566	-0.00961091	-0.0102351	-0.00551377	0.000769831	-0.00811435	-0.0065701	-0.495672	0.00958776	-0.0186699	0.000370972	-0.018127	-0.00386368	-0.00184119
V	-0.291367	-0.0139602	-0.00555475	-0.00473758	-0.00550535	-0.0010169	-0.00737462	-0.0399403	0.00106041	0.000922209	-0.00254784	0.00477581	-0.00427902	0.00148184	-0.410535	-0.00304606	-0.0198513	0.00325187	0.00304182	-0.0114547	0.0150724	-0.0985722	-0.00575461	0.0193034	0.0251854	0.00796309	-0.266869	0.01621	0.0111331	0.00640578	-0.057606	-0.00681138	-0.0090734	0.00282997	-0.113607	-6.51746e-05	-0.00737574	-0.00619165	0.00376028	-0.00225215	-0.000663283	-0.00862967	-0.42706	-0.00902632	-0.00174608	-0.169733	0.00525532	-0.0124271	-0.00859801
W	-0.192646	-0.00299802	-0.0166023	-0.260197	-0.127675	-0.123787	NaN	-0.00695368	-0.0411787	-0.007184	0.00986429	-0.00275343	-0.0233522	NaN	-0.413468	0.00930359	-0.065554	0.0150298	-0.0445838	-0.170379	-0.19061	NaN	0.0361827	-0.0409744	-0.010844	-0.103902	NaN	0.0165764	-0.0739328	NaN	NaN	-0.0208316	0.000352277	-0.00602911	NaN	-0.0356531	0.0199716	-0.0178803	0.00634678	-0.361389	-0.0551874	-0.0916122	NaN	-0.0399888	-0.0316124	NaN	NaN	-0.0185978	-0.417847
Y	-0.246737	-0.0215087	-0.130817	0.00331558	-0.0785893	-0.00319375	-0.370227	-0.0120209	-0.0775754	NaN	0.00106972	0.00652842	-0.0284515	-0.331996	-0.415825	-0.0137963	-0.05406	0.00424908	0.00545218	-0.0288754	-0.215838	-0.28889	0.0111732	0.0121676	0.0177088	0.0161232	-0.186165	0.0211534	0.00431181	0.0249231	-0.00478677	-0.0145643	0.0052805	-0.0101641	-0.339856	0.00432939	-0.00872786	-0.0158785	-0.00982106	-0.296937	-0.0794376	-0.0188007	-0.418102	-0.0160352	-0.0102184	-0.366531	-0.00331362	-0.00516092	0.00145968
Stop	-0.47366	-0.38542	-0.314658	-0.285398	-0.415035	-0.450318	-0.297229	-0.138841	-0.38313	-0.272675	-0.426631	-0.382288	-0.389614	-0.521725	-0.370203	-0.37972	-0.156928	-0.354094	-0.361998	-0.332183	-0.447947	-0.163831	-0.197603	-0.248952	-0.34246	-0.270821	-0.394134	-0.32618	-0.351005	-0.129822	-0.512814	-0.266267	-0.401845	-0.296778	-0.525041	-0.296834	-0.359098	-0.226509	-0.429768	-0.48063	-0.368872	-0.345824	-0.506259	-0.365879	-0.309798	-0.451344	-0.194471	-0.234697	-0.168295
AVERAGE	-0.32872	-0.0389338	-0.0778048	-0.0717389	-0.0831101	-0.113768	-0.21475	-0.0171456	-0.0450782	-0.0130179	-0.0026796	-0.00665244	-0.020198	-0.220978	-0.384147	-0.0348174	-0.0500552	-0.017634	-0.00718687	-0.175044	-0.0387431	-0.224382	0.00178835	-0.0139683	0.00491973	0.00689979	-0.323596	-0.0789757	-0.00274295	-0.00969185	-0.269693	-0.0451058	-0.00515213	-0.0247295	-0.253995	-0.0058628	-0.00404069	-0.0218485	-0.00323071	-0.102731	-0.156689	-0.069821	-0.405601	-0.0215093	-0.00880285	-0.254362	-0.0401249	-0.0103988	-0.0654752
[truncated: 111 more columns]
